# Supplementary material for: Population Genomics and Structure of the Critically Endangered Mariana Crow (Corvus kubaryi)
Source: Genes (Basel). 2019 Mar 1;10(3):187. doi: 10.3390/genes10030187 (PMC6471520; doi:10.3390/genes10030187)
Supplement: Supplementary file 1 [file genes-10-00187-s001.zip]

Archive with 7 entries (6 files):
- Mariana_Crow_SITable2.xlsx
- __MACOSX/
- __MACOSX/._Mariana_Crow_SITable2.xlsx
- SI_figures.pdf
- __MACOSX/._SI_figures.pdf
- 15-SIData.fas
- __MACOSX/._15-SIData.fas
