# Supplementary material for: Population Genomics and Structure of the Critically Endangered Mariana Crow (Corvus kubaryi)
Source: Genes (Basel). 2019 Mar 1;10(3):187. doi: 10.3390/genes10030187 (PMC6471520; doi:10.3390/genes10030187)
Supplement: Supplementary file 1 [file genes-10-00187-s001.zip › Mariana_Crow_SITable2.xlsx]

## Sheet: MeanKinships_AllIndividuals
		GUAM						ROTA
		279	281	668	901	Guam-55#1		213142	213143	213144	213145	213146	213392	213396	215119	84477217	84477218	84477219	84477221	84477222	84477223	84477227	84477230	84477231	84477232	84477233	84477234	84477235	84477236	84477238	84477239	84477240	84477243	84477245	84477246	84477247	84477251	84477254	84477255	99403003	99403004	99403005	99403006	99403007	99403008	99403009	99403010	99403012	99403013
GUAM	281	0.226
	668	0.22	0.317
	901	0.248	0.217	0.216
	Guam-55#1	0.198	0.191	0.201	0.198
ROTA	213142	0	0	0	0	0
	213143	0.012	0.017	0.007	0.013	0.001		0
	213144	0	0	0	0	0		0.019	0.016
	213145	0.116	0.13	0.113	0.12	0.036		0	0.108	0.001
	213146	0.007	0.011	0.014	0.002	0.002		0.023	0.021	0	0.104
	213392	0	0	0	0	0		0.039	0	0.123	0	0.005
	213396	0	0.001	0	0	0		0.03	0	0.028	0.031	0	0.056
	215119	0	0	0	0.011	0.003		0.001	0	0.023	0	0.024	0.053	0
	84477217	0	0	0	0	0		0.046	0.064	0	0.048	0.089	0	0.023	0
	84477218	0	0	0	0	0		0.013	0	0	0	0.042	0	0.009	0	0.06
	84477219	0	0	0	0	0		0	0	0	0	0	0	0	0	0.009	0.235
	84477221	0	0	0	0	0		0	0.046	0	0	0	0	0	0	0	0	0
	84477222	0	0.004	0	0	0		0.043	0.035	0	0.01	0.083	0	0	0	0.082	0.004	0	0.043
	84477223	0	0	0	0	0		0	0	0	0	0	0	0.01	0.036	0	0	0.016	0.056	0
	84477227	0	0	0	0	0		0.075	0.006	0	0.001	0.065	0.006	0.058	0	0.159	0.112	0.055	0	0.05	0
	84477230	0	0	0	0	0		0	0.006	0.026	0.029	0.006	0.054	0.018	0	0	0.002	0	0.008	0.009	0.001	0.002
	84477231	0.018	0.003	0.01	0	0		0	0.011	0	0.05	0.001	0	0	0	0	0	0	0.079	0	0.006	0	0.014
	84477232	0.001	0.001	0.002	0.008	0		0	0.014	0	0.003	0	0	0.002	0.011	0	0	0	0.059	0	0.053	0	0	0.313
	84477233	0	0	0	0	0		0.036	0.007	0.065	0	0	0.045	0.004	0.003	0.007	0.184	0.119	0	0	0.019	0.086	0.014	0	0
	84477234	0	0.001	0	0	0		0.039	0.104	0.013	0.052	0.068	0	0.06	0	0.053	0.003	0	0.015	0.058	0	0.05	0.007	0.01	0.027	0
	84477235	0	0	0	0	0		0	0.026	0.001	0.009	0	0.015	0.019	0.035	0	0	0	0.116	0.002	0.251	0	0.026	0.056	0.04	0	0
	84477236	0	0	0	0	0		0	0.019	0.003	0	0	0.051	0.051	0.019	0	0	0	0.091	0.002	0.222	0	0.014	0	0	0.021	0.021	0.256
	84477238	0.002	0	0	0.018	0.004		0	0.07	0.036	0.006	0	0.012	0	0.018	0	0	0	0.16	0.02	0.123	0	0.008	0	0	0.005	0	0.128	0.219
	84477239	0	0	0	0	0		0	0	0.002	0	0	0.031	0.029	0.04	0	0	0	0.048	0	0.212	0	0.085	0.014	0.02	0	0.01	0.26	0.261	0.177
	84477240	0	0	0	0	0		0.002	0.001	0.045	0	0	0.017	0.002	0.003	0.003	0.076	0.169	0	0	0.032	0.039	0	0	0	0.276	0	0	0.01	0.005	0.008
	84477243	0	0	0	0	0		0.024	0	0	0	0.001	0.055	0	0.081	0.006	0	0	0.019	0	0.001	0	0.039	0.003	0.007	0	0	0.018	0.012	0	0.05	0
	84477245	0	0	0	0.011	0		0	0	0.073	0	0	0.001	0.006	0.007	0	0	0	0.031	0	0.086	0	0	0.016	0.063	0.005	0.017	0.062	0.096	0.049	0.108	0.003	0.001
	84477246	0	0	0	0.002	0		0	0	0	0.002	0	0.01	0.002	0.068	0	0	0	0.006	0	0.013	0	0	0.036	0.024	0	0	0.01	0.011	0.014	0.046	0	0.143	0.005
	84477247	0	0	0	0	0		0	0.029	0	0.007	0.001	0.011	0.026	0.02	0	0.007	0	0.079	0.04	0	0	0.005	0	0.001	0	0	0.018	0.03	0.04	0	0	0.032	0	0.219
	84477251	0	0	0	0.011	0.004		0	0	0.001	0	0	0.009	0.006	0.068	0	0	0	0.022	0	0.108	0	0.016	0	0	0.017	0	0.098	0.103	0.138	0.138	0.049	0.062	0.025	0.091	0.065
	84477254	0.003	0.002	0.001	0.013	0.004		0	0.069	0	0.053	0	0	0	0	0.023	0	0	0.06	0.001	0	0	0.006	0.068	0.05	0.012	0.018	0.004	0	0.029	0	0.036	0	0.027	0	0.033	0
	84477255	0.003	0.001	0	0	0		0	0	0	0	0	0.01	0.006	0.014	0.001	0.247	0.316	0	0	0.001	0.008	0	0	0.011	0.158	0	0	0	0	0	0.175	0.01	0	0.011	0	0.004	0
	99403003	0	0	0	0	0		0.009	0.01	0.065	0	0	0.028	0.03	0.009	0	0	0	0.021	0	0.042	0	0.047	0	0.007	0.007	0.013	0.06	0.079	0.078	0.058	0	0	0.072	0.006	0.018	0.051	0	0.002
	99403004	0	0	0	0	0		0.046	0	0.01	0	0.015	0	0	0	0.012	0.041	0.018	0	0.015	0	0.056	0	0	0	0	0	0	0	0	0	0	0	0	0	0.026	0	0.039	0.022	0
	99403005	0	0.001	0	0	0		0.002	0.068	0.001	0.052	0.049	0.003	0	0	0.084	0.01	0	0.001	0.027	0	0.063	0.006	0.015	0.003	0.034	0.031	0	0	0.026	0.005	0.009	0.002	0	0	0	0	0.037	0	0	0
	99403006	0	0	0	0	0		0.03	0	0	0	0	0	0	0	0	0.037	0.034	0	0	0	0	0	0	0.028	0	0	0	0	0	0	0.009	0	0.001	0	0	0	0.022	0.022	0	0.064	0
	99403007	0	0.001	0	0	0		0.003	0	0.019	0	0.002	0.016	0.032	0	0	0.049	0.01	0	0	0	0.005	0.032	0.004	0.053	0.008	0.009	0	0	0	0.008	0.001	0	0	0	0	0	0	0.025	0	0.032	0	0.249
	99403008	0	0.001	0	0.006	0		0	0.095	0	0.06	0	0	0	0.002	0	0	0	0.192	0	0.025	0	0.002	0.128	0.081	0	0.028	0.066	0.035	0.073	0.064	0	0.02	0.014	0.017	0.002	0	0.229	0	0	0	0.052	0	0
	99403009	0	0	0	0	0		0.02	0	0	0.03	0.03	0.017	0	0.061	0.016	0.032	0.001	0	0	0	0.007	0.008	0	0	0	0	0.038	0.016	0	0.022	0	0.099	0	0.115	0.107	0.057	0	0.031	0.013	0.023	0.011	0.035	0.036	0.001
	99403010	0	0	0	0	0.003		0.01	0	0	0	0.009	0.005	0	0.001	0.016	0.045	0.025	0	0.003	0.014	0.042	0	0	0	0.008	0	0	0	0	0	0.016	0	0	0	0.037	0.009	0	0.024	0.052	0.023	0	0.106	0.09	0	0.058
	99403012	0	0	0	0	0		0.02	0.033	0.032	0.023	0.045	0.006	0.012	0	0	0.016	0	0.018	0.011	0	0.063	0.064	0.069	0.083	0.002	0.12	0.017	0	0	0	0	0.025	0	0	0	0	0.001	0.034	0	0	0	0.075	0.087	0	0	0
	99403013	0.002	0.019	0.005	0.003	0		0	0.004	0	0	0.057	0	0.023	0	0	0.052	0.035	0	0.011	0	0.053	0.013	0.001	0.02	0	0.149	0	0.013	0	0	0	0	0	0	0	0	0	0.027	0.003	0.071	0	0.033	0.036	0	0	0.006	0.186
	99403014	0	0	0	0	0		0	0	0.004	0	0.003	0	0.001	0.015	0.026	0.011	0.034	0.001	0.022	0.034	0.011	0	0.002	0.008	0.007	0.025	0.002	0	0	0	0.016	0	0.016	0	0	0	0	0.023	0	0.039	0.003	0.004	0	0	0	0.001	0.006	0.06
	99403016	0	0	0	0	0		0.079	0.021	0.026	0	0.004	0.007	0.002	0.001	0.039	0.008	0	0.043	0.166	0	0.014	0	0	0	0.01	0.018	0	0.002	0.022	0	0	0	0	0	0.031	0	0	0	0.056	0.007	0.04	0	0.012	0	0.016	0	0.014	0.004
	99403017	0	0	0	0	0		0.075	0	0	0	0.067	0.025	0.012	0	0.04	0.005	0.003	0	0.125	0	0.006	0	0	0	0	0.022	0	0.006	0	0	0	0	0	0	0	0	0	0	0.001	0.03	0.009	0.029	0.034	0	0.009	0.007	0.006	0.002
	99403018	0	0	0	0	0		0.023	0	0	0.041	0.048	0	0	0	0.011	0	0	0	0.005	0	0.03	0.022	0.037	0	0	0.056	0.001	0	0.004	0	0	0.036	0	0.076	0.027	0.04	0	0	0.055	0.001	0.03	0	0	0.02	0.083	0.001	0.089	0.032
	99404732	0.004	0	0	0.007	0		0	0	0.007	0	0	0	0	0.044	0	0	0	0.023	0	0.104	0	0	0.044	0.059	0.001	0	0.098	0.044	0.032	0.127	0.008	0.074	0.09	0.08	0	0.094	0.029	0	0	0	0	0	0	0.056	0.026	0	0	0
	99404736	0	0	0	0	0		0	0	0	0	0	0	0	0	0	0	0.007	0	0.016	0.035	0	0.01	0	0	0.001	0	0	0	0	0	0.017	0	0.026	0	0.005	0	0.027	0.004	0	0.032	0	0.05	0.029	0	0	0	0	0.021
	99404738	0	0	0	0.013	0.001		0	0	0.003	0	0.005	0.019	0	0.05	0	0	0	0.031	0	0	0	0	0	0	0	0	0.013	0.011	0.045	0.045	0.008	0.129	0.001	0.208	0.096	0.08	0.001	0.001	0	0	0.001	0	0	0.03	0.091	0.002	0	0
	99404739	0	0	0	0	0		0	0	0	0	0	0.013	0.017	0	0.023	0.003	0.03	0	0.021	0.04	0.018	0.042	0	0	0.008	0	0	0	0	0	0.022	0	0	0.008	0	0.006	0	0.05	0.081	0	0	0	0	0	0	0.047	0	0
	99404740	0	0	0	0	0		0.001	0	0	0	0	0	0	0.001	0	0	0	0.069	0.007	0.104	0	0.154	0.036	0.048	0.017	0	0.071	0.076	0.06	0.089	0.006	0.022	0.137	0.033	0	0.05	0.009	0	0.031	0	0	0	0.013	0.055	0	0	0	0
	99404742	0	0.005	0	0.002	0.001		0.078	0	0	0	0.024	0	0	0.001	0.061	0	0.003	0	0.003	0	0.033	0	0	0	0	0.008	0	0	0	0	0	0.029	0	0.008	0	0	0.003	0	0	0.168	0.036	0.071	0.015	0	0.052	0.023	0	0
	99404743	0	0	0	0	0		0.095	0.022	0.007	0.036	0	0	0	0.022	0.027	0	0	0	0.001	0	0.011	0	0	0.002	0	0.003	0	0	0	0	0	0.106	0	0.015	0	0	0.026	0	0	0.25	0.042	0.009	0	0	0.037	0	0	0
	99404744	0	0	0	0	0.003		0	0.012	0.031	0.039	0	0.02	0.049	0	0	0	0.001	0.014	0.012	0.011	0	0.031	0.044	0.032	0	0.052	0.002	0.016	0.029	0.019	0	0	0.197	0	0	0	0.013	0	0.062	0	0	0	0.001	0.002	0	0	0	0
	99404745	0	0	0	0.011	0		0	0	0.067	0	0	0.001	0.004	0.008	0	0	0	0.028	0	0.083	0	0	0.016	0.059	0.007	0.02	0.057	0.085	0.051	0.105	0.004	0.001	0.453	0.004	0	0.029	0.021	0	0.067	0	0	0	0	0.012	0	0	0	0
	99404746	0.025	0.03	0.019	0.012	0.002		0.006	0.003	0	0.029	0.062	0	0.022	0.002	0.033	0.008	0	0	0.028	0	0.044	0.019	0	0	0	0	0	0	0	0	0	0	0	0	0	0	0.044	0	0	0.066	0	0.049	0.071	0	0.005	0.026	0.048	0.087
	99404749	0	0	0	0	0		0.017	0.039	0	0.015	0	0.005	0.011	0	0	0	0	0.056	0.027	0	0	0	0	0	0	0	0.017	0.013	0.032	0.005	0	0.052	0	0.176	0.268	0.081	0	0	0.023	0.012	0.001	0.022	0.012	0.001	0.144	0.047	0	0
	99404750	0	0	0	0	0		0.005	0	0.002	0	0	0	0	0.007	0.004	0	0.017	0	0.031	0.042	0	0.004	0	0	0	0.015	0.005	0	0	0	0.006	0.013	0.038	0	0	0.007	0.01	0.002	0.012	0.011	0	0.018	0.01	0	0	0.01	0	0.014
	99404751	0	0	0	0	0.001		0	0	0.006	0	0.017	0.006	0.015	0.059	0.034	0.02	0.007	0.01	0.011	0.028	0	0.004	0	0	0	0.001	0	0.002	0	0	0	0	0	0	0	0.008	0	0.011	0.017	0.03	0.008	0	0	0	0	0.001	0	0.043
	99404752	0	0	0	0	0		0.004	0	0.015	0.022	0.032	0.039	0.041	0	0.039	0.024	0	0	0.003	0	0.012	0	0	0	0	0.043	0	0	0	0	0	0	0	0	0.016	0	0.009	0	0	0.061	0	0.11	0.121	0	0	0.041	0.079	0.061
	99404753	0.001	0.005	0	0	0.003		0.09	0.02	0.012	0	0.024	0.013	0	0.005	0.035	0.005	0.014	0	0.041	0.002	0.013	0	0	0	0.019	0.034	0	0.002	0.001	0	0.006	0	0	0	0.002	0.007	0	0.013	0.023	0.008	0.158	0.005	0	0	0	0.03	0	0
	99404755	0	0	0	0.001	0		0.013	0.006	0	0.001	0	0	0.015	0.046	0	0	0	0	0	0.004	0.005	0	0.064	0.06	0.018	0.019	0.025	0.014	0.006	0.053	0.031	0.067	0.053	0.102	0	0.093	0.002	0	0.005	0.001	0.033	0	0	0.041	0.011	0	0	0.001
	99404756	0	0	0	0	0		0	0	0.033	0	0.014	0.021	0.006	0.024	0.019	0	0.003	0	0	0	0.028	0	0	0	0	0	0	0	0	0.019	0.034	0.102	0	0.012	0	0	0.005	0	0	0.122	0.015	0	0	0.014	0.044	0	0	0
	99404757	0.006	0	0	0.009	0.001		0	0	0.051	0	0	0.029	0.008	0.037	0	0	0	0	0	0.042	0	0.005	0.045	0.061	0	0.02	0.003	0	0.039	0.076	0	0.037	0.135	0.048	0	0.001	0.011	0	0.072	0	0.001	0	0	0.033	0	0	0	0
	99404758	0.002	0	0	0	0.01		0	0.002	0.001	0.018	0	0.008	0	0	0	0	0	0	0	0	0	0.002	0	0.001	0.001	0.047	0	0	0	0	0	0	0.067	0.001	0.002	0	0.047	0	0	0.037	0	0.038	0.007	0	0	0.001	0	0.064
	99404759	0.003	0.003	0	0	0.001		0	0	0.001	0	0.005	0.013	0.022	0.015	0.005	0.227	0.301	0	0	0.001	0.044	0	0	0	0.122	0	0	0	0	0	0.138	0.001	0	0.002	0.001	0	0	0.286	0.007	0.035	0	0.001	0	0	0.001	0.044	0	0.051
	99404761	0	0	0	0	0		0.05	0	0	0.005	0.042	0.011	0.001	0.031	0.01	0.017	0	0	0	0	0.05	0	0.032	0	0	0.007	0.002	0	0	0	0	0.007	0.001	0.025	0.027	0	0	0.015	0.057	0.045	0	0.014	0.007	0.005	0.067	0.009	0.07	0.007
	99404762	0	0	0	0.005	0		0	0	0.015	0	0	0	0	0.048	0	0	0.032	0.022	0	0.066	0	0.002	0.001	0.025	0.001	0	0.034	0.005	0.019	0.086	0.015	0.013	0.077	0.068	0	0.074	0	0.017	0.06	0.015	0	0.004	0.001	0	0.004	0.013	0	0
	99404763	0.002	0.001	0	0	0		0.02	0	0	0	0.03	0	0	0.002	0.031	0	0	0	0.061	0	0.038	0	0.015	0	0	0	0	0	0	0	0	0	0	0.016	0.018	0	0.061	0	0.001	0.035	0	0.017	0.021	0	0.046	0.04	0.032	0.008
	99404764	0	0	0	0	0		0.098	0	0.022	0	0.026	0.026	0.003	0.003	0.007	0.032	0.04	0	0.013	0	0.004	0	0	0	0.02	0	0	0	0	0	0.015	0.025	0	0	0	0	0	0.024	0	0.055	0	0.081	0.09	0	0.023	0.064	0.001	0
	99404765	0	0	0.001	0	0.006		0.056	0	0	0	0.095	0.017	0.001	0	0.038	0.013	0	0	0.088	0	0.044	0.02	0	0	0	0.016	0	0	0	0	0	0.001	0	0.002	0.029	0	0	0	0.014	0.052	0	0.018	0.053	0	0.042	0.022	0.021	0.013
	99404799	0	0.002	0	0	0.008		0.059	0.025	0.058	0.001	0	0.041	0.02	0	0	0.034	0.01	0	0.019	0	0	0.015	0	0	0.088	0.023	0.009	0.013	0.027	0	0.064	0	0.032	0.001	0	0	0.01	0	0	0	0	0.051	0.014	0	0	0	0	0
	CROW-6	0	0	0	0	0		0.045	0	0.001	0.032	0.163	0.026	0	0.004	0.017	0	0.025	0	0	0.002	0.008	0	0	0	0.023	0	0	0	0	0	0.027	0.025	0	0.003	0	0	0	0.022	0	0	0.055	0.002	0.02	0	0.031	0.014	0.028	0.002
	CROW-7	0	0	0	0	0		0	0	0	0.012	0	0.028	0	0.039	0	0	0	0.04	0.009	0.007	0	0.024	0.037	0.026	0	0	0.029	0.025	0.041	0.02	0	0.03	0.008	0.008	0.041	0.027	0	0	0.021	0	0	0.005	0.008	0.019	0.02	0	0	0
	CROW-8	0.001	0	0.016	0	0		0.001	0	0	0.001	0	0.002	0	0	0.002	0	0	0.005	0.004	0	0	0.026	0.036	0.006	0	0	0	0	0	0	0	0.011	0	0	0.03	0.008	0.07	0	0	0.075	0.021	0.037	0.023	0.003	0	0.008	0	0
	CROW-9	0	0	0	0	0		0.01	0	0.009	0.099	0	0.002	0	0	0	0	0	0.007	0.027	0	0.003	0.043	0.061	0.029	0	0	0.001	0.003	0	0	0.005	0.002	0	0	0	0	0.009	0	0	0.001	0.026	0.041	0.022	0.025	0	0.003	0	0.001
	CROW-21	0	0	0	0	0		0	0.001	0	0.016	0	0	0	0	0	0	0.009	0.014	0.006	0	0.001	0.019	0.055	0.02	0	0	0.001	0	0	0	0	0	0	0	0.01	0	0.052	0	0.033	0.026	0.041	0.047	0.028	0.049	0	0.015	0	0
	CROW-24	0	0	0	0	0		0.002	0	0.006	0	0	0	0.036	0	0.002	0	0.025	0	0	0.037	0.001	0	0.004	0.026	0	0	0	0	0	0	0.001	0	0.104	0	0	0	0.009	0.012	0.015	0	0	0.051	0.051	0	0.001	0.062	0.003	0
[truncated: 35 more columns]

## Sheet: KinshipCI_AllIndividuals
		GUAM						ROTA
		279	281	668	901	Guam-55#1		213142	213143	213144	213145	213146	213392	213396	215119	84477217	84477218	84477219	84477221	84477222	84477223	84477227	84477230	84477231	84477232	84477233	84477234	84477235	84477236	84477238	84477239	84477240	84477243	84477245	84477246	84477247	84477251	84477254	84477255	99403003	99403004	99403005	99403006	99403007	99403008	99403009	99403010	99403012	99403013
GUAM	281	0.226 (0.225-0.227)
	668	0.220 (0.219-0.221)	0.317 (0.317-0.318)
	901	0.248 (0.247-0.249)	0.217 (0.217-0.218)	0.216 (0.216-0.217)
	Guam-55#1	0.198 (0.197-0.199)	0.191 (0.190-0.192)	0.201 (0.200-0.202)	0.198 (0.197-0.199)
ROTA	213142	0.000 (0.000-0.000)	0.000 (0.000-0.000)	0.000 (0.000-0.000)	0.000 (0.000-0.000)	0.000 (0.000-0.000)
	213143	0.012 (0.012-0.013)	0.017 (0.017-0.018)	0.007 (0.007-0.008)	0.013 (0.012-0.013)	0.000 (0.000-0.000)		0.036 (0.034-0.037)
	213144	0.000 (0.000-0.000)	0.000 (0.000-0.000)	0.000 (0.000-0.000)	0.000 (0.000-0.000)	0.000 (0.000-0.000)		0.000 (0.000-0.000)	0.000 (0.000-0.000)
	213145	0.116 (0.115-0.117)	0.130 (0.129-0.131)	0.113 (0.112-0.114)	0.120 (0.119-0.122)	0.014 (0.012-0.015)		0.000 (0.000-0.000)	0.003 (0.002-0.003)	0.001 (0.000-0.001)
	213146	0.007 (0.007-0.008)	0.011 (0.010-0.012)	0.014 (0.013-0.014)	0.002 (0.002-0.002)	0.004 (0.003-0.005)		0.001 (0.000-0.001)	0.000 (0.000-0.000)	0.019 (0.018-0.021)	0.023 (0.021-0.024)
	213392	0.000 (0.000-0.000)	0.000 (0.000-0.000)	0.000 (0.000-0.000)	0.000 (0.000-0.000)	0.003 (0.002-0.004)		0.104 (0.103-0.105)	0.002 (0.001-0.003)	0.023 (0.022-0.024)	0.024 (0.023-0.025)	0.000 (0.000-0.000)
	213396	0.000 (0.000-0.000)	0.001 (0.001-0.001)	0.000 (0.000-0.000)	0.000 (0.000-0.000)	0.000 (0.000-0.000)		0.000 (0.000-0.000)	0.000 (0.000-0.000)	0.039 (0.038-0.040)	0.053 (0.052-0.054)	0.123 (0.122-0.124)	0.005 (0.004-0.006)
	215119	0.000 (0.000-0.000)	0.000 (0.000-0.000)	0.000 (0.000-0.000)	0.011 (0.010-0.011)	0.001 (0.000-0.001)		0.108 (0.107-0.109)	0.001 (0.001-0.001)	0.000 (0.000-0.000)	0.000 (0.000-0.000)	0.016 (0.015-0.017)	0.021 (0.020-0.021)	0.000 (0.000-0.000)
	84477217	0.000 (0.000-0.000)	0.000 (0.000-0.000)	0.000 (0.000-0.000)	0.000 (0.000-0.000)	0.000 (0.000-0.000)		0.031 (0.030-0.032)	0.000 (0.000-0.000)	0.030 (0.029-0.032)	0.000 (0.000-0.000)	0.028 (0.027-0.029)	0.000 (0.000-0.000)	0.056 (0.055-0.056)	0.000 (0.000-0.000)
	84477218	0.000 (0.000-0.000)	0.000 (0.000-0.000)	0.000 (0.000-0.000)	0.000 (0.000-0.000)	0.000 (0.000-0.000)		0.048 (0.047-0.049)	0.000 (0.000-0.000)	0.046 (0.045-0.047)	0.000 (0.000-0.000)	0.000 (0.000-0.000)	0.089 (0.088-0.089)	0.000 (0.000-0.000)	0.064 (0.064-0.065)	0.023 (0.022-0.024)
	84477219	0.000 (0.000-0.000)	0.000 (0.000-0.000)	0.000 (0.000-0.000)	0.000 (0.000-0.000)	0.000 (0.000-0.000)		0.000 (0.000-0.000)	0.000 (0.000-0.000)	0.013 (0.011-0.014)	0.000 (0.000-0.000)	0.000 (0.000-0.000)	0.042 (0.041-0.043)	0.000 (0.000-0.000)	0.000 (0.000-0.000)	0.009 (0.008-0.010)	0.060 (0.059-0.061)
	84477221	0.000 (0.000-0.000)	0.000 (0.000-0.000)	0.000 (0.000-0.000)	0.000 (0.000-0.000)	0.000 (0.000-0.000)		0.000 (0.000-0.000)	0.000 (0.000-0.000)	0.000 (0.000-0.000)	0.000 (0.000-0.000)	0.000 (0.000-0.000)	0.000 (0.000-0.001)	0.000 (0.000-0.000)	0.000 (0.000-0.000)	0.000 (0.000-0.000)	0.009 (0.008-0.010)	0.235 (0.234-0.236)
	84477222	0.000 (0.000-0.000)	0.004 (0.003-0.004)	0.000 (0.000-0.000)	0.000 (0.000-0.000)	0.000 (0.000-0.000)		0.000 (0.000-0.000)	0.000 (0.000-0.000)	0.000 (0.000-0.000)	0.000 (0.000-0.000)	0.000 (0.000-0.000)	0.000 (0.000-0.000)	0.000 (0.000-0.000)	0.046 (0.045-0.047)	0.000 (0.000-0.000)	0.000 (0.000-0.000)	0.000 (0.000-0.000)	0.000 (0.000-0.000)
	84477223	0.000 (0.000-0.000)	0.000 (0.000-0.000)	0.000 (0.000-0.000)	0.000 (0.000-0.000)	0.000 (0.000-0.000)		0.010 (0.009-0.011)	0.000 (0.000-0.000)	0.043 (0.042-0.044)	0.000 (0.000-0.000)	0.000 (0.000-0.000)	0.083 (0.082-0.084)	0.000 (0.000-0.000)	0.035 (0.034-0.036)	0.000 (0.000-0.000)	0.082 (0.081-0.083)	0.004 (0.003-0.005)	0.000 (0.000-0.000)	0.043 (0.042-0.044)
	84477227	0.000 (0.000-0.000)	0.000 (0.000-0.000)	0.000 (0.000-0.000)	0.000 (0.000-0.000)	0.000 (0.000-0.000)		0.000 (0.000-0.000)	0.000 (0.000-0.000)	0.000 (0.000-0.000)	0.036 (0.034-0.037)	0.000 (0.000-0.000)	0.000 (0.000-0.000)	0.000 (0.000-0.000)	0.000 (0.000-0.000)	0.010 (0.009-0.010)	0.000 (0.000-0.000)	0.000 (0.000-0.000)	0.016 (0.015-0.017)	0.056 (0.055-0.057)	0.000 (0.000-0.000)
	84477230	0.000 (0.000-0.000)	0.000 (0.000-0.000)	0.000 (0.000-0.000)	0.000 (0.000-0.000)	0.000 (0.000-0.000)		0.001 (0.000-0.001)	0.000 (0.000-0.000)	0.075 (0.074-0.076)	0.000 (0.000-0.000)	0.000 (0.000-0.000)	0.065 (0.064-0.066)	0.006 (0.005-0.007)	0.006 (0.005-0.006)	0.058 (0.057-0.059)	0.159 (0.158-0.160)	0.112 (0.111-0.114)	0.055 (0.054-0.056)	0.000 (0.000-0.000)	0.050 (0.049-0.051)	0.000 (0.000-0.000)
	84477231	0.018 (0.017-0.018)	0.003 (0.002-0.003)	0.010 (0.009-0.010)	0.000 (0.000-0.000)	0.001 (0.000-0.001)		0.029 (0.028-0.030)	0.000 (0.000-0.000)	0.000 (0.000-0.000)	0.000 (0.000-0.000)	0.026 (0.025-0.027)	0.006 (0.005-0.006)	0.054 (0.053-0.055)	0.006 (0.006-0.007)	0.018 (0.017-0.019)	0.000 (0.000-0.000)	0.002 (0.002-0.003)	0.000 (0.000-0.000)	0.008 (0.008-0.009)	0.009 (0.008-0.010)	0.001 (0.000-0.001)	0.002 (0.002-0.003)
	84477232	0.001 (0.001-0.002)	0.001 (0.001-0.002)	0.002 (0.001-0.002)	0.008 (0.008-0.009)	0.000 (0.000-0.001)		0.050 (0.049-0.051)	0.000 (0.000-0.000)	0.000 (0.000-0.000)	0.000 (0.000-0.000)	0.000 (0.000-0.000)	0.001 (0.001-0.002)	0.000 (0.000-0.000)	0.011 (0.010-0.012)	0.000 (0.000-0.001)	0.000 (0.000-0.000)	0.000 (0.000-0.000)	0.000 (0.000-0.000)	0.079 (0.078-0.080)	0.000 (0.000-0.000)	0.006 (0.005-0.006)	0.000 (0.000-0.000)	0.014 (0.013-0.015)
	84477233	0.000 (0.000-0.000)	0.000 (0.000-0.000)	0.000 (0.000-0.000)	0.000 (0.000-0.000)	0.000 (0.000-0.000)		0.003 (0.003-0.004)	0.000 (0.000-0.000)	0.000 (0.000-0.000)	0.011 (0.011-0.012)	0.000 (0.000-0.001)	0.000 (0.000-0.000)	0.000 (0.000-0.000)	0.014 (0.013-0.014)	0.002 (0.001-0.002)	0.000 (0.000-0.000)	0.000 (0.000-0.000)	0.000 (0.000-0.000)	0.059 (0.058-0.060)	0.000 (0.000-0.000)	0.053 (0.052-0.054)	0.000 (0.000-0.000)	0.000 (0.000-0.000)	0.313 (0.312-0.313)
	84477234	0.000 (0.000-0.000)	0.001 (0.000-0.001)	0.000 (0.000-0.000)	0.000 (0.000-0.000)	0.000 (0.000-0.000)		0.000 (0.000-0.000)	0.000 (0.000-0.000)	0.036 (0.035-0.037)	0.003 (0.002-0.004)	0.065 (0.064-0.066)	0.000 (0.000-0.000)	0.045 (0.044-0.046)	0.007 (0.006-0.008)	0.004 (0.003-0.005)	0.007 (0.006-0.008)	0.184 (0.183-0.185)	0.119 (0.118-0.120)	0.000 (0.000-0.000)	0.000 (0.000-0.000)	0.019 (0.018-0.020)	0.086 (0.085-0.087)	0.014 (0.013-0.015)	0.000 (0.000-0.000)	0.000 (0.000-0.000)
	84477235	0.000 (0.000-0.000)	0.000 (0.000-0.000)	0.000 (0.000-0.000)	0.000 (0.000-0.000)	0.000 (0.000-0.000)		0.052 (0.051-0.053)	0.000 (0.000-0.000)	0.039 (0.038-0.040)	0.000 (0.000-0.000)	0.013 (0.012-0.014)	0.068 (0.067-0.069)	0.000 (0.000-0.001)	0.104 (0.103-0.105)	0.060 (0.058-0.061)	0.053 (0.052-0.054)	0.003 (0.002-0.004)	0.000 (0.000-0.000)	0.015 (0.015-0.016)	0.058 (0.057-0.059)	0.000 (0.000-0.000)	0.050 (0.049-0.051)	0.007 (0.006-0.008)	0.010 (0.009-0.011)	0.027 (0.026-0.028)	0.000 (0.000-0.000)
	84477236	0.000 (0.000-0.000)	0.000 (0.000-0.000)	0.000 (0.000-0.000)	0.000 (0.000-0.000)	0.000 (0.000-0.000)		0.009 (0.009-0.010)	0.000 (0.000-0.000)	0.000 (0.000-0.000)	0.035 (0.033-0.036)	0.001 (0.000-0.001)	0.000 (0.000-0.000)	0.015 (0.014-0.015)	0.026 (0.025-0.027)	0.019 (0.018-0.020)	0.000 (0.000-0.000)	0.000 (0.000-0.000)	0.000 (0.000-0.000)	0.116 (0.115-0.117)	0.002 (0.001-0.002)	0.251 (0.250-0.252)	0.000 (0.000-0.000)	0.026 (0.026-0.027)	0.056 (0.055-0.057)	0.040 (0.039-0.040)	0.000 (0.000-0.000)	0.000 (0.000-0.000)
	84477238	0.002 (0.002-0.003)	0.000 (0.000-0.000)	0.000 (0.000-0.000)	0.018 (0.017-0.018)	0.008 (0.006-0.009)		0.000 (0.000-0.000)	0.000 (0.000-0.000)	0.000 (0.000-0.000)	0.019 (0.018-0.020)	0.003 (0.003-0.004)	0.000 (0.000-0.000)	0.051 (0.051-0.052)	0.019 (0.018-0.019)	0.051 (0.050-0.052)	0.000 (0.000-0.000)	0.000 (0.000-0.000)	0.000 (0.000-0.000)	0.091 (0.090-0.092)	0.002 (0.001-0.003)	0.222 (0.221-0.222)	0.000 (0.000-0.000)	0.014 (0.014-0.015)	0.000 (0.000-0.000)	0.000 (0.000-0.001)	0.021 (0.020-0.022)	0.021 (0.021-0.022)	0.256 (0.255-0.257)
	84477239	0.000 (0.000-0.000)	0.000 (0.000-0.000)	0.000 (0.000-0.000)	0.000 (0.000-0.001)	0.000 (0.000-0.000)		0.006 (0.005-0.007)	0.004 (0.003-0.004)	0.000 (0.000-0.000)	0.018 (0.017-0.019)	0.036 (0.036-0.037)	0.000 (0.000-0.000)	0.012 (0.011-0.013)	0.070 (0.069-0.071)	0.000 (0.000-0.000)	0.000 (0.000-0.000)	0.000 (0.000-0.000)	0.000 (0.000-0.000)	0.160 (0.159-0.161)	0.020 (0.019-0.021)	0.123 (0.122-0.124)	0.000 (0.000-0.000)	0.008 (0.007-0.009)	0.000 (0.000-0.000)	0.000 (0.000-0.000)	0.005 (0.004-0.006)	0.000 (0.000-0.001)	0.128 (0.127-0.129)	0.219 (0.219-0.220)
	84477240	0.000 (0.000-0.000)	0.000 (0.000-0.000)	0.000 (0.000-0.000)	0.000 (0.000-0.000)	0.000 (0.000-0.000)		0.000 (0.000-0.000)	0.000 (0.000-0.000)	0.000 (0.000-0.000)	0.040 (0.038-0.041)	0.002 (0.001-0.002)	0.000 (0.000-0.000)	0.031 (0.030-0.032)	0.000 (0.000-0.000)	0.029 (0.028-0.030)	0.000 (0.000-0.000)	0.000 (0.000-0.000)	0.000 (0.000-0.000)	0.048 (0.047-0.050)	0.000 (0.000-0.000)	0.212 (0.211-0.213)	0.000 (0.000-0.000)	0.085 (0.083-0.086)	0.014 (0.013-0.015)	0.020 (0.019-0.021)	0.000 (0.000-0.000)	0.010 (0.009-0.011)	0.260 (0.259-0.261)	0.261 (0.260-0.262)	0.177 (0.176-0.178)
	84477243	0.000 (0.000-0.000)	0.000 (0.000-0.000)	0.000 (0.000-0.000)	0.000 (0.000-0.000)	0.000 (0.000-0.000)		0.000 (0.000-0.000)	0.000 (0.000-0.000)	0.002 (0.001-0.002)	0.003 (0.002-0.004)	0.045 (0.044-0.047)	0.000 (0.000-0.000)	0.017 (0.016-0.018)	0.001 (0.001-0.001)	0.002 (0.001-0.002)	0.003 (0.002-0.004)	0.076 (0.075-0.078)	0.169 (0.168-0.170)	0.000 (0.000-0.000)	0.000 (0.000-0.000)	0.032 (0.031-0.033)	0.039 (0.038-0.040)	0.000 (0.000-0.000)	0.000 (0.000-0.000)	0.000 (0.000-0.000)	0.276 (0.275-0.276)	0.000 (0.000-0.000)	0.000 (0.000-0.000)	0.010 (0.009-0.011)	0.005 (0.005-0.006)	0.008 (0.007-0.009)
	84477245	0.000 (0.000-0.000)	0.000 (0.000-0.000)	0.000 (0.000-0.000)	0.011 (0.011-0.012)	0.000 (0.000-0.000)		0.000 (0.000-0.000)	0.000 (0.000-0.001)	0.024 (0.023-0.024)	0.081 (0.080-0.082)	0.000 (0.000-0.000)	0.001 (0.001-0.001)	0.055 (0.054-0.056)	0.000 (0.000-0.000)	0.000 (0.000-0.000)	0.006 (0.005-0.006)	0.000 (0.000-0.000)	0.000 (0.000-0.000)	0.019 (0.019-0.020)	0.000 (0.000-0.000)	0.001 (0.001-0.001)	0.000 (0.000-0.000)	0.039 (0.037-0.040)	0.003 (0.002-0.004)	0.007 (0.006-0.008)	0.000 (0.000-0.000)	0.000 (0.000-0.000)	0.018 (0.017-0.019)	0.012 (0.011-0.013)	0.000 (0.000-0.000)	0.050 (0.049-0.051)	0.000 (0.000-0.000)
	84477246	0.000 (0.000-0.000)	0.000 (0.000-0.000)	0.000 (0.000-0.000)	0.002 (0.002-0.003)	0.000 (0.000-0.000)		0.000 (0.000-0.000)	0.000 (0.000-0.000)	0.000 (0.000-0.000)	0.007 (0.006-0.008)	0.073 (0.072-0.074)	0.000 (0.000-0.000)	0.001 (0.001-0.001)	0.000 (0.000-0.000)	0.006 (0.005-0.007)	0.000 (0.000-0.000)	0.000 (0.000-0.000)	0.000 (0.000-0.000)	0.031 (0.030-0.032)	0.000 (0.000-0.000)	0.086 (0.085-0.087)	0.000 (0.000-0.000)	0.000 (0.000-0.000)	0.016 (0.015-0.017)	0.063 (0.062-0.064)	0.005 (0.004-0.006)	0.017 (0.016-0.018)	0.062 (0.061-0.063)	0.096 (0.095-0.097)	0.049 (0.048-0.050)	0.108 (0.107-0.109)	0.003 (0.002-0.004)	0.001 (0.001-0.002)
	84477247	0.000 (0.000-0.000)	0.000 (0.000-0.000)	0.000 (0.000-0.000)	0.000 (0.000-0.000)	0.000 (0.000-0.000)		0.002 (0.001-0.003)	0.000 (0.000-0.000)	0.000 (0.000-0.000)	0.068 (0.067-0.069)	0.000 (0.000-0.000)	0.000 (0.000-0.000)	0.010 (0.010-0.011)	0.000 (0.000-0.000)	0.002 (0.002-0.003)	0.000 (0.000-0.000)	0.000 (0.000-0.000)	0.000 (0.000-0.000)	0.006 (0.005-0.007)	0.000 (0.000-0.000)	0.013 (0.013-0.014)	0.000 (0.000-0.000)	0.000 (0.000-0.000)	0.036 (0.035-0.037)	0.024 (0.023-0.025)	0.000 (0.000-0.000)	0.000 (0.000-0.000)	0.010 (0.009-0.010)	0.011 (0.010-0.013)	0.014 (0.013-0.015)	0.046 (0.045-0.047)	0.000 (0.000-0.000)	0.143 (0.142-0.144)	0.005 (0.004-0.005)
	84477251	0.000 (0.000-0.000)	0.000 (0.000-0.000)	0.000 (0.000-0.000)	0.011 (0.010-0.012)	0.001 (0.001-0.001)		0.007 (0.006-0.007)	0.000 (0.000-0.000)	0.000 (0.000-0.000)	0.020 (0.019-0.021)	0.000 (0.000-0.000)	0.001 (0.000-0.001)	0.011 (0.010-0.012)	0.029 (0.028-0.030)	0.026 (0.025-0.027)	0.000 (0.000-0.000)	0.007 (0.006-0.008)	0.000 (0.000-0.000)	0.079 (0.078-0.080)	0.040 (0.039-0.041)	0.000 (0.000-0.000)	0.000 (0.000-0.000)	0.005 (0.004-0.006)	0.000 (0.000-0.000)	0.001 (0.000-0.001)	0.000 (0.000-0.000)	0.000 (0.000-0.000)	0.018 (0.017-0.019)	0.030 (0.029-0.031)	0.040 (0.039-0.040)	0.000 (0.000-0.000)	0.000 (0.000-0.000)	0.032 (0.031-0.033)	0.000 (0.000-0.000)	0.219 (0.218-0.220)
	84477254	0.003 (0.003-0.004)	0.002 (0.002-0.003)	0.001 (0.001-0.002)	0.013 (0.013-0.014)	0.000 (0.000-0.000)		0.000 (0.000-0.000)	0.004 (0.003-0.005)	0.000 (0.000-0.000)	0.068 (0.067-0.069)	0.001 (0.000-0.001)	0.000 (0.000-0.000)	0.009 (0.008-0.010)	0.000 (0.000-0.000)	0.006 (0.005-0.007)	0.000 (0.000-0.000)	0.000 (0.000-0.001)	0.000 (0.000-0.000)	0.022 (0.021-0.023)	0.000 (0.000-0.000)	0.108 (0.107-0.109)	0.000 (0.000-0.000)	0.016 (0.015-0.016)	0.000 (0.000-0.000)	0.000 (0.000-0.000)	0.017 (0.016-0.018)	0.000 (0.000-0.000)	0.098 (0.097-0.099)	0.103 (0.102-0.104)	0.138 (0.137-0.139)	0.138 (0.137-0.139)	0.049 (0.048-0.050)	0.062 (0.061-0.063)	0.025 (0.025-0.026)	0.091 (0.090-0.092)	0.065 (0.064-0.066)
	84477255	0.003 (0.002-0.003)	0.001 (0.001-0.002)	0.000 (0.000-0.000)	0.000 (0.000-0.000)	0.000 (0.000-0.000)		0.053 (0.052-0.054)	0.004 (0.004-0.005)	0.000 (0.000-0.000)	0.000 (0.000-0.000)	0.000 (0.000-0.000)	0.000 (0.000-0.000)	0.000 (0.000-0.000)	0.069 (0.068-0.070)	0.000 (0.000-0.000)	0.023 (0.023-0.024)	0.000 (0.000-0.000)	0.000 (0.000-0.000)	0.060 (0.059-0.061)	0.001 (0.001-0.002)	0.000 (0.000-0.000)	0.000 (0.000-0.000)	0.006 (0.005-0.006)	0.068 (0.067-0.069)	0.050 (0.050-0.051)	0.012 (0.011-0.013)	0.018 (0.017-0.018)	0.004 (0.004-0.005)	0.000 (0.000-0.000)	0.029 (0.028-0.030)	0.000 (0.000-0.000)	0.036 (0.035-0.037)	0.000 (0.000-0.000)	0.027 (0.026-0.028)	0.000 (0.000-0.000)	0.033 (0.032-0.034)	0.000 (0.000-0.000)
	99403003	0.000 (0.000-0.000)	0.000 (0.000-0.000)	0.000 (0.000-0.000)	0.000 (0.000-0.000)	0.000 (0.000-0.000)		0.000 (0.000-0.000)	0.000 (0.000-0.000)	0.000 (0.000-0.000)	0.014 (0.013-0.015)	0.000 (0.000-0.000)	0.000 (0.000-0.000)	0.010 (0.009-0.011)	0.000 (0.000-0.000)	0.006 (0.005-0.007)	0.001 (0.000-0.001)	0.247 (0.246-0.248)	0.316 (0.316-0.317)	0.000 (0.000-0.000)	0.000 (0.000-0.000)	0.001 (0.001-0.001)	0.008 (0.007-0.009)	0.000 (0.000-0.000)	0.000 (0.000-0.000)	0.011 (0.010-0.011)	0.158 (0.157-0.159)	0.000 (0.000-0.000)	0.000 (0.000-0.000)	0.000 (0.000-0.000)	0.000 (0.000-0.000)	0.000 (0.000-0.000)	0.175 (0.174-0.176)	0.010 (0.010-0.011)	0.000 (0.000-0.000)	0.011 (0.010-0.012)	0.000 (0.000-0.001)	0.004 (0.003-0.005)	0.000 (0.000-0.000)
	99403004	0.000 (0.000-0.000)	0.000 (0.000-0.000)	0.000 (0.000-0.000)	0.000 (0.000-0.000)	0.000 (0.000-0.000)		0.000 (0.000-0.000)	0.000 (0.000-0.000)	0.009 (0.008-0.010)	0.009 (0.008-0.010)	0.065 (0.064-0.066)	0.000 (0.000-0.000)	0.028 (0.027-0.029)	0.010 (0.009-0.010)	0.030 (0.029-0.031)	0.000 (0.000-0.000)	0.000 (0.000-0.000)	0.000 (0.000-0.000)	0.021 (0.020-0.022)	0.000 (0.000-0.000)	0.042 (0.041-0.044)	0.000 (0.000-0.001)	0.047 (0.046-0.048)	0.000 (0.000-0.000)	0.007 (0.006-0.007)	0.007 (0.006-0.007)	0.013 (0.012-0.014)	0.060 (0.059-0.061)	0.079 (0.078-0.080)	0.078 (0.077-0.080)	0.058 (0.057-0.059)	0.000 (0.000-0.000)	0.000 (0.000-0.000)	0.072 (0.071-0.072)	0.006 (0.005-0.007)	0.018 (0.017-0.019)	0.051 (0.050-0.052)	0.000 (0.000-0.000)	0.002 (0.002-0.003)
	99403005	0.000 (0.000-0.000)	0.001 (0.001-0.002)	0.000 (0.000-0.000)	0.000 (0.000-0.000)	0.000 (0.000-0.000)		0.000 (0.000-0.000)	0.000 (0.000-0.000)	0.046 (0.045-0.047)	0.000 (0.000-0.000)	0.010 (0.009-0.011)	0.015 (0.014-0.016)	0.000 (0.000-0.000)	0.000 (0.000-0.000)	0.000 (0.000-0.000)	0.012 (0.011-0.012)	0.041 (0.040-0.042)	0.018 (0.017-0.019)	0.000 (0.000-0.000)	0.015 (0.015-0.016)	0.000 (0.000-0.000)	0.056 (0.055-0.057)	0.000 (0.000-0.000)	0.000 (0.000-0.000)	0.000 (0.000-0.000)	0.000 (0.000-0.000)	0.000 (0.000-0.001)	0.000 (0.000-0.000)	0.000 (0.000-0.000)	0.000 (0.000-0.000)	0.000 (0.000-0.000)	0.000 (0.000-0.000)	0.000 (0.000-0.000)	0.000 (0.000-0.000)	0.000 (0.000-0.000)	0.026 (0.025-0.026)	0.000 (0.000-0.000)	0.039 (0.038-0.040)	0.022 (0.021-0.023)	0.000 (0.000-0.000)
	99403006	0.000 (0.000-0.000)	0.000 (0.000-0.000)	0.000 (0.000-0.000)	0.000 (0.000-0.000)	0.000 (0.000-0.000)		0.052 (0.051-0.053)	0.000 (0.000-0.000)	0.002 (0.001-0.003)	0.000 (0.000-0.000)	0.001 (0.000-0.001)	0.049 (0.048-0.050)	0.003 (0.002-0.004)	0.068 (0.067-0.069)	0.000 (0.000-0.000)	0.084 (0.083-0.085)	0.010 (0.009-0.011)	0.000 (0.000-0.000)	0.001 (0.001-0.001)	0.027 (0.027-0.028)	0.000 (0.000-0.000)	0.063 (0.062-0.064)	0.006 (0.005-0.007)	0.015 (0.014-0.016)	0.003 (0.002-0.003)	0.034 (0.033-0.035)	0.031 (0.030-0.032)	0.000 (0.000-0.000)	0.000 (0.000-0.000)	0.026 (0.025-0.026)	0.005 (0.004-0.006)	0.009 (0.008-0.010)	0.002 (0.001-0.003)	0.000 (0.000-0.000)	0.000 (0.000-0.000)	0.000 (0.000-0.000)	0.000 (0.000-0.000)	0.037 (0.036-0.038)	0.000 (0.000-0.000)	0.000 (0.000-0.000)	0.000 (0.000-0.000)
	99403007	0.000 (0.000-0.000)	0.001 (0.001-0.002)	0.000 (0.000-0.000)	0.000 (0.000-0.000)	0.000 (0.000-0.000)		0.000 (0.000-0.000)	0.000 (0.000-0.000)	0.030 (0.030-0.031)	0.000 (0.000-0.000)	0.000 (0.000-0.000)	0.000 (0.000-0.000)	0.000 (0.000-0.000)	0.000 (0.000-0.000)	0.000 (0.000-0.000)	0.000 (0.000-0.000)	0.037 (0.036-0.037)	0.034 (0.034-0.035)	0.000 (0.000-0.000)	0.000 (0.000-0.001)	0.000 (0.000-0.000)	0.000 (0.000-0.000)	0.000 (0.000-0.000)	0.000 (0.000-0.000)	0.028 (0.027-0.029)	0.000 (0.000-0.001)	0.000 (0.000-0.000)	0.000 (0.000-0.000)	0.000 (0.000-0.000)	0.000 (0.000-0.000)	0.000 (0.000-0.000)	0.009 (0.008-0.010)	0.000 (0.000-0.000)	0.001 (0.000-0.001)	0.000 (0.000-0.000)	0.000 (0.000-0.000)	0.000 (0.000-0.000)	0.022 (0.021-0.023)	0.022 (0.021-0.022)	0.000 (0.000-0.000)	0.064 (0.063-0.065)	0.000 (0.000-0.000)
	99403008	0.000 (0.000-0.000)	0.001 (0.000-0.001)	0.000 (0.000-0.000)	0.006 (0.005-0.007)	0.000 (0.000-0.000)		0.000 (0.000-0.000)	0.000 (0.000-0.000)	0.003 (0.002-0.003)	0.000 (0.000-0.000)	0.019 (0.018-0.020)	0.002 (0.001-0.002)	0.016 (0.015-0.016)	0.000 (0.000-0.000)	0.032 (0.032-0.033)	0.000 (0.000-0.000)	0.049 (0.048-0.050)	0.010 (0.010-0.011)	0.000 (0.000-0.000)	0.000 (0.000-0.000)	0.000 (0.000-0.000)	0.005 (0.004-0.006)	0.032 (0.031-0.033)	0.004 (0.004-0.005)	0.053 (0.052-0.054)	0.008 (0.008-0.009)	0.009 (0.009-0.010)	0.000 (0.000-0.000)	0.000 (0.000-0.000)	0.000 (0.000-0.000)	0.008 (0.007-0.009)	0.001 (0.000-0.001)	0.000 (0.000-0.000)	0.000 (0.000-0.000)	0.000 (0.000-0.000)	0.000 (0.000-0.000)	0.000 (0.000-0.000)	0.000 (0.000-0.000)	0.025 (0.025-0.026)	0.000 (0.000-0.000)	0.032 (0.031-0.033)	0.000 (0.000-0.000)	0.249 (0.248-0.250)
	99403009	0.000 (0.000-0.000)	0.000 (0.000-0.000)	0.000 (0.000-0.000)	0.000 (0.000-0.000)	0.000 (0.000-0.000)		0.060 (0.059-0.061)	0.000 (0.000-0.000)	0.000 (0.000-0.000)	0.002 (0.002-0.003)	0.000 (0.000-0.000)	0.000 (0.000-0.000)	0.000 (0.000-0.000)	0.095 (0.094-0.096)	0.000 (0.000-0.000)	0.000 (0.000-0.000)	0.000 (0.000-0.000)	0.000 (0.000-0.000)	0.192 (0.191-0.193)	0.000 (0.000-0.000)	0.025 (0.025-0.026)	0.000 (0.000-0.000)	0.002 (0.001-0.002)	0.128 (0.127-0.129)	0.081 (0.080-0.082)	0.000 (0.000-0.001)	0.028 (0.027-0.029)	0.066 (0.064-0.067)	0.035 (0.034-0.036)	0.073 (0.072-0.074)	0.064 (0.063-0.065)	0.000 (0.000-0.000)	0.020 (0.019-0.020)	0.014 (0.013-0.015)	0.017 (0.016-0.018)	0.002 (0.002-0.003)	0.000 (0.000-0.000)	0.229 (0.229-0.230)	0.000 (0.000-0.000)	0.000 (0.000-0.000)	0.000 (0.000-0.000)	0.052 (0.051-0.053)	0.000 (0.000-0.000)	0.000 (0.000-0.000)
	99403010	0.000 (0.000-0.000)	0.000 (0.000-0.000)	0.000 (0.000-0.000)	0.000 (0.000-0.000)	0.008 (0.007-0.010)		0.030 (0.029-0.031)	0.000 (0.000-0.000)	0.020 (0.019-0.021)	0.061 (0.060-0.062)	0.000 (0.000-0.000)	0.030 (0.029-0.031)	0.017 (0.016-0.017)	0.000 (0.000-0.000)	0.000 (0.000-0.000)	0.016 (0.015-0.017)	0.032 (0.031-0.033)	0.001 (0.000-0.001)	0.000 (0.000-0.000)	0.000 (0.000-0.000)	0.000 (0.000-0.000)	0.007 (0.005-0.008)	0.008 (0.007-0.008)	0.000 (0.000-0.000)	0.000 (0.000-0.000)	0.000 (0.000-0.000)	0.000 (0.000-0.000)	0.038 (0.037-0.039)	0.016 (0.015-0.018)	0.000 (0.000-0.000)	0.022 (0.021-0.023)	0.000 (0.000-0.000)	0.099 (0.098-0.100)	0.000 (0.000-0.000)	0.115 (0.114-0.116)	0.107 (0.106-0.109)	0.057 (0.056-0.058)	0.000 (0.000-0.000)	0.031 (0.030-0.032)	0.013 (0.012-0.014)	0.023 (0.022-0.024)	0.011 (0.010-0.011)	0.035 (0.034-0.036)	0.036 (0.035-0.038)	0.001 (0.000-0.001)
	99403012	0.000 (0.000-0.000)	0.000 (0.000-0.000)	0.000 (0.000-0.000)	0.000 (0.000-0.000)	0.000 (0.000-0.000)		0.000 (0.000-0.000)	0.003 (0.002-0.004)	0.010 (0.009-0.011)	0.001 (0.000-0.001)	0.000 (0.000-0.000)	0.009 (0.008-0.010)	0.005 (0.004-0.006)	0.000 (0.000-0.000)	0.000 (0.000-0.000)	0.016 (0.015-0.018)	0.045 (0.044-0.046)	0.025 (0.024-0.026)	0.000 (0.000-0.000)	0.003 (0.002-0.003)	0.014 (0.013-0.016)	0.042 (0.041-0.043)	0.000 (0.000-0.000)	0.000 (0.000-0.000)	0.000 (0.000-0.000)	0.008 (0.006-0.009)	0.000 (0.000-0.000)	0.000 (0.000-0.000)	0.000 (0.000-0.000)	0.000 (0.000-0.000)	0.000 (0.000-0.000)	0.016 (0.015-0.018)	0.000 (0.000-0.000)	0.000 (0.000-0.000)	0.000 (0.000-0.000)	0.037 (0.035-0.038)	0.009 (0.009-0.010)	0.000 (0.000-0.000)	0.024 (0.023-0.025)	0.052 (0.051-0.054)	0.023 (0.022-0.024)	0.000 (0.000-0.000)	0.106 (0.104-0.107)	0.090 (0.089-0.091)	0.000 (0.000-0.000)	0.058 (0.056-0.059)
	99403013	0.002 (0.001-0.002)	0.019 (0.019-0.020)	0.005 (0.004-0.005)	0.003 (0.002-0.003)	0.000 (0.000-0.000)		0.023 (0.022-0.024)	0.000 (0.000-0.000)	0.020 (0.020-0.021)	0.000 (0.000-0.000)	0.032 (0.031-0.033)	0.045 (0.044-0.046)	0.006 (0.005-0.007)	0.033 (0.032-0.034)	0.012 (0.011-0.013)	0.000 (0.000-0.000)	0.016 (0.015-0.017)	0.000 (0.000-0.001)	0.018 (0.017-0.019)	0.011 (0.010-0.012)	0.000 (0.000-0.000)	0.063 (0.062-0.064)	0.064 (0.063-0.065)	0.069 (0.068-0.070)	0.083 (0.082-0.084)	0.002 (0.001-0.002)	0.120 (0.119-0.121)	0.017 (0.016-0.018)	0.000 (0.000-0.000)	0.000 (0.000-0.000)	0.000 (0.000-0.000)	0.000 (0.000-0.000)	0.025 (0.024-0.025)	0.000 (0.000-0.000)	0.000 (0.000-0.000)	0.000 (0.000-0.000)	0.000 (0.000-0.000)	0.001 (0.001-0.002)	0.034 (0.033-0.035)	0.000 (0.000-0.000)	0.000 (0.000-0.000)	0.000 (0.000-0.000)	0.075 (0.074-0.076)	0.087 (0.086-0.087)	0.000 (0.000-0.000)	0.000 (0.000-0.000)	0.000 (0.000-0.000)
	99403014	0.000 (0.000-0.000)	0.000 (0.000-0.000)	0.000 (0.000-0.000)	0.000 (0.000-0.000)	0.000 (0.000-0.000)		0.000 (0.000-0.001)	0.000 (0.000-0.000)	0.000 (0.000-0.000)	0.000 (0.000-0.000)	0.000 (0.000-0.000)	0.057 (0.057-0.058)	0.000 (0.000-0.000)	0.004 (0.003-0.004)	0.023 (0.022-0.024)	0.000 (0.000-0.000)	0.052 (0.051-0.053)	0.035 (0.034-0.036)	0.000 (0.000-0.000)	0.011 (0.010-0.012)	0.000 (0.000-0.000)	0.053 (0.052-0.054)	0.013 (0.012-0.014)	0.001 (0.000-0.001)	0.020 (0.019-0.021)	0.000 (0.000-0.000)	0.149 (0.148-0.150)	0.000 (0.000-0.000)	0.013 (0.012-0.014)	0.000 (0.000-0.000)	0.000 (0.000-0.000)	0.000 (0.000-0.000)	0.000 (0.000-0.000)	0.000 (0.000-0.000)	0.000 (0.000-0.000)	0.000 (0.000-0.000)	0.000 (0.000-0.000)	0.000 (0.000-0.000)	0.027 (0.026-0.028)	0.003 (0.002-0.003)	0.071 (0.070-0.072)	0.000 (0.000-0.000)	0.033 (0.032-0.034)	0.036 (0.035-0.037)	0.000 (0.000-0.000)	0.000 (0.000-0.000)	0.006 (0.005-0.007)	0.186 (0.185-0.187)
	99403016	0.000 (0.000-0.000)	0.000 (0.000-0.001)	0.000 (0.000-0.000)	0.000 (0.000-0.000)	0.000 (0.000-0.000)		0.000 (0.000-0.000)	0.000 (0.000-0.000)	0.000 (0.000-0.000)	0.015 (0.014-0.016)	0.004 (0.003-0.004)	0.003 (0.003-0.004)	0.000 (0.000-0.000)	0.000 (0.000-0.000)	0.001 (0.001-0.002)	0.026 (0.025-0.027)	0.011 (0.010-0.012)	0.034 (0.033-0.035)	0.001 (0.001-0.001)	0.022 (0.021-0.023)	0.034 (0.033-0.035)	0.011 (0.010-0.012)	0.000 (0.000-0.000)	0.002 (0.002-0.003)	0.008 (0.007-0.009)	0.007 (0.006-0.008)	0.025 (0.023-0.026)	0.002 (0.002-0.003)	0.000 (0.000-0.000)	0.000 (0.000-0.000)	0.000 (0.000-0.000)	0.016 (0.015-0.017)	0.000 (0.000-0.000)	0.016 (0.015-0.017)	0.000 (0.000-0.000)	0.000 (0.000-0.000)	0.000 (0.000-0.000)	0.000 (0.000-0.000)	0.023 (0.022-0.024)	0.000 (0.000-0.000)	0.039 (0.038-0.040)	0.003 (0.003-0.004)	0.004 (0.003-0.005)	0.000 (0.000-0.000)	0.000 (0.000-0.000)	0.000 (0.000-0.000)	0.001 (0.001-0.002)	0.006 (0.005-0.007)
	99403017	0.000 (0.000-0.000)	0.000 (0.000-0.001)	0.000 (0.000-0.000)	0.000 (0.000-0.000)	0.002 (0.001-0.002)		0.000 (0.000-0.000)	0.000 (0.000-0.000)	0.079 (0.078-0.080)	0.001 (0.000-0.001)	0.026 (0.025-0.027)	0.004 (0.003-0.005)	0.007 (0.006-0.008)	0.021 (0.020-0.022)	0.002 (0.002-0.003)	0.039 (0.038-0.040)	0.008 (0.008-0.009)	0.000 (0.000-0.001)	0.043 (0.042-0.043)	0.166 (0.165-0.167)	0.000 (0.000-0.000)	0.014 (0.013-0.015)	0.000 (0.000-0.000)	0.000 (0.000-0.000)	0.000 (0.000-0.000)	0.010 (0.009-0.010)	0.018 (0.017-0.019)	0.000 (0.000-0.000)	0.002 (0.001-0.002)	0.022 (0.022-0.023)	0.000 (0.000-0.000)	0.000 (0.000-0.000)	0.000 (0.000-0.000)	0.000 (0.000-0.000)	0.000 (0.000-0.000)	0.031 (0.031-0.032)	0.000 (0.000-0.000)	0.000 (0.000-0.000)	0.000 (0.000-0.000)	0.056 (0.055-0.057)	0.007 (0.006-0.008)	0.040 (0.039-0.041)	0.000 (0.000-0.001)	0.012 (0.011-0.013)	0.000 (0.000-0.000)	0.016 (0.015-0.017)	0.000 (0.000-0.000)	0.014 (0.013-0.015)
	99403018	0.000 (0.000-0.000)	0.000 (0.000-0.000)	0.000 (0.000-0.000)	0.000 (0.000-0.000)	0.000 (0.000-0.000)		0.000 (0.000-0.000)	0.000 (0.000-0.000)	0.075 (0.074-0.076)	0.000 (0.000-0.000)	0.000 (0.000-0.000)	0.067 (0.066-0.067)	0.025 (0.024-0.026)	0.000 (0.000-0.000)	0.012 (0.012-0.013)	0.040 (0.039-0.041)	0.005 (0.004-0.006)	0.003 (0.002-0.003)	0.000 (0.000-0.000)	0.125 (0.124-0.126)	0.000 (0.000-0.000)	0.006 (0.005-0.007)	0.000 (0.000-0.000)	0.000 (0.000-0.000)	0.000 (0.000-0.000)	0.000 (0.000-0.000)	0.022 (0.021-0.023)	0.000 (0.000-0.000)	0.006 (0.005-0.007)	0.000 (0.000-0.001)	0.000 (0.000-0.000)	0.000 (0.000-0.000)	0.000 (0.000-0.000)	0.000 (0.000-0.000)	0.000 (0.000-0.000)	0.000 (0.000-0.000)	0.000 (0.000-0.000)	0.000 (0.000-0.000)	0.000 (0.000-0.000)	0.001 (0.001-0.001)	0.030 (0.029-0.031)	0.009 (0.008-0.010)	0.029 (0.028-0.030)	0.034 (0.033-0.035)	0.000 (0.000-0.000)	0.009 (0.008-0.010)	0.007 (0.006-0.008)	0.006 (0.005-0.007)
	99404732	0.004 (0.003-0.004)	0.000 (0.000-0.000)	0.000 (0.000-0.000)	0.007 (0.006-0.008)	0.000 (0.000-0.000)		0.041 (0.040-0.042)	0.000 (0.000-0.000)	0.023 (0.023-0.024)	0.000 (0.000-0.001)	0.000 (0.000-0.000)	0.048 (0.047-0.049)	0.000 (0.000-0.000)	0.000 (0.000-0.000)	0.000 (0.000-0.000)	0.011 (0.010-0.012)	0.000 (0.000-0.000)	0.000 (0.000-0.000)	0.000 (0.000-0.000)	0.005 (0.004-0.005)	0.000 (0.000-0.000)	0.030 (0.029-0.031)	0.022 (0.021-0.023)	0.037 (0.036-0.038)	0.000 (0.000-0.000)	0.000 (0.000-0.000)	0.056 (0.055-0.057)	0.001 (0.001-0.002)	0.000 (0.000-0.000)	0.004 (0.003-0.004)	0.000 (0.000-0.000)	0.000 (0.000-0.000)	0.036 (0.035-0.037)	0.000 (0.000-0.000)	0.076 (0.075-0.077)	0.027 (0.026-0.028)	0.040 (0.039-0.041)	0.000 (0.000-0.000)	0.000 (0.000-0.000)	0.055 (0.054-0.056)	0.001 (0.000-0.001)	0.030 (0.029-0.031)	0.000 (0.000-0.000)	0.000 (0.000-0.000)	0.020 (0.020-0.021)	0.083 (0.082-0.084)	0.001 (0.001-0.002)	0.089 (0.088-0.090)
	99404736	0.000 (0.000-0.000)	0.000 (0.000-0.000)	0.000 (0.000-0.000)	0.000 (0.000-0.000)	0.000 (0.000-0.000)		0.000 (0.000-0.000)	0.000 (0.000-0.000)	0.000 (0.000-0.000)	0.044 (0.043-0.045)	0.007 (0.007-0.008)	0.000 (0.000-0.000)	0.000 (0.000-0.000)	0.000 (0.000-0.000)	0.000 (0.000-0.000)	0.000 (0.000-0.000)	0.000 (0.000-0.000)	0.000 (0.000-0.000)	0.023 (0.022-0.024)	0.000 (0.000-0.000)	0.104 (0.103-0.105)	0.000 (0.000-0.000)	0.000 (0.000-0.000)	0.044 (0.043-0.045)	0.059 (0.058-0.060)	0.001 (0.001-0.002)	0.000 (0.000-0.000)	0.098 (0.097-0.099)	0.044 (0.043-0.045)	0.032 (0.031-0.032)	0.127 (0.125-0.128)	0.008 (0.007-0.009)	0.074 (0.073-0.075)	0.090 (0.089-0.091)	0.080 (0.079-0.082)	0.000 (0.000-0.000)	0.094 (0.093-0.095)	0.029 (0.028-0.030)	0.000 (0.000-0.000)	0.000 (0.000-0.000)	0.000 (0.000-0.000)	0.000 (0.000-0.000)	0.000 (0.000-0.000)	0.000 (0.000-0.000)	0.056 (0.055-0.057)	0.026 (0.025-0.027)	0.000 (0.000-0.000)	0.000 (0.000-0.000)
	99404738	0.000 (0.000-0.000)	0.000 (0.000-0.000)	0.000 (0.000-0.001)	0.013 (0.013-0.014)	0.001 (0.000-0.002)		0.000 (0.000-0.000)	0.000 (0.000-0.000)	0.000 (0.000-0.000)	0.000 (0.000-0.000)	0.000 (0.000-0.000)	0.000 (0.000-0.000)	0.000 (0.000-0.000)	0.000 (0.000-0.000)	0.000 (0.000-0.000)	0.000 (0.000-0.000)	0.000 (0.000-0.000)	0.007 (0.006-0.008)	0.000 (0.000-0.000)	0.016 (0.015-0.017)	0.035 (0.034-0.036)	0.000 (0.000-0.000)	0.010 (0.009-0.012)	0.000 (0.000-0.000)	0.000 (0.000-0.000)	0.001 (0.000-0.001)	0.000 (0.000-0.000)	0.000 (0.000-0.000)	0.000 (0.000-0.000)	0.000 (0.000-0.000)	0.000 (0.000-0.000)	0.017 (0.016-0.018)	0.000 (0.000-0.000)	0.026 (0.025-0.027)	0.000 (0.000-0.000)	0.005 (0.005-0.006)	0.000 (0.000-0.000)	0.027 (0.025-0.028)	0.004 (0.003-0.004)	0.000 (0.000-0.000)	0.032 (0.031-0.033)	0.000 (0.000-0.000)	0.050 (0.049-0.051)	0.029 (0.028-0.030)	0.000 (0.000-0.000)	0.000 (0.000-0.000)	0.000 (0.000-0.000)	0.000 (0.000-0.000)
	99404739	0.000 (0.000-0.000)	0.000 (0.000-0.000)	0.000 (0.000-0.000)	0.000 (0.000-0.000)	0.000 (0.000-0.000)		0.000 (0.000-0.000)	0.001 (0.000-0.001)	0.000 (0.000-0.000)	0.050 (0.049-0.052)	0.003 (0.002-0.004)	0.005 (0.005-0.006)	0.019 (0.018-0.020)	0.000 (0.000-0.000)	0.000 (0.000-0.000)	0.000 (0.000-0.000)	0.000 (0.000-0.000)	0.000 (0.000-0.000)	0.031 (0.030-0.032)	0.000 (0.000-0.000)	0.000 (0.000-0.000)	0.000 (0.000-0.000)	0.000 (0.000-0.000)	0.000 (0.000-0.000)	0.000 (0.000-0.000)	0.000 (0.000-0.000)	0.000 (0.000-0.000)	0.013 (0.012-0.014)	0.011 (0.010-0.012)	0.045 (0.043-0.046)	0.045 (0.044-0.046)	0.008 (0.007-0.009)	0.129 (0.128-0.130)	0.001 (0.001-0.002)	0.208 (0.207-0.209)	0.096 (0.095-0.097)	0.080 (0.079-0.081)	0.001 (0.001-0.002)	0.001 (0.000-0.001)	0.000 (0.000-0.000)	0.000 (0.000-0.000)	0.001 (0.001-0.002)	0.000 (0.000-0.000)	0.000 (0.000-0.000)	0.030 (0.029-0.031)	0.091 (0.089-0.092)	0.002 (0.001-0.002)	0.000 (0.000-0.000)
	99404740	0.000 (0.000-0.000)	0.000 (0.000-0.000)	0.000 (0.000-0.000)	0.000 (0.000-0.000)	0.000 (0.000-0.000)		0.000 (0.000-0.000)	0.000 (0.000-0.000)	0.000 (0.000-0.000)	0.000 (0.000-0.000)	0.000 (0.000-0.000)	0.000 (0.000-0.000)	0.013 (0.013-0.014)	0.000 (0.000-0.000)	0.017 (0.016-0.018)	0.023 (0.022-0.024)	0.003 (0.002-0.003)	0.030 (0.029-0.031)	0.000 (0.000-0.000)	0.021 (0.020-0.021)	0.040 (0.039-0.042)	0.018 (0.017-0.019)	0.042 (0.041-0.043)	0.000 (0.000-0.000)	0.000 (0.000-0.000)	0.008 (0.007-0.009)	0.000 (0.000-0.000)	0.000 (0.000-0.001)	0.000 (0.000-0.000)	0.000 (0.000-0.000)	0.000 (0.000-0.000)	0.022 (0.021-0.023)	0.000 (0.000-0.000)	0.000 (0.000-0.000)	0.008 (0.007-0.009)	0.000 (0.000-0.000)	0.006 (0.005-0.006)	0.000 (0.000-0.000)	0.050 (0.049-0.051)	0.081 (0.080-0.082)	0.000 (0.000-0.000)	0.000 (0.000-0.000)	0.000 (0.000-0.000)	0.000 (0.000-0.000)	0.000 (0.000-0.000)	0.000 (0.000-0.000)	0.047 (0.045-0.048)	0.000 (0.000-0.000)
	99404742	0.000 (0.000-0.000)	0.005 (0.004-0.005)	0.000 (0.000-0.000)	0.002 (0.001-0.002)	0.001 (0.001-0.002)		0.000 (0.000-0.000)	0.000 (0.000-0.000)	0.001 (0.000-0.001)	0.001 (0.000-0.001)	0.000 (0.000-0.000)	0.000 (0.000-0.000)	0.000 (0.000-0.000)	0.000 (0.000-0.000)	0.000 (0.000-0.000)	0.000 (0.000-0.000)	0.000 (0.000-0.000)	0.000 (0.000-0.000)	0.069 (0.068-0.070)	0.007 (0.007-0.008)	0.104 (0.103-0.106)	0.000 (0.000-0.000)	0.154 (0.153-0.155)	0.036 (0.036-0.037)	0.048 (0.047-0.049)	0.017 (0.016-0.018)	0.000 (0.000-0.000)	0.071 (0.070-0.073)	0.076 (0.075-0.077)	0.060 (0.059-0.061)	0.089 (0.088-0.090)	0.006 (0.005-0.006)	0.022 (0.021-0.023)	0.137 (0.136-0.137)	0.033 (0.032-0.034)	0.000 (0.000-0.000)	0.050 (0.049-0.051)	0.009 (0.008-0.010)	0.000 (0.000-0.000)	0.031 (0.030-0.033)	0.000 (0.000-0.000)	0.000 (0.000-0.000)	0.000 (0.000-0.000)	0.013 (0.013-0.014)	0.055 (0.054-0.056)	0.000 (0.000-0.000)	0.000 (0.000-0.000)	0.000 (0.000-0.000)
	99404743	0.000 (0.000-0.000)	0.000 (0.000-0.000)	0.000 (0.000-0.000)	0.000 (0.000-0.000)	0.000 (0.000-0.000)		0.000 (0.000-0.001)	0.001 (0.000-0.001)	0.078 (0.077-0.079)	0.001 (0.001-0.002)	0.000 (0.000-0.000)	0.024 (0.023-0.025)	0.000 (0.000-0.000)	0.000 (0.000-0.000)	0.000 (0.000-0.000)	0.061 (0.060-0.062)	0.000 (0.000-0.000)	0.003 (0.002-0.003)	0.000 (0.000-0.000)	0.003 (0.003-0.004)	0.000 (0.000-0.000)	0.033 (0.032-0.034)	0.000 (0.000-0.000)	0.000 (0.000-0.000)	0.000 (0.000-0.000)	0.000 (0.000-0.000)	0.008 (0.008-0.009)	0.000 (0.000-0.000)	0.000 (0.000-0.000)	0.000 (0.000-0.000)	0.000 (0.000-0.000)	0.000 (0.000-0.000)	0.029 (0.028-0.029)	0.000 (0.000-0.000)	0.008 (0.007-0.009)	0.000 (0.000-0.000)	0.000 (0.000-0.000)	0.003 (0.003-0.004)	0.000 (0.000-0.000)	0.000 (0.000-0.000)	0.168 (0.168-0.169)	0.036 (0.035-0.037)	0.071 (0.070-0.072)	0.015 (0.014-0.016)	0.000 (0.000-0.000)	0.052 (0.051-0.053)	0.023 (0.021-0.024)	0.000 (0.000-0.000)
	99404744	0.000 (0.000-0.000)	0.000 (0.000-0.000)	0.000 (0.000-0.000)	0.000 (0.000-0.000)	0.004 (0.003-0.004)		0.036 (0.035-0.037)	0.000 (0.000-0.000)	0.095 (0.094-0.096)	0.022 (0.021-0.024)	0.007 (0.006-0.007)	0.000 (0.000-0.000)	0.000 (0.000-0.000)	0.022 (0.021-0.023)	0.000 (0.000-0.001)	0.027 (0.026-0.028)	0.000 (0.000-0.000)	0.000 (0.000-0.000)	0.000 (0.000-0.000)	0.001 (0.001-0.002)	0.000 (0.000-0.000)	0.011 (0.010-0.011)	0.000 (0.000-0.000)	0.000 (0.000-0.000)	0.002 (0.001-0.002)	0.000 (0.000-0.000)	0.003 (0.002-0.004)	0.000 (0.000-0.000)	0.000 (0.000-0.000)	0.000 (0.000-0.000)	0.000 (0.000-0.000)	0.000 (0.000-0.000)	0.106 (0.105-0.107)	0.000 (0.000-0.000)	0.015 (0.014-0.016)	0.000 (0.000-0.000)	0.000 (0.000-0.000)	0.026 (0.026-0.027)	0.000 (0.000-0.000)	0.000 (0.000-0.000)	0.250 (0.250-0.250)	0.042 (0.041-0.043)	0.009 (0.008-0.010)	0.000 (0.000-0.000)	0.000 (0.000-0.000)	0.037 (0.037-0.038)	0.000 (0.000-0.000)	0.000 (0.000-0.000)
	99404745	0.000 (0.000-0.000)	0.000 (0.000-0.000)	0.000 (0.000-0.000)	0.011 (0.010-0.012)	0.000 (0.000-0.000)		0.039 (0.038-0.039)	0.003 (0.002-0.004)	0.000 (0.000-0.001)	0.000 (0.000-0.000)	0.031 (0.029-0.032)	0.000 (0.000-0.000)	0.020 (0.019-0.020)	0.012 (0.011-0.013)	0.049 (0.048-0.050)	0.000 (0.000-0.000)	0.000 (0.000-0.000)	0.001 (0.000-0.001)	0.014 (0.013-0.016)	0.012 (0.011-0.013)	0.011 (0.011-0.012)	0.000 (0.000-0.000)	0.031 (0.030-0.032)	0.044 (0.043-0.045)	0.032 (0.032-0.033)	0.000 (0.000-0.000)	0.052 (0.051-0.053)	0.002 (0.001-0.002)	0.016 (0.015-0.017)	0.029 (0.028-0.030)	0.019 (0.018-0.020)	0.000 (0.000-0.000)	0.000 (0.000-0.000)	0.197 (0.196-0.197)	0.000 (0.000-0.000)	0.000 (0.000-0.000)	0.000 (0.000-0.000)	0.013 (0.012-0.014)	0.000 (0.000-0.000)	0.062 (0.061-0.063)	0.000 (0.000-0.000)	0.000 (0.000-0.000)	0.000 (0.000-0.000)	0.001 (0.000-0.001)	0.002 (0.001-0.003)	0.000 (0.000-0.000)	0.000 (0.000-0.000)	0.000 (0.000-0.000)
	99404746	0.025 (0.024-0.025)	0.030 (0.030-0.031)	0.019 (0.018-0.020)	0.012 (0.011-0.012)	0.001 (0.000-0.001)		0.000 (0.000-0.000)	0.000 (0.000-0.000)	0.000 (0.000-0.000)	0.008 (0.007-0.009)	0.067 (0.066-0.068)	0.000 (0.000-0.000)	0.001 (0.001-0.002)	0.000 (0.000-0.000)	0.004 (0.003-0.004)	0.000 (0.000-0.000)	0.000 (0.000-0.000)	0.000 (0.000-0.000)	0.028 (0.027-0.029)	0.000 (0.000-0.000)	0.083 (0.082-0.084)	0.000 (0.000-0.000)	0.000 (0.000-0.000)	0.016 (0.015-0.017)	0.059 (0.059-0.060)	0.007 (0.006-0.008)	0.020 (0.019-0.021)	0.057 (0.056-0.058)	0.085 (0.084-0.087)	0.051 (0.050-0.052)	0.105 (0.104-0.106)	0.004 (0.003-0.005)	0.001 (0.001-0.001)	0.453 (0.452-0.453)	0.004 (0.004-0.005)	0.000 (0.000-0.000)	0.029 (0.028-0.029)	0.021 (0.020-0.022)	0.000 (0.000-0.000)	0.067 (0.066-0.068)	0.000 (0.000-0.000)	0.000 (0.000-0.000)	0.000 (0.000-0.000)	0.000 (0.000-0.000)	0.012 (0.011-0.013)	0.000 (0.000-0.000)	0.000 (0.000-0.000)	0.000 (0.000-0.000)
	99404749	0.000 (0.000-0.000)	0.000 (0.000-0.000)	0.000 (0.000-0.000)	0.000 (0.000-0.000)	0.000 (0.000-0.000)		0.029 (0.028-0.030)	0.002 (0.002-0.003)	0.006 (0.006-0.007)	0.002 (0.001-0.002)	0.000 (0.000-0.000)	0.062 (0.062-0.063)	0.000 (0.000-0.000)	0.003 (0.003-0.004)	0.022 (0.021-0.023)	0.033 (0.032-0.034)	0.008 (0.007-0.008)	0.000 (0.000-0.000)	0.000 (0.000-0.000)	0.028 (0.027-0.029)	0.000 (0.000-0.000)	0.044 (0.043-0.044)	0.019 (0.018-0.019)	0.000 (0.000-0.000)	0.000 (0.000-0.001)	0.000 (0.000-0.000)	0.000 (0.000-0.000)	0.000 (0.000-0.000)	0.000 (0.000-0.000)	0.000 (0.000-0.000)	0.000 (0.000-0.000)	0.000 (0.000-0.000)	0.000 (0.000-0.000)	0.000 (0.000-0.000)	0.000 (0.000-0.000)	0.000 (0.000-0.000)	0.000 (0.000-0.000)	0.044 (0.044-0.045)	0.000 (0.000-0.000)	0.000 (0.000-0.000)	0.066 (0.065-0.067)	0.000 (0.000-0.000)	0.049 (0.048-0.050)	0.071 (0.070-0.072)	0.000 (0.000-0.000)	0.005 (0.004-0.005)	0.026 (0.025-0.027)	0.048 (0.048-0.049)
	99404750	0.000 (0.000-0.000)	0.000 (0.000-0.000)	0.000 (0.000-0.000)	0.000 (0.000-0.000)	0.000 (0.000-0.000)		0.015 (0.014-0.016)	0.000 (0.000-0.000)	0.017 (0.016-0.018)	0.000 (0.000-0.000)	0.000 (0.000-0.000)	0.000 (0.000-0.000)	0.005 (0.004-0.006)	0.039 (0.038-0.040)	0.011 (0.010-0.012)	0.000 (0.000-0.000)	0.000 (0.000-0.000)	0.000 (0.000-0.000)	0.056 (0.055-0.057)	0.027 (0.026-0.028)	0.000 (0.000-0.000)	0.000 (0.000-0.000)	0.000 (0.000-0.000)	0.000 (0.000-0.000)	0.000 (0.000-0.000)	0.000 (0.000-0.000)	0.000 (0.000-0.000)	0.017 (0.016-0.017)	0.013 (0.012-0.014)	0.032 (0.031-0.033)	0.005 (0.004-0.006)	0.000 (0.000-0.000)	0.052 (0.051-0.053)	0.000 (0.000-0.000)	0.176 (0.175-0.176)	0.268 (0.268-0.269)	0.081 (0.080-0.082)	0.000 (0.000-0.000)	0.000 (0.000-0.000)	0.023 (0.022-0.024)	0.012 (0.011-0.013)	0.001 (0.000-0.001)	0.022 (0.022-0.023)	0.012 (0.011-0.012)	0.001 (0.001-0.002)	0.144 (0.143-0.146)	0.047 (0.045-0.048)	0.000 (0.000-0.000)
	99404751	0.000 (0.000-0.000)	0.000 (0.000-0.000)	0.000 (0.000-0.000)	0.000 (0.000-0.000)	0.000 (0.000-0.001)		0.000 (0.000-0.000)	0.000 (0.000-0.000)	0.005 (0.005-0.006)	0.007 (0.006-0.008)	0.002 (0.001-0.002)	0.000 (0.000-0.000)	0.000 (0.000-0.000)	0.000 (0.000-0.000)	0.000 (0.000-0.000)	0.004 (0.003-0.005)	0.000 (0.000-0.000)	0.017 (0.016-0.018)	0.000 (0.000-0.000)	0.031 (0.030-0.032)	0.042 (0.041-0.044)	0.000 (0.000-0.000)	0.004 (0.003-0.005)	0.000 (0.000-0.000)	0.000 (0.000-0.000)	0.000 (0.000-0.000)	0.015 (0.015-0.016)	0.005 (0.004-0.006)	0.000 (0.000-0.000)	0.000 (0.000-0.000)	0.000 (0.000-0.000)	0.006 (0.005-0.007)	0.013 (0.012-0.014)	0.038 (0.037-0.039)	0.000 (0.000-0.000)	0.000 (0.000-0.000)	0.007 (0.006-0.008)	0.010 (0.009-0.011)	0.002 (0.002-0.003)	0.012 (0.011-0.013)	0.011 (0.010-0.012)	0.000 (0.000-0.000)	0.018 (0.017-0.019)	0.010 (0.009-0.011)	0.000 (0.000-0.000)	0.000 (0.000-0.000)	0.010 (0.009-0.011)	0.000 (0.000-0.000)
	99404752	0.000 (0.000-0.000)	0.000 (0.000-0.000)	0.000 (0.000-0.000)	0.000 (0.000-0.000)	0.000 (0.000-0.000)		0.000 (0.000-0.000)	0.001 (0.001-0.001)	0.000 (0.000-0.001)	0.059 (0.057-0.060)	0.006 (0.005-0.007)	0.017 (0.016-0.018)	0.006 (0.006-0.007)	0.000 (0.000-0.000)	0.015 (0.014-0.016)	0.034 (0.033-0.035)	0.020 (0.019-0.021)	0.007 (0.006-0.008)	0.010 (0.009-0.011)	0.011 (0.010-0.013)	0.028 (0.027-0.029)	0.000 (0.000-0.000)	0.004 (0.003-0.005)	0.000 (0.000-0.000)	0.000 (0.000-0.000)	0.000 (0.000-0.000)	0.001 (0.001-0.002)	0.000 (0.000-0.000)	0.002 (0.002-0.003)	0.000 (0.000-0.000)	0.000 (0.000-0.001)	0.000 (0.000-0.001)	0.000 (0.000-0.000)	0.000 (0.000-0.000)	0.000 (0.000-0.000)	0.000 (0.000-0.000)	0.008 (0.007-0.009)	0.000 (0.000-0.000)	0.011 (0.010-0.012)	0.017 (0.016-0.018)	0.030 (0.029-0.031)	0.008 (0.007-0.009)	0.000 (0.000-0.000)	0.000 (0.000-0.000)	0.000 (0.000-0.000)	0.000 (0.000-0.001)	0.001 (0.001-0.002)	0.000 (0.000-0.000)
	99404753	0.001 (0.001-0.002)	0.005 (0.005-0.006)	0.000 (0.000-0.000)	0.000 (0.000-0.000)	0.009 (0.008-0.010)		0.022 (0.021-0.023)	0.000 (0.000-0.000)	0.004 (0.003-0.004)	0.000 (0.000-0.000)	0.015 (0.014-0.016)	0.032 (0.030-0.033)	0.039 (0.038-0.040)	0.000 (0.000-0.000)	0.041 (0.041-0.042)	0.039 (0.038-0.040)	0.024 (0.023-0.025)	0.000 (0.000-0.000)	0.000 (0.000-0.000)	0.003 (0.002-0.004)	0.000 (0.000-0.000)	0.012 (0.011-0.013)	0.000 (0.000-0.000)	0.000 (0.000-0.000)	0.000 (0.000-0.000)	0.000 (0.000-0.000)	0.043 (0.042-0.043)	0.000 (0.000-0.000)	0.000 (0.000-0.000)	0.000 (0.000-0.000)	0.000 (0.000-0.000)	0.000 (0.000-0.000)	0.000 (0.000-0.000)	0.000 (0.000-0.000)	0.000 (0.000-0.000)	0.016 (0.015-0.016)	0.000 (0.000-0.000)	0.009 (0.008-0.010)	0.000 (0.000-0.000)	0.000 (0.000-0.000)	0.061 (0.060-0.062)	0.000 (0.000-0.000)	0.110 (0.109-0.111)	0.121 (0.120-0.122)	0.000 (0.000-0.000)	0.000 (0.000-0.000)	0.041 (0.040-0.042)	0.079 (0.078-0.081)
	99404755	0.000 (0.000-0.000)	0.000 (0.000-0.000)	0.000 (0.000-0.000)	0.001 (0.000-0.001)	0.000 (0.000-0.000)		0.000 (0.000-0.000)	0.003 (0.003-0.004)	0.090 (0.089-0.091)	0.005 (0.004-0.006)	0.012 (0.010-0.013)	0.024 (0.023-0.025)	0.013 (0.012-0.014)	0.020 (0.019-0.021)	0.000 (0.000-0.000)	0.035 (0.034-0.036)	0.005 (0.005-0.006)	0.014 (0.013-0.015)	0.000 (0.000-0.000)	0.041 (0.040-0.043)	0.002 (0.002-0.003)	0.013 (0.011-0.014)	0.000 (0.000-0.000)	0.000 (0.000-0.000)	0.000 (0.000-0.000)	0.019 (0.018-0.020)	0.034 (0.033-0.035)	0.000 (0.000-0.000)	0.002 (0.001-0.002)	0.001 (0.001-0.002)	0.000 (0.000-0.000)	0.006 (0.005-0.007)	0.000 (0.000-0.000)	0.000 (0.000-0.000)	0.000 (0.000-0.000)	0.002 (0.001-0.002)	0.007 (0.007-0.008)	0.000 (0.000-0.000)	0.013 (0.013-0.014)	0.023 (0.022-0.024)	0.008 (0.007-0.009)	0.158 (0.157-0.160)	0.005 (0.005-0.006)	0.000 (0.000-0.000)	0.000 (0.000-0.000)	0.000 (0.000-0.000)	0.030 (0.028-0.031)	0.000 (0.000-0.000)
	99404756	0.000 (0.000-0.000)	0.000 (0.000-0.000)	0.000 (0.000-0.000)	0.000 (0.000-0.000)	0.000 (0.000-0.000)		0.001 (0.000-0.001)	0.000 (0.000-0.000)	0.013 (0.012-0.014)	0.046 (0.045-0.047)	0.000 (0.000-0.000)	0.000 (0.000-0.000)	0.000 (0.000-0.000)	0.006 (0.005-0.007)	0.015 (0.014-0.016)	0.000 (0.000-0.000)	0.000 (0.000-0.000)	0.000 (0.000-0.000)	0.000 (0.000-0.000)	0.000 (0.000-0.000)	0.004 (0.003-0.005)	0.005 (0.004-0.005)	0.000 (0.000-0.000)	0.064 (0.063-0.065)	0.060 (0.059-0.061)	0.018 (0.017-0.020)	0.019 (0.018-0.020)	0.025 (0.024-0.026)	0.014 (0.013-0.015)	0.006 (0.005-0.007)	0.053 (0.052-0.054)	0.031 (0.030-0.032)	0.067 (0.066-0.069)	0.053 (0.052-0.054)	0.102 (0.101-0.102)	0.000 (0.000-0.000)	0.093 (0.092-0.094)	0.002 (0.001-0.002)	0.000 (0.000-0.000)	0.005 (0.004-0.006)	0.001 (0.001-0.001)	0.033 (0.032-0.034)	0.000 (0.000-0.000)	0.000 (0.000-0.000)	0.041 (0.040-0.041)	0.011 (0.010-0.012)	0.000 (0.000-0.000)	0.000 (0.000-0.000)
	99404757	0.006 (0.005-0.007)	0.000 (0.000-0.000)	0.000 (0.000-0.000)	0.009 (0.009-0.010)	0.002 (0.002-0.003)		0.000 (0.000-0.001)	0.000 (0.000-0.000)	0.000 (0.000-0.000)	0.024 (0.023-0.026)	0.033 (0.032-0.034)	0.014 (0.014-0.015)	0.021 (0.020-0.022)	0.000 (0.000-0.000)	0.006 (0.006-0.007)	0.019 (0.018-0.020)	0.000 (0.000-0.000)	0.003 (0.002-0.004)	0.000 (0.000-0.000)	0.000 (0.000-0.000)	0.000 (0.000-0.000)	0.028 (0.027-0.029)	0.000 (0.000-0.000)	0.000 (0.000-0.000)	0.000 (0.000-0.000)	0.000 (0.000-0.000)	0.000 (0.000-0.000)	0.000 (0.000-0.000)	0.000 (0.000-0.000)	0.000 (0.000-0.000)	0.019 (0.019-0.020)	0.034 (0.034-0.035)	0.102 (0.101-0.103)	0.000 (0.000-0.000)	0.012 (0.011-0.013)	0.000 (0.000-0.000)	0.000 (0.000-0.000)	0.005 (0.005-0.006)	0.000 (0.000-0.000)	0.000 (0.000-0.000)	0.122 (0.121-0.123)	0.015 (0.014-0.015)	0.000 (0.000-0.000)	0.000 (0.000-0.000)	0.014 (0.013-0.015)	0.044 (0.043-0.045)	0.000 (0.000-0.000)	0.000 (0.000-0.000)
	99404758	0.002 (0.002-0.003)	0.000 (0.000-0.000)	0.000 (0.000-0.000)	0.000 (0.000-0.000)	0.016 (0.015-0.017)		0.000 (0.000-0.000)	0.001 (0.001-0.001)	0.000 (0.000-0.000)	0.037 (0.037-0.038)	0.051 (0.050-0.052)	0.000 (0.000-0.000)	0.029 (0.028-0.030)	0.000 (0.000-0.000)	0.008 (0.007-0.009)	0.000 (0.000-0.000)	0.000 (0.000-0.000)	0.000 (0.000-0.000)	0.000 (0.000-0.000)	0.000 (0.000-0.000)	0.042 (0.041-0.043)	0.000 (0.000-0.000)	0.005 (0.004-0.006)	0.045 (0.044-0.046)	0.061 (0.060-0.062)	0.000 (0.000-0.001)	0.020 (0.019-0.021)	0.003 (0.002-0.003)	0.000 (0.000-0.000)	0.039 (0.038-0.040)	0.076 (0.075-0.077)	0.000 (0.000-0.000)	0.037 (0.036-0.038)	0.135 (0.134-0.136)	0.048 (0.047-0.048)	0.000 (0.000-0.000)	0.001 (0.001-0.001)	0.011 (0.010-0.012)	0.000 (0.000-0.000)	0.072 (0.071-0.074)	0.000 (0.000-0.000)	0.001 (0.001-0.001)	0.000 (0.000-0.000)	0.000 (0.000-0.000)	0.033 (0.032-0.034)	0.000 (0.000-0.000)	0.000 (0.000-0.000)	0.000 (0.000-0.000)
	99404759	0.003 (0.003-0.004)	0.003 (0.002-0.003)	0.000 (0.000-0.000)	0.000 (0.000-0.000)	0.001 (0.001-0.001)		0.018 (0.017-0.019)	0.010 (0.009-0.011)	0.000 (0.000-0.000)	0.000 (0.000-0.000)	0.001 (0.001-0.002)	0.000 (0.000-0.001)	0.008 (0.007-0.009)	0.002 (0.002-0.003)	0.000 (0.000-0.000)	0.000 (0.000-0.000)	0.000 (0.000-0.000)	0.000 (0.000-0.000)	0.000 (0.000-0.000)	0.000 (0.000-0.000)	0.000 (0.000-0.000)	0.000 (0.000-0.000)	0.002 (0.001-0.003)	0.000 (0.000-0.000)	0.001 (0.000-0.001)	0.001 (0.000-0.001)	0.047 (0.046-0.048)	0.000 (0.000-0.000)	0.000 (0.000-0.000)	0.000 (0.000-0.000)	0.000 (0.000-0.000)	0.000 (0.000-0.000)	0.000 (0.000-0.000)	0.067 (0.066-0.068)	0.001 (0.000-0.001)	0.002 (0.002-0.003)	0.000 (0.000-0.000)	0.047 (0.046-0.048)	0.000 (0.000-0.000)	0.000 (0.000-0.000)	0.037 (0.036-0.039)	0.000 (0.000-0.000)	0.038 (0.037-0.039)	0.007 (0.007-0.008)	0.000 (0.000-0.000)	0.000 (0.000-0.000)	0.001 (0.000-0.001)	0.000 (0.000-0.000)
	99404761	0.000 (0.000-0.000)	0.000 (0.000-0.000)	0.000 (0.000-0.000)	0.000 (0.000-0.000)	0.000 (0.000-0.000)		0.000 (0.000-0.000)	0.001 (0.000-0.001)	0.000 (0.000-0.000)	0.015 (0.014-0.016)	0.001 (0.001-0.001)	0.005 (0.005-0.006)	0.013 (0.012-0.014)	0.000 (0.000-0.000)	0.022 (0.021-0.022)	0.005 (0.004-0.006)	0.227 (0.227-0.228)	0.301 (0.300-0.301)	0.000 (0.000-0.000)	0.000 (0.000-0.000)	0.001 (0.001-0.002)	0.044 (0.043-0.045)	0.000 (0.000-0.000)	0.000 (0.000-0.000)	0.000 (0.000-0.000)	0.122 (0.121-0.123)	0.000 (0.000-0.000)	0.000 (0.000-0.000)	0.000 (0.000-0.000)	0.000 (0.000-0.000)	0.000 (0.000-0.000)	0.138 (0.137-0.139)	0.001 (0.001-0.001)	0.000 (0.000-0.000)	0.002 (0.001-0.002)	0.001 (0.001-0.002)	0.000 (0.000-0.000)	0.000 (0.000-0.000)	0.286 (0.285-0.287)	0.007 (0.006-0.008)	0.035 (0.033-0.036)	0.000 (0.000-0.000)	0.001 (0.001-0.002)	0.000 (0.000-0.000)	0.000 (0.000-0.000)	0.001 (0.000-0.001)	0.044 (0.043-0.046)	0.000 (0.000-0.001)
	99404762	0.000 (0.000-0.000)	0.000 (0.000-0.000)	0.000 (0.000-0.000)	0.005 (0.004-0.006)	0.000 (0.000-0.000)		0.005 (0.004-0.006)	0.000 (0.000-0.000)	0.050 (0.049-0.051)	0.031 (0.030-0.032)	0.000 (0.000-0.000)	0.042 (0.042-0.043)	0.011 (0.010-0.012)	0.000 (0.000-0.000)	0.001 (0.001-0.001)	0.010 (0.009-0.011)	0.017 (0.016-0.018)	0.000 (0.000-0.000)	0.000 (0.000-0.000)	0.000 (0.000-0.000)	0.000 (0.000-0.000)	0.050 (0.049-0.051)	0.000 (0.000-0.000)	0.032 (0.031-0.033)	0.000 (0.000-0.000)	0.000 (0.000-0.000)	0.007 (0.006-0.007)	0.002 (0.001-0.002)	0.000 (0.000-0.000)	0.000 (0.000-0.000)	0.000 (0.000-0.000)	0.000 (0.000-0.000)	0.007 (0.006-0.007)	0.001 (0.001-0.001)	0.025 (0.024-0.026)	0.027 (0.025-0.028)	0.000 (0.000-0.000)	0.000 (0.000-0.000)	0.015 (0.014-0.015)	0.057 (0.055-0.058)	0.045 (0.044-0.046)	0.000 (0.000-0.000)	0.014 (0.014-0.015)	0.007 (0.006-0.007)	0.005 (0.004-0.006)	0.067 (0.066-0.068)	0.009 (0.008-0.010)	0.070 (0.069-0.071)
	99404763	0.002 (0.002-0.003)	0.001 (0.001-0.002)	0.000 (0.000-0.000)	0.000 (0.000-0.000)	0.000 (0.000-0.000)		0.000 (0.000-0.000)	0.000 (0.000-0.000)	0.000 (0.000-0.000)	0.048 (0.047-0.049)	0.015 (0.014-0.016)	0.000 (0.000-0.000)	0.000 (0.000-0.001)	0.000 (0.000-0.000)	0.000 (0.000-0.000)	0.000 (0.000-0.000)	0.000 (0.000-0.000)	0.032 (0.031-0.033)	0.022 (0.021-0.023)	0.000 (0.000-0.000)	0.066 (0.065-0.067)	0.000 (0.000-0.000)	0.002 (0.002-0.003)	0.001 (0.000-0.001)	0.025 (0.024-0.026)	0.001 (0.001-0.002)	0.000 (0.000-0.000)	0.034 (0.033-0.035)	0.005 (0.005-0.006)	0.019 (0.018-0.020)	0.086 (0.085-0.087)	0.015 (0.014-0.016)	0.013 (0.012-0.014)	0.077 (0.076-0.078)	0.068 (0.067-0.069)	0.000 (0.000-0.000)	0.074 (0.073-0.075)	0.000 (0.000-0.000)	0.017 (0.016-0.018)	0.060 (0.059-0.061)	0.015 (0.014-0.015)	0.000 (0.000-0.000)	0.004 (0.003-0.005)	0.001 (0.000-0.001)	0.000 (0.000-0.000)	0.004 (0.003-0.005)	0.013 (0.012-0.014)	0.000 (0.000-0.000)
	99404764	0.000 (0.000-0.000)	0.000 (0.000-0.000)	0.000 (0.000-0.000)	0.000 (0.000-0.000)	0.000 (0.000-0.000)		0.000 (0.000-0.000)	0.000 (0.000-0.000)	0.020 (0.019-0.021)	0.002 (0.001-0.002)	0.000 (0.000-0.000)	0.030 (0.029-0.032)	0.000 (0.000-0.000)	0.000 (0.000-0.000)	0.000 (0.000-0.000)	0.031 (0.029-0.032)	0.000 (0.000-0.000)	0.000 (0.000-0.000)	0.000 (0.000-0.000)	0.061 (0.060-0.063)	0.000 (0.000-0.000)	0.038 (0.037-0.039)	0.000 (0.000-0.000)	0.015 (0.014-0.016)	0.000 (0.000-0.000)	0.000 (0.000-0.000)	0.000 (0.000-0.000)	0.000 (0.000-0.000)	0.000 (0.000-0.000)	0.000 (0.000-0.000)	0.000 (0.000-0.000)	0.000 (0.000-0.000)	0.000 (0.000-0.000)	0.000 (0.000-0.000)	0.016 (0.015-0.017)	0.018 (0.017-0.019)	0.000 (0.000-0.000)	0.061 (0.060-0.062)	0.000 (0.000-0.000)	0.001 (0.000-0.002)	0.035 (0.034-0.036)	0.000 (0.000-0.000)	0.017 (0.016-0.018)	0.021 (0.020-0.022)	0.000 (0.000-0.000)	0.046 (0.045-0.048)	0.040 (0.039-0.041)	0.032 (0.031-0.033)
	99404765	0.000 (0.000-0.000)	0.000 (0.000-0.000)	0.001 (0.000-0.001)	0.000 (0.000-0.000)	0.006 (0.005-0.007)		0.000 (0.000-0.000)	0.000 (0.000-0.000)	0.098 (0.097-0.099)	0.003 (0.002-0.004)	0.022 (0.021-0.023)	0.026 (0.025-0.027)	0.026 (0.025-0.026)	0.000 (0.000-0.000)	0.003 (0.003-0.004)	0.007 (0.006-0.008)	0.032 (0.031-0.033)	0.040 (0.039-0.041)	0.000 (0.000-0.000)	0.013 (0.012-0.013)	0.000 (0.000-0.000)	0.004 (0.003-0.005)	0.000 (0.000-0.000)	0.000 (0.000-0.000)	0.000 (0.000-0.000)	0.020 (0.019-0.021)	0.000 (0.000-0.000)	0.000 (0.000-0.000)	0.000 (0.000-0.000)	0.000 (0.000-0.000)	0.000 (0.000-0.000)	0.015 (0.015-0.016)	0.025 (0.024-0.026)	0.000 (0.000-0.000)	0.000 (0.000-0.000)	0.000 (0.000-0.000)	0.000 (0.000-0.000)	0.000 (0.000-0.000)	0.024 (0.023-0.025)	0.000 (0.000-0.000)	0.055 (0.054-0.056)	0.000 (0.000-0.000)	0.081 (0.080-0.082)	0.090 (0.089-0.091)	0.000 (0.000-0.000)	0.023 (0.022-0.024)	0.064 (0.063-0.065)	0.001 (0.000-0.001)
	99404799	0.000 (0.000-0.000)	0.002 (0.002-0.002)	0.000 (0.000-0.000)	0.000 (0.000-0.000)	0.004 (0.003-0.005)		0.000 (0.000-0.000)	0.006 (0.006-0.007)	0.056 (0.055-0.057)	0.000 (0.000-0.000)	0.000 (0.000-0.000)	0.095 (0.094-0.096)	0.017 (0.016-0.018)	0.000 (0.000-0.000)	0.001 (0.000-0.001)	0.038 (0.037-0.039)	0.013 (0.012-0.014)	0.000 (0.000-0.000)	0.000 (0.000-0.000)	0.088 (0.088-0.089)	0.000 (0.000-0.000)	0.044 (0.043-0.045)	0.020 (0.019-0.021)	0.000 (0.000-0.000)	0.000 (0.000-0.000)	0.000 (0.000-0.000)	0.016 (0.015-0.017)	0.000 (0.000-0.000)	0.000 (0.000-0.000)	0.000 (0.000-0.000)	0.000 (0.000-0.000)	0.000 (0.000-0.000)	0.001 (0.000-0.001)	0.000 (0.000-0.000)	0.002 (0.001-0.002)	0.029 (0.028-0.030)	0.000 (0.000-0.000)	0.000 (0.000-0.000)	0.000 (0.000-0.000)	0.014 (0.014-0.015)	0.052 (0.051-0.053)	0.000 (0.000-0.000)	0.018 (0.017-0.018)	0.053 (0.052-0.054)	0.000 (0.000-0.000)	0.042 (0.040-0.043)	0.022 (0.021-0.023)	0.021 (0.020-0.022)
	CROW-6	0.000 (0.000-0.000)	0.000 (0.000-0.000)	0.000 (0.000-0.000)	0.000 (0.000-0.000)	0.000 (0.000-0.000)		0.001 (0.001-0.002)	0.008 (0.007-0.008)	0.059 (0.058-0.060)	0.000 (0.000-0.000)	0.058 (0.057-0.059)	0.000 (0.000-0.000)	0.041 (0.040-0.042)	0.025 (0.024-0.026)	0.020 (0.019-0.021)	0.000 (0.000-0.000)	0.034 (0.033-0.035)	0.010 (0.009-0.010)	0.000 (0.000-0.000)	0.019 (0.018-0.019)	0.000 (0.000-0.000)	0.000 (0.000-0.000)	0.015 (0.014-0.016)	0.000 (0.000-0.000)	0.000 (0.000-0.000)	0.088 (0.087-0.089)	0.023 (0.022-0.024)	0.009 (0.008-0.009)	0.013 (0.012-0.014)	0.027 (0.026-0.028)	0.000 (0.000-0.000)	0.064 (0.063-0.065)	0.000 (0.000-0.000)	0.032 (0.031-0.033)	0.001 (0.001-0.002)	0.000 (0.000-0.001)	0.000 (0.000-0.001)	0.010 (0.009-0.011)	0.000 (0.000-0.000)	0.000 (0.000-0.000)	0.000 (0.000-0.000)	0.000 (0.000-0.000)	0.051 (0.050-0.052)	0.014 (0.013-0.015)	0.000 (0.000-0.000)	0.000 (0.000-0.000)	0.000 (0.000-0.000)	0.000 (0.000-0.000)
	CROW-7	0.000 (0.000-0.000)	0.000 (0.000-0.000)	0.000 (0.000-0.000)	0.000 (0.000-0.000)	0.000 (0.000-0.000)		0.032 (0.031-0.033)	0.000 (0.000-0.000)	0.045 (0.044-0.046)	0.004 (0.003-0.005)	0.001 (0.000-0.001)	0.163 (0.162-0.164)	0.026 (0.025-0.027)	0.000 (0.000-0.000)	0.000 (0.000-0.000)	0.017 (0.016-0.018)	0.000 (0.000-0.000)	0.025 (0.024-0.026)	0.000 (0.000-0.000)	0.000 (0.000-0.001)	0.002 (0.001-0.003)	0.008 (0.007-0.009)	0.000 (0.000-0.000)	0.000 (0.000-0.000)	0.000 (0.000-0.000)	0.023 (0.022-0.024)	0.000 (0.000-0.000)	0.000 (0.000-0.000)	0.000 (0.000-0.000)	0.000 (0.000-0.000)	0.000 (0.000-0.000)	0.027 (0.026-0.028)	0.025 (0.024-0.026)	0.000 (0.000-0.000)	0.003 (0.003-0.004)	0.000 (0.000-0.000)	0.000 (0.000-0.000)	0.000 (0.000-0.000)	0.022 (0.021-0.023)	0.000 (0.000-0.000)	0.000 (0.000-0.000)	0.055 (0.054-0.056)	0.002 (0.001-0.002)	0.020 (0.019-0.021)	0.000 (0.000-0.000)	0.031 (0.030-0.032)	0.014 (0.013-0.015)	0.028 (0.027-0.029)
	CROW-8	0.001 (0.001-0.001)	0.000 (0.000-0.000)	0.016 (0.015-0.016)	0.000 (0.000-0.000)	0.000 (0.000-0.001)		0.012 (0.011-0.013)	0.000 (0.000-0.000)	0.000 (0.000-0.000)	0.039 (0.038-0.040)	0.000 (0.000-0.000)	0.000 (0.000-0.000)	0.028 (0.027-0.029)	0.000 (0.000-0.000)	0.000 (0.000-0.000)	0.000 (0.000-0.000)	0.000 (0.000-0.000)	0.000 (0.000-0.000)	0.040 (0.039-0.041)	0.009 (0.008-0.010)	0.007 (0.005-0.008)	0.000 (0.000-0.000)	0.024 (0.023-0.025)	0.037 (0.036-0.038)	0.026 (0.025-0.027)	0.000 (0.000-0.000)	0.000 (0.000-0.000)	0.029 (0.028-0.031)	0.025 (0.023-0.026)	0.041 (0.040-0.042)	0.020 (0.019-0.022)	0.000 (0.000-0.000)	0.030 (0.029-0.031)	0.008 (0.008-0.009)	0.008 (0.007-0.009)	0.041 (0.040-0.042)	0.027 (0.026-0.028)	0.000 (0.000-0.000)	0.000 (0.000-0.000)	0.021 (0.019-0.022)	0.000 (0.000-0.000)	0.000 (0.000-0.000)	0.005 (0.004-0.006)	0.008 (0.007-0.009)	0.019 (0.018-0.019)	0.020 (0.019-0.021)	0.000 (0.000-0.000)	0.000 (0.000-0.000)
	CROW-9	0.000 (0.000-0.000)	0.000 (0.000-0.000)	0.000 (0.000-0.000)	0.000 (0.000-0.000)	0.000 (0.000-0.000)		0.001 (0.001-0.001)	0.000 (0.000-0.000)	0.001 (0.001-0.001)	0.000 (0.000-0.000)	0.000 (0.000-0.000)	0.000 (0.000-0.000)	0.002 (0.002-0.003)	0.000 (0.000-0.000)	0.000 (0.000-0.000)	0.002 (0.001-0.002)	0.000 (0.000-0.000)	0.000 (0.000-0.000)	0.005 (0.004-0.006)	0.004 (0.003-0.004)	0.000 (0.000-0.000)	0.000 (0.000-0.000)	0.026 (0.025-0.027)	0.036 (0.035-0.036)	0.006 (0.005-0.007)	0.000 (0.000-0.000)	0.000 (0.000-0.000)	0.000 (0.000-0.000)	0.000 (0.000-0.000)	0.000 (0.000-0.000)	0.000 (0.000-0.000)	0.000 (0.000-0.000)	0.011 (0.010-0.012)	0.000 (0.000-0.000)	0.000 (0.000-0.000)	0.030 (0.029-0.030)	0.008 (0.007-0.009)	0.070 (0.069-0.071)	0.000 (0.000-0.000)	0.000 (0.000-0.000)	0.075 (0.074-0.076)	0.021 (0.020-0.022)	0.037 (0.036-0.038)	0.023 (0.022-0.024)	0.003 (0.002-0.004)	0.000 (0.000-0.000)	0.008 (0.007-0.009)	0.000 (0.000-0.000)
	CROW-21	0.000 (0.000-0.000)	0.000 (0.000-0.000)	0.000 (0.000-0.000)	0.000 (0.000-0.000)	0.000 (0.000-0.000)		0.099 (0.098-0.100)	0.000 (0.000-0.000)	0.010 (0.009-0.011)	0.000 (0.000-0.000)	0.009 (0.008-0.010)	0.000 (0.000-0.000)	0.002 (0.001-0.003)	0.000 (0.000-0.000)	0.000 (0.000-0.000)	0.000 (0.000-0.000)	0.000 (0.000-0.000)	0.000 (0.000-0.000)	0.007 (0.006-0.007)	0.027 (0.026-0.028)	0.000 (0.000-0.001)	0.003 (0.002-0.004)	0.043 (0.042-0.045)	0.061 (0.059-0.062)	0.029 (0.028-0.030)	0.000 (0.000-0.000)	0.000 (0.000-0.000)	0.001 (0.001-0.002)	0.003 (0.002-0.003)	0.000 (0.000-0.000)	0.000 (0.000-0.000)	0.005 (0.004-0.006)	0.002 (0.001-0.003)	0.000 (0.000-0.000)	0.000 (0.000-0.000)	0.000 (0.000-0.000)	0.000 (0.000-0.000)	0.009 (0.008-0.010)	0.000 (0.000-0.000)	0.000 (0.000-0.000)	0.001 (0.001-0.002)	0.026 (0.026-0.027)	0.041 (0.040-0.042)	0.022 (0.020-0.023)	0.025 (0.024-0.026)	0.000 (0.000-0.000)	0.003 (0.002-0.004)	0.000 (0.000-0.000)
	CROW-24	0.000 (0.000-0.000)	0.000 (0.000-0.000)	0.000 (0.000-0.000)	0.000 (0.000-0.000)	0.000 (0.000-0.000)		0.016 (0.015-0.017)	0.000 (0.000-0.000)	0.000 (0.000-0.000)	0.000 (0.000-0.000)	0.000 (0.000-0.000)	0.000 (0.000-0.000)	0.000 (0.000-0.000)	0.001 (0.001-0.002)	0.000 (0.000-0.000)	0.000 (0.000-0.000)	0.000 (0.000-0.000)	0.009 (0.008-0.010)	0.014 (0.013-0.015)	0.006 (0.005-0.007)	0.000 (0.000-0.000)	0.001 (0.001-0.002)	0.019 (0.018-0.021)	0.055 (0.054-0.056)	0.020 (0.019-0.021)	0.000 (0.000-0.000)	0.000 (0.000-0.000)	0.001 (0.000-0.001)	0.000 (0.000-0.000)	0.000 (0.000-0.000)	0.000 (0.000-0.000)	0.000 (0.000-0.000)	0.000 (0.000-0.000)	0.000 (0.000-0.000)	0.000 (0.000-0.000)	0.010 (0.009-0.011)	0.000 (0.000-0.000)	0.052 (0.051-0.053)	0.000 (0.000-0.000)	0.033 (0.032-0.034)	0.026 (0.025-0.027)	0.041 (0.040-0.041)	0.047 (0.046-0.048)	0.028 (0.027-0.029)	0.049 (0.047-0.050)	0.000 (0.000-0.000)	0.015 (0.014-0.016)	0.000 (0.000-0.000)
								0.000 (0.000-0.000)	0.000 (0.000-0.000)	0.002 (0.002-0.003)	0.000 (0.000-0.000)	0.006 (0.006-0.007)	0.000 (0.000-0.000)	0.000 (0.000-0.000)	0.000 (0.000-0.000)	0.036 (0.035-0.036)	0.002 (0.002-0.003)	0.000 (0.000-0.000)	0.025 (0.024-0.027)	0.000 (0.000-0.000)	0.000 (0.000-0.000)	0.037 (0.036-0.038)	0.001 (0.000-0.001)	0.000 (0.000-0.000)	0.004 (0.003-0.005)	0.026 (0.025-0.027)	0.000 (0.000-0.000)	0.000 (0.000-0.000)	0.000 (0.000-0.000)	0.000 (0.000-0.000)	0.000 (0.000-0.000)	0.000 (0.000-0.000)	0.001 (0.001-0.001)	0.000 (0.000-0.000)	0.104 (0.103-0.105)	0.000 (0.000-0.000)	0.000 (0.000-0.000)	0.000 (0.000-0.000)	0.009 (0.008-0.010)	0.012 (0.011-0.013)	0.015 (0.014-0.016)	0.000 (0.000-0.000)	0.000 (0.000-0.000)	0.051 (0.050-0.052)	0.051 (0.050-0.052)	0.000 (0.000-0.000)	0.001 (0.000-0.001)	0.062 (0.061-0.063)	0.003 (0.002-0.004)
[truncated: 36 more columns]

## Sheet: MeanKinships_84477245_99404745
		GUAM						ROTA
		279	281	668	901	Guam-55#1		213142	213143	213144	213145	213146	213392	213396	215119	84477217	84477218	84477219	84477221	84477222	84477223	84477227	84477230	84477231	84477232	84477233	84477234	84477235	84477236	84477238	84477239	84477240	84477243	84477246	84477247	84477251	84477254	84477255	99403003	99403004	99403005	99403006	99403007	99403008	99403009	99403010	99403012	99403013	99403014
GUAM	281	0.225
	668	0.219	0.315
	901	0.247	0.214	0.217
	Guam-55#1	0.197	0.19	0.201	0.198
ROTA	213142	0	0	0	0	0
	213143	0.011	0.018	0.007	0.012	0.001		0
	213144	0	0	0	0	0		0.019	0.017
	213145	0.112	0.126	0.109	0.119	0.034		0	0.105	0.001
	213146	0.006	0.008	0.012	0.001	0.002		0.021	0.015	0	0.095
	213392	0	0	0	0	0		0.038	0	0.126	0	0.004
	213396	0	0.001	0	0	0		0.033	0	0.03	0.031	0	0.056
	215119	0	0	0	0.011	0.002		0	0	0.022	0	0.023	0.053	0
	84477217	0	0	0	0	0		0.044	0.062	0	0.043	0.086	0	0.023	0
	84477218	0	0	0	0	0		0.007	0	0	0	0.038	0	0.006	0	0.056
	84477219	0	0	0	0	0		0	0	0	0	0	0	0	0	0.005	0.236
	84477221	0	0	0	0	0		0	0.048	0	0	0	0	0	0	0	0	0
	84477222	0	0.003	0	0	0		0.042	0.032	0	0.005	0.081	0	0	0	0.082	0.001	0	0.04
	84477223	0	0	0	0	0		0	0	0.001	0	0	0	0.008	0.035	0	0	0.015	0.059	0
	84477227	0	0	0	0	0		0.075	0.005	0	0.002	0.063	0.004	0.057	0	0.159	0.11	0.052	0	0.049	0
	84477230	0	0	0	0	0		0	0.007	0.024	0.031	0.002	0.054	0.017	0	0	0.002	0	0.009	0.009	0.002	0
	84477231	0.018	0.002	0.009	0	0		0	0.012	0	0.046	0.001	0	0	0	0	0	0	0.083	0	0.009	0	0.013
	84477232	0.002	0.001	0.001	0.01	0		0	0.015	0.001	0.002	0	0	0.001	0.011	0	0	0	0.062	0	0.058	0	0	0.314
	84477233	0	0	0	0	0		0.033	0.005	0.068	0	0	0.045	0.003	0.002	0.006	0.181	0.117	0	0	0.022	0.087	0.014	0	0
	84477234	0	0	0	0	0		0.04	0.104	0.016	0.051	0.064	0	0.058	0	0.052	0.001	0	0.014	0.057	0	0.052	0.007	0.011	0.028	0
	84477235	0	0	0	0	0		0	0.026	0.002	0.01	0	0.017	0.019	0.033	0	0	0	0.118	0.001	0.251	0	0.027	0.057	0.041	0	0
	84477236	0	0	0	0	0		0	0.019	0.007	0	0	0.051	0.05	0.018	0	0	0	0.095	0.002	0.226	0	0.014	0	0.001	0.02	0.022	0.259
	84477238	0.001	0	0	0.019	0.004		0	0.07	0.036	0.008	0	0.014	0	0.02	0	0	0	0.163	0.019	0.127	0	0.014	0	0	0.003	0	0.131	0.222
	84477239	0	0	0	0.001	0		0	0	0.008	0	0	0.034	0.028	0.041	0	0	0	0.056	0	0.219	0	0.083	0.017	0.025	0	0.011	0.266	0.266	0.182
	84477240	0	0	0	0	0		0.001	0.001	0.051	0	0	0.018	0.001	0.005	0.001	0.076	0.167	0	0	0.032	0.036	0	0	0	0.28	0	0	0.012	0.007	0.014
	84477243	0	0	0	0	0		0.022	0	0	0	0	0.053	0	0.08	0.005	0	0	0.019	0	0.001	0	0.04	0.003	0.007	0	0	0.018	0.013	0	0.051	0
	84477246	0	0	0	0.004	0		0	0	0	0	0	0.012	0.002	0.067	0	0	0	0.008	0	0.015	0	0	0.036	0.024	0	0	0.01	0.012	0.019	0.049	0	0.144
	84477247	0	0	0	0	0		0	0.027	0	0.004	0	0.01	0.026	0.018	0	0.004	0	0.075	0.037	0	0	0.005	0	0	0	0	0.016	0.029	0.038	0	0	0.031	0.219
	84477251	0	0	0	0.014	0.003		0	0	0.002	0	0	0.011	0.008	0.071	0	0	0	0.026	0	0.111	0	0.018	0	0	0.021	0	0.1	0.107	0.143	0.139	0.049	0.061	0.091	0.067
	84477254	0.004	0.003	0.003	0.017	0.005		0	0.071	0	0.054	0	0	0	0	0.023	0	0	0.065	0.001	0	0	0.002	0.069	0.053	0.016	0.021	0.005	0	0.032	0	0.038	0	0	0.034	0
	84477255	0.002	0.001	0	0	0		0	0	0	0	0	0.009	0.005	0.013	0	0.248	0.316	0	0	0	0.005	0	0.001	0.011	0.155	0	0	0	0	0	0.175	0.01	0.011	0	0.004	0
	99403003	0	0	0	0	0		0.01	0.01	0.07	0	0	0.028	0.032	0.009	0	0	0	0.023	0	0.046	0.001	0.05	0	0.008	0.009	0.014	0.062	0.087	0.083	0.068	0	0	0.008	0.017	0.056	0	0.002
	99403004	0	0	0	0	0		0.047	0	0.011	0	0.013	0	0	0	0.01	0.04	0.014	0	0.015	0	0.051	0	0	0	0	0.001	0	0	0	0	0	0	0	0.023	0	0.037	0.021	0
	99403005	0	0.001	0	0	0		0.001	0.067	0.001	0.051	0.045	0.003	0	0	0.084	0.008	0	0.001	0.024	0	0.06	0.003	0.015	0.002	0.034	0.028	0	0	0.025	0.007	0.009	0.002	0	0	0	0.036	0	0	0
	99403006	0	0	0	0	0		0.028	0	0	0	0	0	0	0	0	0.035	0.034	0	0	0	0	0	0	0.029	0.001	0	0	0	0	0	0.009	0	0	0	0	0.019	0.021	0	0.062	0
	99403007	0	0.002	0.001	0	0		0.002	0	0.019	0	0.001	0.013	0.031	0	0	0.047	0.009	0	0	0	0.002	0.026	0.005	0.054	0.009	0.008	0	0	0	0.005	0	0	0	0	0	0	0.025	0	0.029	0	0.247
	99403008	0	0.001	0	0.006	0		0	0.098	0	0.058	0	0	0	0.002	0	0	0	0.193	0	0.027	0	0.002	0.132	0.086	0	0.029	0.067	0.037	0.076	0.065	0	0.019	0.018	0.001	0	0.23	0	0	0	0.049	0	0
	99403009	0	0	0	0	0		0.014	0	0	0.03	0.027	0.017	0	0.06	0.011	0.027	0	0	0	0	0.006	0.008	0	0	0	0	0.037	0.016	0	0.021	0	0.096	0.114	0.104	0.054	0	0.029	0.011	0.017	0.01	0.035	0.032	0
	99403010	0	0	0	0	0.002		0.01	0	0	0	0.008	0.009	0	0.002	0.012	0.045	0.024	0	0.001	0.012	0.043	0	0	0	0.008	0	0	0	0	0	0.013	0	0	0.037	0.009	0	0.021	0.051	0.021	0	0.102	0.087	0	0.055
	99403012	0	0	0	0	0		0.02	0.031	0.032	0.02	0.04	0.005	0.011	0	0	0.013	0	0.018	0.008	0	0.063	0.062	0.068	0.082	0.001	0.119	0.014	0	0	0	0	0.023	0	0	0	0.001	0.031	0	0	0	0.072	0.087	0	0	0
	99403013	0.003	0.02	0.005	0.003	0		0	0.003	0	0.001	0.054	0	0.022	0	0	0.051	0.031	0	0.012	0	0.05	0.01	0.001	0.022	0	0.151	0	0.015	0	0	0	0	0	0	0	0	0.027	0.004	0.069	0	0.029	0.034	0	0	0.004	0.19
	99403014	0	0	0	0	0		0	0	0.002	0	0.002	0	0.001	0.017	0.023	0.011	0.035	0.002	0.022	0.034	0.012	0	0.002	0.01	0.005	0.026	0.003	0	0	0	0.013	0	0	0	0	0	0.021	0	0.036	0.004	0.004	0	0	0	0	0.005	0.057
	99403016	0	0	0	0	0		0.08	0.018	0.023	0	0.002	0.004	0.002	0	0.038	0.003	0.001	0.04	0.165	0	0.013	0	0	0	0.008	0.016	0	0.001	0.02	0	0	0	0	0.029	0	0	0	0.053	0.006	0.039	0	0.011	0	0.012	0	0.011	0.003	0.004
	99403017	0	0	0	0	0		0.076	0	0	0	0.063	0.021	0.011	0	0.039	0.003	0.004	0	0.123	0	0.005	0	0	0	0	0.019	0	0.005	0.001	0	0	0	0	0	0	0	0	0	0.027	0.009	0.027	0.031	0	0.004	0.006	0.006	0.001	0.001
	99403018	0	0	0	0	0		0.021	0	0	0.034	0.045	0	0	0	0.007	0	0	0	0.003	0	0.025	0.02	0.036	0	0	0.057	0	0	0.002	0	0	0.033	0.075	0.025	0.035	0	0	0.055	0	0.027	0	0	0.019	0.079	0.001	0.091	0.028	0
	99404732	0.003	0	0	0.009	0		0	0	0.011	0	0	0	0	0.046	0	0	0	0.028	0	0.11	0	0	0.046	0.062	0.005	0	0.101	0.051	0.036	0.13	0.012	0.075	0.082	0	0.095	0.032	0	0	0	0.001	0	0	0.061	0.023	0	0	0	0
	99404736	0	0	0	0	0		0	0	0	0	0	0	0	0	0	0	0.008	0	0.019	0.036	0	0.009	0	0	0.001	0	0	0	0	0	0.017	0	0	0.005	0	0.024	0.005	0	0.027	0	0.049	0.028	0	0	0	0	0.019	0.105
	99404738	0	0	0	0.016	0.001		0	0	0.005	0	0.003	0.019	0	0.05	0	0	0	0.029	0	0	0	0	0	0	0	0	0.015	0.012	0.046	0.049	0.011	0.13	0.209	0.096	0.083	0.001	0	0	0	0.001	0	0	0.028	0.088	0.002	0	0	0
	99404739	0	0	0	0	0		0	0	0	0	0	0.014	0.017	0	0.023	0.003	0.029	0	0.02	0.04	0.017	0.039	0	0	0.01	0	0.001	0.001	0	0	0.018	0	0.009	0	0.004	0	0.049	0.081	0	0	0	0	0	0	0.043	0	0	0.113
	99404740	0	0	0	0.001	0		0.001	0	0	0	0	0	0	0.001	0	0	0	0.073	0.008	0.109	0	0.155	0.04	0.051	0.02	0	0.077	0.081	0.066	0.094	0.009	0.024	0.034	0	0.053	0.012	0	0.035	0	0	0	0.016	0.058	0	0	0	0	0
	99404742	0	0.004	0	0.002	0.001		0.076	0	0	0	0.022	0	0	0.001	0.059	0	0.001	0	0.002	0	0.031	0	0	0	0	0.009	0	0	0	0	0	0.027	0.006	0	0	0.003	0	0	0.164	0.035	0.07	0.011	0	0.05	0.021	0	0	0.001
	99404743	0	0	0.001	0	0		0.093	0.025	0.008	0.036	0	0	0.001	0.022	0.024	0	0	0	0.001	0	0.007	0	0	0.004	0	0.004	0	0	0	0	0	0.106	0.014	0	0	0.028	0	0	0.25	0.041	0.006	0	0	0.035	0	0	0	0
	99404744	0	0.001	0	0	0.002		0.001	0.016	0.037	0.041	0	0.02	0.051	0	0	0	0.001	0.019	0.012	0.016	0	0.031	0.047	0.037	0.001	0.054	0.002	0.017	0.033	0.026	0	0	0	0	0	0.019	0	0.068	0	0	0	0.001	0.006	0	0	0	0	0
	99404746	0.025	0.03	0.019	0.012	0.002		0.006	0.003	0	0.026	0.06	0	0.018	0.002	0.032	0.007	0	0	0.026	0	0.041	0.015	0	0	0	0	0	0	0	0	0	0	0	0	0	0.044	0	0	0.062	0	0.047	0.069	0	0.002	0.024	0.047	0.084	0
	99404749	0	0	0	0	0		0.016	0.037	0	0.014	0	0.006	0.011	0	0	0	0	0.051	0.023	0	0	0	0	0	0	0	0.017	0.014	0.033	0.006	0	0.05	0.173	0.266	0.08	0	0	0.021	0.007	0.001	0.024	0.011	0	0.142	0.045	0	0	0
	99404750	0	0	0	0	0		0.004	0	0.003	0	0	0	0	0.009	0.005	0	0.015	0	0.029	0.045	0	0.004	0	0	0	0.016	0.007	0	0	0	0.006	0.015	0	0	0.004	0.01	0.001	0.013	0.009	0	0.017	0.008	0	0	0.008	0	0.009	0.146
	99404751	0	0	0	0	0.002		0	0	0.006	0	0.016	0.008	0.014	0.061	0.029	0.02	0.006	0.01	0.008	0.029	0	0.004	0	0	0	0.001	0	0.004	0	0.001	0	0	0	0	0.006	0	0.01	0.017	0.022	0.008	0	0	0	0	0.001	0	0.041	0.222
	99404752	0	0	0	0	0		0.004	0	0.015	0.022	0.026	0.036	0.04	0	0.037	0.021	0	0	0.001	0	0.009	0	0	0	0	0.04	0	0	0	0	0	0	0	0.011	0	0.011	0	0	0.061	0	0.112	0.12	0	0	0.041	0.077	0.061	0.002
	99404753	0.002	0.005	0	0	0.006		0.088	0.019	0.011	0	0.022	0.013	0	0.004	0.03	0.006	0.011	0	0.04	0.002	0.009	0	0	0	0.018	0.036	0	0.002	0.002	0	0.006	0	0	0.001	0.008	0	0.013	0.023	0.005	0.157	0.004	0	0	0	0.031	0	0	0.003
	99404755	0	0	0	0.002	0		0.013	0.008	0	0.001	0	0	0.016	0.046	0	0	0	0	0	0.008	0.002	0	0.068	0.066	0.021	0.021	0.028	0.014	0.01	0.057	0.03	0.068	0.103	0	0.091	0.003	0	0.009	0	0.033	0	0	0.045	0.007	0	0	0	0.001
	99404756	0	0	0	0	0		0	0	0.038	0	0.011	0.019	0.004	0.026	0.018	0	0.002	0	0	0	0.026	0	0	0	0	0	0	0	0.001	0.02	0.035	0.101	0.013	0	0	0.004	0	0	0.119	0.016	0	0	0.015	0.042	0	0	0	0
	99404757	0.008	0	0	0.013	0.001		0	0	0.056	0	0	0.03	0.01	0.038	0	0	0	0	0	0.049	0	0.009	0.051	0.066	0.001	0.022	0.007	0	0.04	0.082	0.001	0.041	0.051	0	0.003	0.014	0	0.077	0	0.002	0	0	0.035	0	0	0	0	0
	99404758	0.004	0	0	0	0.007		0	0.003	0.004	0.018	0	0.008	0	0	0	0	0	0	0	0	0	0.003	0	0.001	0	0.05	0	0	0	0	0	0	0.001	0.001	0	0.047	0	0	0.037	0	0.039	0.009	0	0	0.001	0	0.066	0
	99404759	0.003	0.002	0	0	0.001		0	0	0	0	0.003	0.01	0.021	0.012	0.002	0.228	0.3	0	0	0	0.045	0	0	0	0.119	0	0	0	0	0	0.137	0.001	0.001	0	0	0	0.286	0.007	0.031	0	0.001	0	0	0	0.041	0	0.05	0.038
	99404761	0	0	0	0	0		0.05	0	0	0.006	0.04	0.013	0.001	0.031	0.006	0.017	0	0	0	0	0.05	0	0.031	0	0	0.005	0.001	0	0	0	0	0.005	0.021	0.02	0	0	0.014	0.052	0.045	0	0.012	0.006	0.003	0.059	0.005	0.07	0.007	0.019
	99404762	0	0	0	0.007	0		0	0	0.02	0	0	0.001	0	0.049	0	0	0.033	0.022	0	0.069	0	0.002	0.001	0.027	0.002	0	0.038	0.011	0.022	0.087	0.014	0.014	0.069	0	0.073	0	0.016	0.063	0.011	0	0.003	0.001	0	0.004	0.013	0	0	0.076
	99404763	0.002	0.001	0	0	0		0.018	0	0	0	0.029	0	0	0.001	0.027	0	0	0	0.06	0	0.035	0	0.012	0	0	0	0	0	0	0	0	0	0.017	0.016	0	0.056	0	0.001	0.031	0	0.016	0.02	0	0.04	0.037	0.032	0.008	0
	99404764	0	0	0	0	0		0.096	0	0.018	0	0.019	0.022	0.003	0.001	0.003	0.026	0.037	0	0.01	0	0.003	0	0	0	0.016	0	0	0	0	0	0.015	0.024	0	0	0	0	0.021	0	0.053	0	0.082	0.089	0	0.019	0.066	0	0	0
	99404765	0	0	0.001	0	0.005		0.054	0	0	0	0.093	0.015	0	0	0.036	0.011	0	0	0.087	0	0.042	0.015	0	0	0	0.014	0	0	0	0	0	0	0.001	0.026	0	0	0	0.016	0.049	0	0.016	0.049	0	0.035	0.022	0.019	0.011	0
	99404799	0	0.003	0	0	0.01		0.056	0.026	0.063	0.001	0	0.042	0.021	0	0	0.032	0.011	0	0.019	0	0	0.015	0	0	0.091	0.026	0.009	0.016	0.028	0	0.065	0	0.002	0	0	0.01	0	0	0	0	0.05	0.013	0	0	0	0	0	0
	CROW-6	0	0	0	0	0		0.044	0	0.001	0.029	0.162	0.026	0	0.004	0.016	0	0.022	0	0	0.004	0.008	0	0	0	0.024	0	0	0	0	0	0.025	0.023	0.003	0	0	0	0.02	0	0	0.051	0	0.018	0	0.027	0.013	0.025	0.001	0
	CROW-7	0	0	0	0	0		0	0	0	0.012	0	0.027	0	0.044	0	0	0	0.042	0.006	0.009	0	0.027	0.038	0.028	0	0	0.034	0.029	0.045	0.026	0	0.029	0.008	0.039	0.03	0	0	0.019	0	0	0.002	0.006	0.02	0.017	0	0	0	0.001
	CROW-8	0.001	0	0.015	0	0		0	0	0	0.001	0	0.001	0	0	0.001	0	0	0.004	0.002	0	0	0.026	0.036	0.008	0	0	0	0	0	0	0	0.011	0	0.028	0.008	0.068	0	0	0.07	0.022	0.034	0.02	0.002	0	0.004	0	0	0
	CROW-9	0	0	0	0	0		0.008	0	0.009	0.098	0	0.001	0	0	0	0	0	0.009	0.027	0.001	0.001	0.041	0.062	0.033	0	0	0.002	0.006	0	0	0.005	0.001	0	0	0	0.008	0	0	0	0.025	0.038	0.02	0.025	0	0.001	0	0	0
	CROW-21	0	0	0	0	0		0	0.002	0	0.016	0	0	0	0	0	0	0.007	0.014	0.004	0	0.001	0.02	0.057	0.022	0	0	0.001	0	0	0	0	0	0	0.006	0	0.053	0	0.031	0.018	0.041	0.044	0.029	0.051	0	0.011	0	0	0
	CROW-24	0	0	0	0	0		0.003	0	0.01	0	0	0	0.038	0	0.002	0.001	0.026	0	0	0.041	0.001	0.001	0.004	0.032	0	0	0.001	0	0	0	0.001	0	0	0	0	0.013	0.012	0.017	0	0	0.051	0.055	0	0.001	0.057	0.007	0	0.093
[truncated: 33 more columns]

## Sheet: KinshipCI_84477245_99404745
		GUAM						ROTA
		279	281	668	901	Guam-55#1		213142	213143	213144	213145	213146	213392	213396	215119	84477217	84477218	84477219	84477221	84477222	84477223	84477227	84477230	84477231	84477232	84477233	84477234	84477235	84477236	84477238	84477239	84477240	84477243	84477246	84477247	84477251	84477254	84477255	99403003	99403004	99403005	99403006	99403007	99403008	99403009	99403010	99403012	99403013	99403014
GUAM	281	0.225 (0.224-0.226)
	668	0.219 (0.219-0.220)	0.315 (0.315-0.316)
	901	0.247 (0.246-0.247)	0.214 (0.213-0.215)	0.217 (0.216-0.217)
	Guam-55#1	0.197 (0.196-0.198)	0.190 (0.189-0.191)	0.201 (0.200-0.202)	0.198 (0.197-0.199)
ROTA	213142	0.000 (0.000-0.000)	0.000 (0.000-0.000)	0.000 (0.000-0.000)	0.000 (0.000-0.000)	0.000 (0.000-0.000)
	213143	0.011 (0.010-0.012)	0.018 (0.017-0.018)	0.007 (0.007-0.008)	0.012 (0.011-0.013)	0.001 (0.001-0.001)		0.000 (0.000-0.000)
	213144	0.000 (0.000-0.000)	0.000 (0.000-0.000)	0.000 (0.000-0.000)	0.000 (0.000-0.000)	0.000 (0.000-0.000)		0.019 (0.018-0.020)	0.017 (0.017-0.018)
	213145	0.112 (0.111-0.113)	0.126 (0.125-0.127)	0.109 (0.108-0.111)	0.119 (0.118-0.120)	0.034 (0.033-0.036)		0.000 (0.000-0.000)	0.105 (0.104-0.106)	0.001 (0.001-0.002)
	213146	0.006 (0.005-0.006)	0.008 (0.007-0.009)	0.012 (0.011-0.012)	0.001 (0.001-0.001)	0.002 (0.001-0.002)		0.021 (0.020-0.022)	0.015 (0.015-0.016)	0.000 (0.000-0.000)	0.095 (0.094-0.096)
	213392	0.000 (0.000-0.000)	0.000 (0.000-0.000)	0.000 (0.000-0.000)	0.000 (0.000-0.000)	0.000 (0.000-0.000)		0.038 (0.037-0.039)	0.000 (0.000-0.000)	0.126 (0.125-0.127)	0.000 (0.000-0.000)	0.004 (0.004-0.005)
	213396	0.000 (0.000-0.000)	0.001 (0.001-0.001)	0.000 (0.000-0.000)	0.000 (0.000-0.000)	0.000 (0.000-0.000)		0.033 (0.032-0.034)	0.000 (0.000-0.000)	0.030 (0.029-0.031)	0.031 (0.030-0.032)	0.000 (0.000-0.000)	0.056 (0.055-0.057)
	215119	0.000 (0.000-0.000)	0.000 (0.000-0.000)	0.000 (0.000-0.000)	0.011 (0.010-0.012)	0.002 (0.001-0.002)		0.000 (0.000-0.000)	0.000 (0.000-0.000)	0.022 (0.021-0.023)	0.000 (0.000-0.000)	0.023 (0.022-0.024)	0.053 (0.052-0.054)	0.000 (0.000-0.000)
	84477217	0.000 (0.000-0.000)	0.000 (0.000-0.000)	0.000 (0.000-0.000)	0.000 (0.000-0.000)	0.000 (0.000-0.000)		0.044 (0.043-0.045)	0.062 (0.061-0.063)	0.000 (0.000-0.000)	0.043 (0.042-0.044)	0.086 (0.085-0.086)	0.000 (0.000-0.000)	0.023 (0.022-0.024)	0.000 (0.000-0.000)
	84477218	0.000 (0.000-0.000)	0.000 (0.000-0.000)	0.000 (0.000-0.000)	0.000 (0.000-0.000)	0.000 (0.000-0.000)		0.007 (0.006-0.009)	0.000 (0.000-0.000)	0.000 (0.000-0.000)	0.000 (0.000-0.000)	0.038 (0.037-0.039)	0.000 (0.000-0.000)	0.006 (0.005-0.007)	0.000 (0.000-0.000)	0.056 (0.055-0.057)
	84477219	0.000 (0.000-0.000)	0.000 (0.000-0.000)	0.000 (0.000-0.000)	0.000 (0.000-0.000)	0.000 (0.000-0.000)		0.000 (0.000-0.000)	0.000 (0.000-0.000)	0.000 (0.000-0.000)	0.000 (0.000-0.000)	0.000 (0.000-0.000)	0.000 (0.000-0.000)	0.000 (0.000-0.000)	0.000 (0.000-0.000)	0.005 (0.004-0.006)	0.236 (0.235-0.237)
	84477221	0.000 (0.000-0.000)	0.000 (0.000-0.000)	0.000 (0.000-0.000)	0.000 (0.000-0.001)	0.000 (0.000-0.000)		0.000 (0.000-0.000)	0.048 (0.047-0.048)	0.000 (0.000-0.000)	0.000 (0.000-0.001)	0.000 (0.000-0.000)	0.000 (0.000-0.000)	0.000 (0.000-0.000)	0.000 (0.000-0.000)	0.000 (0.000-0.000)	0.000 (0.000-0.000)	0.000 (0.000-0.000)
	84477222	0.000 (0.000-0.000)	0.003 (0.002-0.003)	0.000 (0.000-0.000)	0.000 (0.000-0.000)	0.000 (0.000-0.000)		0.042 (0.041-0.043)	0.032 (0.031-0.033)	0.000 (0.000-0.000)	0.005 (0.004-0.006)	0.081 (0.081-0.082)	0.000 (0.000-0.000)	0.000 (0.000-0.000)	0.000 (0.000-0.000)	0.082 (0.081-0.083)	0.001 (0.001-0.002)	0.000 (0.000-0.000)	0.040 (0.039-0.040)
	84477223	0.000 (0.000-0.000)	0.000 (0.000-0.000)	0.000 (0.000-0.000)	0.000 (0.000-0.000)	0.000 (0.000-0.000)		0.000 (0.000-0.000)	0.000 (0.000-0.000)	0.001 (0.000-0.001)	0.000 (0.000-0.000)	0.000 (0.000-0.000)	0.000 (0.000-0.000)	0.008 (0.008-0.009)	0.035 (0.033-0.036)	0.000 (0.000-0.000)	0.000 (0.000-0.000)	0.015 (0.014-0.016)	0.059 (0.058-0.060)	0.000 (0.000-0.000)
	84477227	0.000 (0.000-0.000)	0.000 (0.000-0.000)	0.000 (0.000-0.000)	0.000 (0.000-0.000)	0.000 (0.000-0.000)		0.075 (0.074-0.076)	0.005 (0.005-0.006)	0.000 (0.000-0.000)	0.002 (0.001-0.002)	0.063 (0.063-0.064)	0.004 (0.003-0.005)	0.057 (0.056-0.058)	0.000 (0.000-0.000)	0.159 (0.158-0.160)	0.110 (0.109-0.111)	0.052 (0.051-0.054)	0.000 (0.000-0.000)	0.049 (0.048-0.050)	0.000 (0.000-0.000)
	84477230	0.000 (0.000-0.000)	0.000 (0.000-0.000)	0.000 (0.000-0.000)	0.000 (0.000-0.000)	0.000 (0.000-0.000)		0.000 (0.000-0.000)	0.007 (0.006-0.008)	0.024 (0.023-0.025)	0.031 (0.030-0.032)	0.002 (0.002-0.003)	0.054 (0.053-0.055)	0.017 (0.016-0.017)	0.000 (0.000-0.000)	0.000 (0.000-0.000)	0.002 (0.001-0.002)	0.000 (0.000-0.000)	0.009 (0.009-0.010)	0.009 (0.008-0.010)	0.002 (0.001-0.002)	0.000 (0.000-0.001)
	84477231	0.018 (0.017-0.018)	0.002 (0.002-0.002)	0.009 (0.009-0.010)	0.000 (0.000-0.000)	0.000 (0.000-0.000)		0.000 (0.000-0.000)	0.012 (0.011-0.012)	0.000 (0.000-0.000)	0.046 (0.045-0.047)	0.001 (0.001-0.001)	0.000 (0.000-0.000)	0.000 (0.000-0.000)	0.000 (0.000-0.000)	0.000 (0.000-0.000)	0.000 (0.000-0.000)	0.000 (0.000-0.000)	0.083 (0.082-0.084)	0.000 (0.000-0.000)	0.009 (0.007-0.010)	0.000 (0.000-0.000)	0.013 (0.012-0.014)
	84477232	0.002 (0.002-0.003)	0.001 (0.001-0.001)	0.001 (0.001-0.002)	0.010 (0.009-0.010)	0.000 (0.000-0.000)		0.000 (0.000-0.000)	0.015 (0.014-0.016)	0.001 (0.000-0.001)	0.002 (0.002-0.003)	0.000 (0.000-0.000)	0.000 (0.000-0.000)	0.001 (0.001-0.002)	0.011 (0.011-0.012)	0.000 (0.000-0.000)	0.000 (0.000-0.000)	0.000 (0.000-0.000)	0.062 (0.061-0.063)	0.000 (0.000-0.000)	0.058 (0.056-0.059)	0.000 (0.000-0.000)	0.000 (0.000-0.000)	0.314 (0.313-0.315)
	84477233	0.000 (0.000-0.000)	0.000 (0.000-0.000)	0.000 (0.000-0.000)	0.000 (0.000-0.000)	0.000 (0.000-0.000)		0.033 (0.032-0.035)	0.005 (0.005-0.006)	0.068 (0.067-0.069)	0.000 (0.000-0.000)	0.000 (0.000-0.000)	0.045 (0.044-0.045)	0.003 (0.003-0.004)	0.002 (0.001-0.003)	0.006 (0.005-0.007)	0.181 (0.180-0.182)	0.117 (0.116-0.118)	0.000 (0.000-0.000)	0.000 (0.000-0.000)	0.022 (0.021-0.023)	0.087 (0.086-0.088)	0.014 (0.013-0.015)	0.000 (0.000-0.000)	0.000 (0.000-0.000)
	84477234	0.000 (0.000-0.000)	0.000 (0.000-0.000)	0.000 (0.000-0.000)	0.000 (0.000-0.000)	0.000 (0.000-0.000)		0.040 (0.039-0.040)	0.104 (0.103-0.105)	0.016 (0.015-0.017)	0.051 (0.050-0.052)	0.064 (0.064-0.065)	0.000 (0.000-0.000)	0.058 (0.057-0.059)	0.000 (0.000-0.000)	0.052 (0.051-0.053)	0.001 (0.001-0.001)	0.000 (0.000-0.000)	0.014 (0.013-0.014)	0.057 (0.056-0.058)	0.000 (0.000-0.000)	0.052 (0.051-0.053)	0.007 (0.006-0.007)	0.011 (0.010-0.012)	0.028 (0.027-0.029)	0.000 (0.000-0.000)
	84477235	0.000 (0.000-0.000)	0.000 (0.000-0.000)	0.000 (0.000-0.000)	0.000 (0.000-0.000)	0.000 (0.000-0.000)		0.000 (0.000-0.000)	0.026 (0.026-0.027)	0.002 (0.001-0.003)	0.010 (0.009-0.011)	0.000 (0.000-0.000)	0.017 (0.016-0.017)	0.019 (0.018-0.020)	0.033 (0.032-0.034)	0.000 (0.000-0.000)	0.000 (0.000-0.000)	0.000 (0.000-0.000)	0.118 (0.117-0.119)	0.001 (0.000-0.001)	0.251 (0.250-0.252)	0.000 (0.000-0.000)	0.027 (0.026-0.028)	0.057 (0.056-0.058)	0.041 (0.040-0.042)	0.000 (0.000-0.000)	0.000 (0.000-0.000)
	84477236	0.000 (0.000-0.000)	0.000 (0.000-0.000)	0.000 (0.000-0.000)	0.000 (0.000-0.000)	0.000 (0.000-0.000)		0.000 (0.000-0.000)	0.019 (0.018-0.019)	0.007 (0.006-0.008)	0.000 (0.000-0.000)	0.000 (0.000-0.000)	0.051 (0.050-0.052)	0.050 (0.049-0.051)	0.018 (0.017-0.018)	0.000 (0.000-0.000)	0.000 (0.000-0.000)	0.000 (0.000-0.000)	0.095 (0.094-0.096)	0.002 (0.002-0.003)	0.226 (0.224-0.227)	0.000 (0.000-0.000)	0.014 (0.014-0.015)	0.000 (0.000-0.000)	0.001 (0.000-0.001)	0.020 (0.019-0.021)	0.022 (0.021-0.022)	0.259 (0.258-0.260)
	84477238	0.001 (0.001-0.002)	0.000 (0.000-0.000)	0.000 (0.000-0.000)	0.019 (0.019-0.020)	0.004 (0.003-0.004)		0.000 (0.000-0.000)	0.070 (0.069-0.071)	0.036 (0.035-0.037)	0.008 (0.007-0.009)	0.000 (0.000-0.000)	0.014 (0.013-0.015)	0.000 (0.000-0.000)	0.020 (0.019-0.021)	0.000 (0.000-0.000)	0.000 (0.000-0.000)	0.000 (0.000-0.000)	0.163 (0.162-0.164)	0.019 (0.018-0.020)	0.127 (0.126-0.128)	0.000 (0.000-0.000)	0.014 (0.012-0.015)	0.000 (0.000-0.000)	0.000 (0.000-0.000)	0.003 (0.002-0.003)	0.000 (0.000-0.001)	0.131 (0.130-0.132)	0.222 (0.221-0.223)
	84477239	0.000 (0.000-0.000)	0.000 (0.000-0.000)	0.000 (0.000-0.000)	0.001 (0.000-0.001)	0.000 (0.000-0.000)		0.000 (0.000-0.000)	0.000 (0.000-0.000)	0.008 (0.007-0.009)	0.000 (0.000-0.000)	0.000 (0.000-0.000)	0.034 (0.033-0.035)	0.028 (0.027-0.029)	0.041 (0.040-0.042)	0.000 (0.000-0.000)	0.000 (0.000-0.000)	0.000 (0.000-0.000)	0.056 (0.055-0.057)	0.000 (0.000-0.000)	0.219 (0.218-0.219)	0.000 (0.000-0.000)	0.083 (0.082-0.085)	0.017 (0.016-0.018)	0.025 (0.024-0.026)	0.000 (0.000-0.000)	0.011 (0.010-0.011)	0.266 (0.265-0.267)	0.266 (0.265-0.266)	0.182 (0.181-0.183)
	84477240	0.000 (0.000-0.000)	0.000 (0.000-0.000)	0.000 (0.000-0.000)	0.000 (0.000-0.000)	0.000 (0.000-0.000)		0.001 (0.000-0.001)	0.001 (0.000-0.001)	0.051 (0.050-0.052)	0.000 (0.000-0.000)	0.000 (0.000-0.000)	0.018 (0.017-0.018)	0.001 (0.001-0.002)	0.005 (0.004-0.006)	0.001 (0.001-0.002)	0.076 (0.075-0.077)	0.167 (0.167-0.168)	0.000 (0.000-0.000)	0.000 (0.000-0.000)	0.032 (0.031-0.033)	0.036 (0.035-0.037)	0.000 (0.000-0.000)	0.000 (0.000-0.000)	0.000 (0.000-0.000)	0.280 (0.279-0.280)	0.000 (0.000-0.000)	0.000 (0.000-0.000)	0.012 (0.011-0.013)	0.007 (0.007-0.008)	0.014 (0.013-0.015)
	84477243	0.000 (0.000-0.000)	0.000 (0.000-0.000)	0.000 (0.000-0.000)	0.000 (0.000-0.000)	0.000 (0.000-0.000)		0.022 (0.021-0.023)	0.000 (0.000-0.000)	0.000 (0.000-0.000)	0.000 (0.000-0.000)	0.000 (0.000-0.001)	0.053 (0.052-0.055)	0.000 (0.000-0.000)	0.080 (0.079-0.081)	0.005 (0.004-0.006)	0.000 (0.000-0.000)	0.000 (0.000-0.000)	0.019 (0.019-0.020)	0.000 (0.000-0.000)	0.001 (0.000-0.001)	0.000 (0.000-0.000)	0.040 (0.039-0.041)	0.003 (0.003-0.004)	0.007 (0.006-0.008)	0.000 (0.000-0.000)	0.000 (0.000-0.000)	0.018 (0.017-0.019)	0.013 (0.011-0.014)	0.000 (0.000-0.000)	0.051 (0.050-0.052)	0.000 (0.000-0.000)
	84477246	0.000 (0.000-0.000)	0.000 (0.000-0.000)	0.000 (0.000-0.000)	0.004 (0.004-0.005)	0.000 (0.000-0.000)		0.000 (0.000-0.000)	0.000 (0.000-0.000)	0.000 (0.000-0.000)	0.000 (0.000-0.001)	0.000 (0.000-0.000)	0.012 (0.011-0.013)	0.002 (0.001-0.002)	0.067 (0.066-0.068)	0.000 (0.000-0.000)	0.000 (0.000-0.000)	0.000 (0.000-0.000)	0.008 (0.007-0.009)	0.000 (0.000-0.000)	0.015 (0.014-0.016)	0.000 (0.000-0.000)	0.000 (0.000-0.000)	0.036 (0.035-0.036)	0.024 (0.023-0.025)	0.000 (0.000-0.000)	0.000 (0.000-0.000)	0.010 (0.009-0.011)	0.012 (0.011-0.013)	0.019 (0.018-0.020)	0.049 (0.048-0.050)	0.000 (0.000-0.000)	0.144 (0.143-0.145)
	84477247	0.000 (0.000-0.000)	0.000 (0.000-0.000)	0.000 (0.000-0.000)	0.000 (0.000-0.000)	0.000 (0.000-0.000)		0.000 (0.000-0.000)	0.027 (0.026-0.028)	0.000 (0.000-0.000)	0.004 (0.003-0.005)	0.000 (0.000-0.000)	0.010 (0.009-0.011)	0.026 (0.025-0.026)	0.018 (0.017-0.019)	0.000 (0.000-0.000)	0.004 (0.003-0.005)	0.000 (0.000-0.000)	0.075 (0.074-0.076)	0.037 (0.036-0.037)	0.000 (0.000-0.000)	0.000 (0.000-0.000)	0.005 (0.004-0.006)	0.000 (0.000-0.000)	0.000 (0.000-0.000)	0.000 (0.000-0.000)	0.000 (0.000-0.000)	0.016 (0.015-0.017)	0.029 (0.028-0.030)	0.038 (0.037-0.039)	0.000 (0.000-0.000)	0.000 (0.000-0.000)	0.031 (0.030-0.032)	0.219 (0.218-0.219)
	84477251	0.000 (0.000-0.000)	0.000 (0.000-0.000)	0.000 (0.000-0.000)	0.014 (0.013-0.015)	0.003 (0.003-0.004)		0.000 (0.000-0.000)	0.000 (0.000-0.000)	0.002 (0.001-0.002)	0.000 (0.000-0.000)	0.000 (0.000-0.000)	0.011 (0.010-0.012)	0.008 (0.007-0.009)	0.071 (0.070-0.073)	0.000 (0.000-0.000)	0.000 (0.000-0.000)	0.000 (0.000-0.000)	0.026 (0.025-0.027)	0.000 (0.000-0.000)	0.111 (0.110-0.112)	0.000 (0.000-0.000)	0.018 (0.017-0.019)	0.000 (0.000-0.000)	0.000 (0.000-0.000)	0.021 (0.020-0.022)	0.000 (0.000-0.000)	0.100 (0.099-0.101)	0.107 (0.106-0.108)	0.143 (0.142-0.144)	0.139 (0.138-0.140)	0.049 (0.048-0.050)	0.061 (0.060-0.062)	0.091 (0.090-0.092)	0.067 (0.066-0.068)
	84477254	0.004 (0.003-0.005)	0.003 (0.002-0.003)	0.003 (0.002-0.004)	0.017 (0.016-0.017)	0.005 (0.004-0.005)		0.000 (0.000-0.000)	0.071 (0.070-0.072)	0.000 (0.000-0.000)	0.054 (0.053-0.055)	0.000 (0.000-0.000)	0.000 (0.000-0.000)	0.000 (0.000-0.000)	0.000 (0.000-0.000)	0.023 (0.022-0.023)	0.000 (0.000-0.000)	0.000 (0.000-0.000)	0.065 (0.064-0.065)	0.001 (0.001-0.001)	0.000 (0.000-0.000)	0.000 (0.000-0.000)	0.002 (0.002-0.003)	0.069 (0.068-0.070)	0.053 (0.053-0.054)	0.016 (0.015-0.017)	0.021 (0.020-0.022)	0.005 (0.004-0.005)	0.000 (0.000-0.000)	0.032 (0.031-0.033)	0.000 (0.000-0.000)	0.038 (0.037-0.039)	0.000 (0.000-0.000)	0.000 (0.000-0.000)	0.034 (0.033-0.034)	0.000 (0.000-0.000)
	84477255	0.002 (0.002-0.003)	0.001 (0.001-0.001)	0.000 (0.000-0.000)	0.000 (0.000-0.000)	0.000 (0.000-0.000)		0.000 (0.000-0.000)	0.000 (0.000-0.001)	0.000 (0.000-0.000)	0.000 (0.000-0.000)	0.000 (0.000-0.000)	0.009 (0.008-0.010)	0.005 (0.004-0.006)	0.013 (0.012-0.014)	0.000 (0.000-0.000)	0.248 (0.247-0.249)	0.316 (0.316-0.317)	0.000 (0.000-0.000)	0.000 (0.000-0.000)	0.000 (0.000-0.001)	0.005 (0.004-0.006)	0.000 (0.000-0.000)	0.001 (0.000-0.001)	0.011 (0.010-0.012)	0.155 (0.154-0.156)	0.000 (0.000-0.000)	0.000 (0.000-0.000)	0.000 (0.000-0.000)	0.000 (0.000-0.000)	0.000 (0.000-0.000)	0.175 (0.175-0.176)	0.010 (0.010-0.011)	0.011 (0.011-0.012)	0.000 (0.000-0.000)	0.004 (0.003-0.005)	0.000 (0.000-0.000)
	99403003	0.000 (0.000-0.000)	0.000 (0.000-0.000)	0.000 (0.000-0.000)	0.000 (0.000-0.000)	0.000 (0.000-0.000)		0.010 (0.009-0.011)	0.010 (0.009-0.011)	0.070 (0.069-0.071)	0.000 (0.000-0.000)	0.000 (0.000-0.000)	0.028 (0.027-0.029)	0.032 (0.032-0.033)	0.009 (0.008-0.010)	0.000 (0.000-0.000)	0.000 (0.000-0.000)	0.000 (0.000-0.000)	0.023 (0.022-0.024)	0.000 (0.000-0.000)	0.046 (0.045-0.048)	0.001 (0.000-0.001)	0.050 (0.049-0.052)	0.000 (0.000-0.000)	0.008 (0.008-0.009)	0.009 (0.008-0.010)	0.014 (0.013-0.014)	0.062 (0.061-0.063)	0.087 (0.086-0.088)	0.083 (0.082-0.084)	0.068 (0.066-0.069)	0.000 (0.000-0.000)	0.000 (0.000-0.000)	0.008 (0.007-0.009)	0.017 (0.016-0.018)	0.056 (0.055-0.057)	0.000 (0.000-0.000)	0.002 (0.001-0.002)
	99403004	0.000 (0.000-0.000)	0.000 (0.000-0.000)	0.000 (0.000-0.000)	0.000 (0.000-0.000)	0.000 (0.000-0.000)		0.047 (0.045-0.048)	0.000 (0.000-0.000)	0.011 (0.010-0.011)	0.000 (0.000-0.000)	0.013 (0.013-0.014)	0.000 (0.000-0.000)	0.000 (0.000-0.000)	0.000 (0.000-0.000)	0.010 (0.009-0.010)	0.040 (0.039-0.041)	0.014 (0.013-0.015)	0.000 (0.000-0.000)	0.015 (0.014-0.015)	0.000 (0.000-0.000)	0.051 (0.050-0.052)	0.000 (0.000-0.000)	0.000 (0.000-0.000)	0.000 (0.000-0.000)	0.000 (0.000-0.000)	0.001 (0.000-0.001)	0.000 (0.000-0.000)	0.000 (0.000-0.000)	0.000 (0.000-0.000)	0.000 (0.000-0.000)	0.000 (0.000-0.000)	0.000 (0.000-0.000)	0.000 (0.000-0.000)	0.023 (0.023-0.024)	0.000 (0.000-0.000)	0.037 (0.036-0.038)	0.021 (0.020-0.022)	0.000 (0.000-0.000)
	99403005	0.000 (0.000-0.000)	0.001 (0.000-0.001)	0.000 (0.000-0.000)	0.000 (0.000-0.000)	0.000 (0.000-0.000)		0.001 (0.001-0.001)	0.067 (0.066-0.068)	0.001 (0.000-0.001)	0.051 (0.050-0.052)	0.045 (0.044-0.046)	0.003 (0.002-0.004)	0.000 (0.000-0.000)	0.000 (0.000-0.000)	0.084 (0.083-0.085)	0.008 (0.007-0.009)	0.000 (0.000-0.000)	0.001 (0.000-0.001)	0.024 (0.023-0.026)	0.000 (0.000-0.000)	0.060 (0.059-0.061)	0.003 (0.003-0.004)	0.015 (0.013-0.016)	0.002 (0.002-0.003)	0.034 (0.033-0.035)	0.028 (0.027-0.029)	0.000 (0.000-0.000)	0.000 (0.000-0.000)	0.025 (0.024-0.026)	0.007 (0.005-0.008)	0.009 (0.008-0.010)	0.002 (0.001-0.003)	0.000 (0.000-0.000)	0.000 (0.000-0.000)	0.000 (0.000-0.000)	0.036 (0.035-0.037)	0.000 (0.000-0.000)	0.000 (0.000-0.000)	0.000 (0.000-0.000)
	99403006	0.000 (0.000-0.000)	0.000 (0.000-0.000)	0.000 (0.000-0.000)	0.000 (0.000-0.000)	0.000 (0.000-0.000)		0.028 (0.027-0.028)	0.000 (0.000-0.000)	0.000 (0.000-0.000)	0.000 (0.000-0.000)	0.000 (0.000-0.000)	0.000 (0.000-0.000)	0.000 (0.000-0.000)	0.000 (0.000-0.000)	0.000 (0.000-0.000)	0.035 (0.034-0.036)	0.034 (0.033-0.035)	0.000 (0.000-0.000)	0.000 (0.000-0.000)	0.000 (0.000-0.000)	0.000 (0.000-0.000)	0.000 (0.000-0.000)	0.000 (0.000-0.000)	0.029 (0.028-0.030)	0.001 (0.000-0.001)	0.000 (0.000-0.000)	0.000 (0.000-0.000)	0.000 (0.000-0.000)	0.000 (0.000-0.000)	0.000 (0.000-0.000)	0.009 (0.008-0.010)	0.000 (0.000-0.000)	0.000 (0.000-0.000)	0.000 (0.000-0.000)	0.000 (0.000-0.000)	0.019 (0.018-0.020)	0.021 (0.020-0.022)	0.000 (0.000-0.000)	0.062 (0.061-0.063)	0.000 (0.000-0.000)
	99403007	0.000 (0.000-0.000)	0.002 (0.001-0.002)	0.001 (0.000-0.001)	0.000 (0.000-0.000)	0.000 (0.000-0.000)		0.002 (0.001-0.002)	0.000 (0.000-0.000)	0.019 (0.018-0.020)	0.000 (0.000-0.000)	0.001 (0.000-0.001)	0.013 (0.012-0.014)	0.031 (0.030-0.031)	0.000 (0.000-0.000)	0.000 (0.000-0.000)	0.047 (0.046-0.048)	0.009 (0.008-0.009)	0.000 (0.000-0.000)	0.000 (0.000-0.000)	0.000 (0.000-0.000)	0.002 (0.001-0.002)	0.026 (0.025-0.028)	0.005 (0.004-0.006)	0.054 (0.053-0.054)	0.009 (0.008-0.010)	0.008 (0.007-0.009)	0.000 (0.000-0.000)	0.000 (0.000-0.000)	0.000 (0.000-0.000)	0.005 (0.005-0.006)	0.000 (0.000-0.001)	0.000 (0.000-0.000)	0.000 (0.000-0.000)	0.000 (0.000-0.000)	0.000 (0.000-0.001)	0.000 (0.000-0.000)	0.025 (0.024-0.026)	0.000 (0.000-0.000)	0.029 (0.028-0.031)	0.000 (0.000-0.000)	0.247 (0.246-0.248)
	99403008	0.000 (0.000-0.000)	0.001 (0.000-0.001)	0.000 (0.000-0.000)	0.006 (0.006-0.007)	0.000 (0.000-0.000)		0.000 (0.000-0.000)	0.098 (0.097-0.099)	0.000 (0.000-0.000)	0.058 (0.058-0.059)	0.000 (0.000-0.000)	0.000 (0.000-0.000)	0.000 (0.000-0.000)	0.002 (0.001-0.002)	0.000 (0.000-0.000)	0.000 (0.000-0.000)	0.000 (0.000-0.000)	0.193 (0.192-0.194)	0.000 (0.000-0.000)	0.027 (0.026-0.028)	0.000 (0.000-0.000)	0.002 (0.001-0.002)	0.132 (0.131-0.133)	0.086 (0.085-0.086)	0.000 (0.000-0.000)	0.029 (0.029-0.030)	0.067 (0.066-0.069)	0.037 (0.036-0.038)	0.076 (0.075-0.077)	0.065 (0.063-0.066)	0.000 (0.000-0.000)	0.019 (0.018-0.020)	0.018 (0.017-0.019)	0.001 (0.001-0.002)	0.000 (0.000-0.000)	0.230 (0.229-0.230)	0.000 (0.000-0.000)	0.000 (0.000-0.000)	0.000 (0.000-0.000)	0.049 (0.048-0.050)	0.000 (0.000-0.000)	0.000 (0.000-0.000)
	99403009	0.000 (0.000-0.000)	0.000 (0.000-0.000)	0.000 (0.000-0.000)	0.000 (0.000-0.000)	0.000 (0.000-0.000)		0.014 (0.013-0.016)	0.000 (0.000-0.000)	0.000 (0.000-0.000)	0.030 (0.029-0.031)	0.027 (0.026-0.028)	0.017 (0.016-0.018)	0.000 (0.000-0.000)	0.060 (0.058-0.061)	0.011 (0.010-0.012)	0.027 (0.026-0.028)	0.000 (0.000-0.001)	0.000 (0.000-0.000)	0.000 (0.000-0.000)	0.000 (0.000-0.000)	0.006 (0.005-0.007)	0.008 (0.007-0.009)	0.000 (0.000-0.000)	0.000 (0.000-0.000)	0.000 (0.000-0.000)	0.000 (0.000-0.000)	0.037 (0.035-0.038)	0.016 (0.015-0.017)	0.000 (0.000-0.000)	0.021 (0.020-0.022)	0.000 (0.000-0.000)	0.096 (0.095-0.098)	0.114 (0.112-0.115)	0.104 (0.103-0.105)	0.054 (0.053-0.055)	0.000 (0.000-0.000)	0.029 (0.027-0.030)	0.011 (0.010-0.013)	0.017 (0.016-0.018)	0.010 (0.009-0.011)	0.035 (0.034-0.036)	0.032 (0.031-0.033)	0.000 (0.000-0.000)
	99403010	0.000 (0.000-0.000)	0.000 (0.000-0.000)	0.000 (0.000-0.000)	0.000 (0.000-0.000)	0.002 (0.002-0.003)		0.010 (0.009-0.011)	0.000 (0.000-0.000)	0.000 (0.000-0.000)	0.000 (0.000-0.000)	0.008 (0.007-0.009)	0.009 (0.007-0.010)	0.000 (0.000-0.000)	0.002 (0.001-0.002)	0.012 (0.011-0.013)	0.045 (0.044-0.046)	0.024 (0.023-0.025)	0.000 (0.000-0.000)	0.001 (0.000-0.001)	0.012 (0.011-0.014)	0.043 (0.042-0.044)	0.000 (0.000-0.000)	0.000 (0.000-0.000)	0.000 (0.000-0.000)	0.008 (0.007-0.009)	0.000 (0.000-0.000)	0.000 (0.000-0.000)	0.000 (0.000-0.000)	0.000 (0.000-0.000)	0.000 (0.000-0.000)	0.013 (0.011-0.014)	0.000 (0.000-0.000)	0.000 (0.000-0.000)	0.037 (0.035-0.038)	0.009 (0.008-0.010)	0.000 (0.000-0.000)	0.021 (0.020-0.022)	0.051 (0.049-0.052)	0.021 (0.020-0.022)	0.000 (0.000-0.000)	0.102 (0.101-0.104)	0.087 (0.086-0.088)	0.000 (0.000-0.000)	0.055 (0.054-0.057)
	99403012	0.000 (0.000-0.000)	0.000 (0.000-0.000)	0.000 (0.000-0.000)	0.000 (0.000-0.000)	0.000 (0.000-0.000)		0.020 (0.019-0.020)	0.031 (0.030-0.032)	0.032 (0.031-0.033)	0.020 (0.019-0.021)	0.040 (0.039-0.041)	0.005 (0.004-0.006)	0.011 (0.010-0.012)	0.000 (0.000-0.000)	0.000 (0.000-0.000)	0.013 (0.012-0.014)	0.000 (0.000-0.000)	0.018 (0.017-0.019)	0.008 (0.007-0.009)	0.000 (0.000-0.000)	0.063 (0.062-0.064)	0.062 (0.061-0.063)	0.068 (0.067-0.069)	0.082 (0.081-0.083)	0.001 (0.000-0.001)	0.119 (0.118-0.120)	0.014 (0.013-0.015)	0.000 (0.000-0.000)	0.000 (0.000-0.000)	0.000 (0.000-0.000)	0.000 (0.000-0.000)	0.023 (0.022-0.024)	0.000 (0.000-0.000)	0.000 (0.000-0.000)	0.000 (0.000-0.000)	0.001 (0.001-0.001)	0.031 (0.030-0.032)	0.000 (0.000-0.000)	0.000 (0.000-0.000)	0.000 (0.000-0.000)	0.072 (0.071-0.073)	0.087 (0.086-0.087)	0.000 (0.000-0.000)	0.000 (0.000-0.000)	0.000 (0.000-0.000)
	99403013	0.003 (0.002-0.003)	0.020 (0.019-0.020)	0.005 (0.004-0.005)	0.003 (0.003-0.004)	0.000 (0.000-0.000)		0.000 (0.000-0.000)	0.003 (0.003-0.004)	0.000 (0.000-0.000)	0.001 (0.000-0.001)	0.054 (0.053-0.055)	0.000 (0.000-0.000)	0.022 (0.021-0.023)	0.000 (0.000-0.000)	0.000 (0.000-0.000)	0.051 (0.050-0.052)	0.031 (0.030-0.033)	0.000 (0.000-0.001)	0.012 (0.011-0.013)	0.000 (0.000-0.000)	0.050 (0.049-0.051)	0.010 (0.009-0.011)	0.001 (0.000-0.001)	0.022 (0.021-0.023)	0.000 (0.000-0.000)	0.151 (0.150-0.152)	0.000 (0.000-0.000)	0.015 (0.014-0.015)	0.000 (0.000-0.000)	0.000 (0.000-0.000)	0.000 (0.000-0.000)	0.000 (0.000-0.000)	0.000 (0.000-0.000)	0.000 (0.000-0.000)	0.000 (0.000-0.000)	0.000 (0.000-0.000)	0.027 (0.026-0.028)	0.004 (0.003-0.005)	0.069 (0.068-0.070)	0.000 (0.000-0.000)	0.029 (0.028-0.030)	0.034 (0.033-0.035)	0.000 (0.000-0.000)	0.000 (0.000-0.000)	0.004 (0.003-0.004)	0.190 (0.188-0.191)
	99403014	0.000 (0.000-0.000)	0.000 (0.000-0.000)	0.000 (0.000-0.000)	0.000 (0.000-0.000)	0.000 (0.000-0.000)		0.000 (0.000-0.000)	0.000 (0.000-0.001)	0.002 (0.001-0.003)	0.000 (0.000-0.000)	0.002 (0.001-0.002)	0.000 (0.000-0.000)	0.001 (0.001-0.002)	0.017 (0.016-0.018)	0.023 (0.022-0.024)	0.011 (0.010-0.012)	0.035 (0.034-0.036)	0.002 (0.001-0.003)	0.022 (0.021-0.023)	0.034 (0.032-0.035)	0.012 (0.012-0.013)	0.000 (0.000-0.000)	0.002 (0.002-0.003)	0.010 (0.009-0.011)	0.005 (0.005-0.006)	0.026 (0.025-0.027)	0.003 (0.002-0.004)	0.000 (0.000-0.000)	0.000 (0.000-0.000)	0.000 (0.000-0.000)	0.013 (0.012-0.015)	0.000 (0.000-0.000)	0.000 (0.000-0.000)	0.000 (0.000-0.000)	0.000 (0.000-0.000)	0.000 (0.000-0.000)	0.021 (0.019-0.022)	0.000 (0.000-0.000)	0.036 (0.035-0.037)	0.004 (0.003-0.005)	0.004 (0.003-0.004)	0.000 (0.000-0.000)	0.000 (0.000-0.000)	0.000 (0.000-0.000)	0.000 (0.000-0.000)	0.005 (0.004-0.006)	0.057 (0.056-0.058)
	99403016	0.000 (0.000-0.000)	0.000 (0.000-0.001)	0.000 (0.000-0.000)	0.000 (0.000-0.000)	0.000 (0.000-0.000)		0.080 (0.079-0.081)	0.018 (0.017-0.019)	0.023 (0.022-0.024)	0.000 (0.000-0.000)	0.002 (0.002-0.002)	0.004 (0.003-0.004)	0.002 (0.001-0.002)	0.000 (0.000-0.000)	0.038 (0.037-0.040)	0.003 (0.003-0.004)	0.001 (0.000-0.001)	0.040 (0.039-0.041)	0.165 (0.164-0.165)	0.000 (0.000-0.000)	0.013 (0.012-0.014)	0.000 (0.000-0.000)	0.000 (0.000-0.000)	0.000 (0.000-0.000)	0.008 (0.007-0.009)	0.016 (0.015-0.017)	0.000 (0.000-0.000)	0.001 (0.000-0.001)	0.020 (0.019-0.021)	0.000 (0.000-0.000)	0.000 (0.000-0.000)	0.000 (0.000-0.000)	0.000 (0.000-0.000)	0.029 (0.028-0.030)	0.000 (0.000-0.000)	0.000 (0.000-0.000)	0.000 (0.000-0.000)	0.053 (0.052-0.054)	0.006 (0.005-0.006)	0.039 (0.038-0.040)	0.000 (0.000-0.000)	0.011 (0.010-0.012)	0.000 (0.000-0.000)	0.012 (0.011-0.013)	0.000 (0.000-0.000)	0.011 (0.010-0.012)	0.003 (0.003-0.004)	0.004 (0.003-0.004)
	99403017	0.000 (0.000-0.000)	0.000 (0.000-0.000)	0.000 (0.000-0.000)	0.000 (0.000-0.000)	0.000 (0.000-0.000)		0.076 (0.075-0.078)	0.000 (0.000-0.000)	0.000 (0.000-0.000)	0.000 (0.000-0.000)	0.063 (0.063-0.064)	0.021 (0.020-0.022)	0.011 (0.011-0.012)	0.000 (0.000-0.000)	0.039 (0.038-0.040)	0.003 (0.003-0.004)	0.004 (0.004-0.005)	0.000 (0.000-0.000)	0.123 (0.122-0.124)	0.000 (0.000-0.000)	0.005 (0.004-0.005)	0.000 (0.000-0.000)	0.000 (0.000-0.000)	0.000 (0.000-0.000)	0.000 (0.000-0.000)	0.019 (0.019-0.020)	0.000 (0.000-0.000)	0.005 (0.005-0.006)	0.001 (0.000-0.001)	0.000 (0.000-0.000)	0.000 (0.000-0.000)	0.000 (0.000-0.000)	0.000 (0.000-0.000)	0.000 (0.000-0.000)	0.000 (0.000-0.000)	0.000 (0.000-0.000)	0.000 (0.000-0.000)	0.000 (0.000-0.000)	0.027 (0.026-0.028)	0.009 (0.008-0.009)	0.027 (0.026-0.028)	0.031 (0.030-0.032)	0.000 (0.000-0.000)	0.004 (0.004-0.005)	0.006 (0.005-0.006)	0.006 (0.005-0.007)	0.001 (0.001-0.002)	0.001 (0.001-0.002)
	99403018	0.000 (0.000-0.000)	0.000 (0.000-0.000)	0.000 (0.000-0.000)	0.000 (0.000-0.000)	0.000 (0.000-0.000)		0.021 (0.021-0.022)	0.000 (0.000-0.000)	0.000 (0.000-0.000)	0.034 (0.033-0.035)	0.045 (0.044-0.046)	0.000 (0.000-0.000)	0.000 (0.000-0.000)	0.000 (0.000-0.000)	0.007 (0.006-0.008)	0.000 (0.000-0.000)	0.000 (0.000-0.000)	0.000 (0.000-0.000)	0.003 (0.002-0.003)	0.000 (0.000-0.000)	0.025 (0.023-0.026)	0.020 (0.019-0.021)	0.036 (0.035-0.037)	0.000 (0.000-0.000)	0.000 (0.000-0.000)	0.057 (0.056-0.058)	0.000 (0.000-0.001)	0.000 (0.000-0.000)	0.002 (0.002-0.003)	0.000 (0.000-0.000)	0.000 (0.000-0.000)	0.033 (0.032-0.034)	0.075 (0.074-0.076)	0.025 (0.024-0.026)	0.035 (0.034-0.036)	0.000 (0.000-0.000)	0.000 (0.000-0.000)	0.055 (0.054-0.056)	0.000 (0.000-0.000)	0.027 (0.026-0.028)	0.000 (0.000-0.000)	0.000 (0.000-0.000)	0.019 (0.019-0.020)	0.079 (0.078-0.080)	0.001 (0.000-0.001)	0.091 (0.090-0.092)	0.028 (0.027-0.029)	0.000 (0.000-0.000)
	99404732	0.003 (0.002-0.003)	0.000 (0.000-0.000)	0.000 (0.000-0.000)	0.009 (0.008-0.010)	0.000 (0.000-0.000)		0.000 (0.000-0.000)	0.000 (0.000-0.000)	0.011 (0.010-0.012)	0.000 (0.000-0.000)	0.000 (0.000-0.000)	0.000 (0.000-0.000)	0.000 (0.000-0.000)	0.046 (0.044-0.047)	0.000 (0.000-0.000)	0.000 (0.000-0.000)	0.000 (0.000-0.000)	0.028 (0.028-0.029)	0.000 (0.000-0.000)	0.110 (0.109-0.111)	0.000 (0.000-0.000)	0.000 (0.000-0.000)	0.046 (0.045-0.047)	0.062 (0.061-0.063)	0.005 (0.004-0.005)	0.000 (0.000-0.000)	0.101 (0.100-0.102)	0.051 (0.050-0.052)	0.036 (0.036-0.037)	0.130 (0.129-0.131)	0.012 (0.010-0.013)	0.075 (0.074-0.076)	0.082 (0.081-0.083)	0.000 (0.000-0.000)	0.095 (0.094-0.096)	0.032 (0.031-0.033)	0.000 (0.000-0.000)	0.000 (0.000-0.000)	0.000 (0.000-0.000)	0.001 (0.000-0.001)	0.000 (0.000-0.000)	0.000 (0.000-0.000)	0.061 (0.060-0.062)	0.023 (0.023-0.024)	0.000 (0.000-0.000)	0.000 (0.000-0.000)	0.000 (0.000-0.000)	0.000 (0.000-0.000)
	99404736	0.000 (0.000-0.000)	0.000 (0.000-0.000)	0.000 (0.000-0.000)	0.000 (0.000-0.000)	0.000 (0.000-0.000)		0.000 (0.000-0.000)	0.000 (0.000-0.000)	0.000 (0.000-0.000)	0.000 (0.000-0.000)	0.000 (0.000-0.000)	0.000 (0.000-0.000)	0.000 (0.000-0.000)	0.000 (0.000-0.000)	0.000 (0.000-0.000)	0.000 (0.000-0.000)	0.008 (0.007-0.009)	0.000 (0.000-0.000)	0.019 (0.018-0.020)	0.036 (0.035-0.037)	0.000 (0.000-0.000)	0.009 (0.008-0.010)	0.000 (0.000-0.000)	0.000 (0.000-0.000)	0.001 (0.000-0.001)	0.000 (0.000-0.000)	0.000 (0.000-0.000)	0.000 (0.000-0.000)	0.000 (0.000-0.000)	0.000 (0.000-0.000)	0.017 (0.016-0.018)	0.000 (0.000-0.000)	0.000 (0.000-0.000)	0.005 (0.004-0.005)	0.000 (0.000-0.000)	0.024 (0.023-0.025)	0.005 (0.004-0.006)	0.000 (0.000-0.000)	0.027 (0.026-0.028)	0.000 (0.000-0.000)	0.049 (0.048-0.050)	0.028 (0.027-0.029)	0.000 (0.000-0.000)	0.000 (0.000-0.000)	0.000 (0.000-0.000)	0.000 (0.000-0.000)	0.019 (0.018-0.020)	0.105 (0.104-0.107)
	99404738	0.000 (0.000-0.000)	0.000 (0.000-0.000)	0.000 (0.000-0.000)	0.016 (0.016-0.017)	0.001 (0.000-0.001)		0.000 (0.000-0.000)	0.000 (0.000-0.000)	0.005 (0.004-0.006)	0.000 (0.000-0.000)	0.003 (0.003-0.004)	0.019 (0.018-0.020)	0.000 (0.000-0.000)	0.050 (0.048-0.051)	0.000 (0.000-0.000)	0.000 (0.000-0.000)	0.000 (0.000-0.000)	0.029 (0.028-0.030)	0.000 (0.000-0.000)	0.000 (0.000-0.000)	0.000 (0.000-0.000)	0.000 (0.000-0.000)	0.000 (0.000-0.000)	0.000 (0.000-0.000)	0.000 (0.000-0.000)	0.000 (0.000-0.000)	0.015 (0.013-0.016)	0.012 (0.010-0.013)	0.046 (0.045-0.047)	0.049 (0.047-0.050)	0.011 (0.010-0.012)	0.130 (0.129-0.131)	0.209 (0.208-0.210)	0.096 (0.094-0.097)	0.083 (0.082-0.084)	0.001 (0.000-0.001)	0.000 (0.000-0.001)	0.000 (0.000-0.000)	0.000 (0.000-0.000)	0.001 (0.001-0.002)	0.000 (0.000-0.000)	0.000 (0.000-0.000)	0.028 (0.027-0.030)	0.088 (0.087-0.089)	0.002 (0.001-0.002)	0.000 (0.000-0.000)	0.000 (0.000-0.000)	0.000 (0.000-0.000)
	99404739	0.000 (0.000-0.000)	0.000 (0.000-0.000)	0.000 (0.000-0.000)	0.000 (0.000-0.000)	0.000 (0.000-0.000)		0.000 (0.000-0.001)	0.000 (0.000-0.000)	0.000 (0.000-0.001)	0.000 (0.000-0.000)	0.000 (0.000-0.000)	0.014 (0.013-0.015)	0.017 (0.016-0.018)	0.000 (0.000-0.000)	0.023 (0.022-0.024)	0.003 (0.002-0.003)	0.029 (0.028-0.030)	0.000 (0.000-0.000)	0.020 (0.019-0.021)	0.040 (0.039-0.041)	0.017 (0.016-0.018)	0.039 (0.038-0.041)	0.000 (0.000-0.000)	0.000 (0.000-0.000)	0.010 (0.009-0.011)	0.000 (0.000-0.000)	0.001 (0.000-0.001)	0.001 (0.000-0.001)	0.000 (0.000-0.000)	0.000 (0.000-0.000)	0.018 (0.017-0.019)	0.000 (0.000-0.000)	0.009 (0.008-0.010)	0.000 (0.000-0.000)	0.004 (0.003-0.004)	0.000 (0.000-0.000)	0.049 (0.048-0.050)	0.081 (0.080-0.082)	0.000 (0.000-0.000)	0.000 (0.000-0.000)	0.000 (0.000-0.000)	0.000 (0.000-0.000)	0.000 (0.000-0.000)	0.000 (0.000-0.000)	0.043 (0.042-0.044)	0.000 (0.000-0.000)	0.000 (0.000-0.000)	0.113 (0.112-0.114)
	99404740	0.000 (0.000-0.000)	0.000 (0.000-0.000)	0.000 (0.000-0.000)	0.001 (0.000-0.001)	0.000 (0.000-0.000)		0.001 (0.001-0.001)	0.000 (0.000-0.000)	0.000 (0.000-0.000)	0.000 (0.000-0.000)	0.000 (0.000-0.000)	0.000 (0.000-0.000)	0.000 (0.000-0.000)	0.001 (0.001-0.002)	0.000 (0.000-0.000)	0.000 (0.000-0.000)	0.000 (0.000-0.000)	0.073 (0.072-0.074)	0.008 (0.008-0.009)	0.109 (0.108-0.110)	0.000 (0.000-0.000)	0.155 (0.154-0.156)	0.040 (0.039-0.040)	0.051 (0.050-0.052)	0.020 (0.019-0.021)	0.000 (0.000-0.000)	0.077 (0.076-0.078)	0.081 (0.080-0.082)	0.066 (0.065-0.066)	0.094 (0.093-0.095)	0.009 (0.008-0.010)	0.024 (0.023-0.024)	0.034 (0.034-0.035)	0.000 (0.000-0.000)	0.053 (0.052-0.054)	0.012 (0.011-0.013)	0.000 (0.000-0.000)	0.035 (0.034-0.036)	0.000 (0.000-0.000)	0.000 (0.000-0.000)	0.000 (0.000-0.000)	0.016 (0.015-0.017)	0.058 (0.057-0.059)	0.000 (0.000-0.000)	0.000 (0.000-0.000)	0.000 (0.000-0.000)	0.000 (0.000-0.000)	0.000 (0.000-0.000)
	99404742	0.000 (0.000-0.000)	0.004 (0.004-0.005)	0.000 (0.000-0.000)	0.002 (0.002-0.003)	0.001 (0.000-0.001)		0.076 (0.075-0.077)	0.000 (0.000-0.000)	0.000 (0.000-0.000)	0.000 (0.000-0.000)	0.022 (0.021-0.023)	0.000 (0.000-0.000)	0.000 (0.000-0.000)	0.001 (0.001-0.002)	0.059 (0.057-0.060)	0.000 (0.000-0.000)	0.001 (0.000-0.001)	0.000 (0.000-0.000)	0.002 (0.002-0.003)	0.000 (0.000-0.000)	0.031 (0.030-0.032)	0.000 (0.000-0.000)	0.000 (0.000-0.000)	0.000 (0.000-0.000)	0.000 (0.000-0.000)	0.009 (0.008-0.010)	0.000 (0.000-0.000)	0.000 (0.000-0.000)	0.000 (0.000-0.000)	0.000 (0.000-0.000)	0.000 (0.000-0.000)	0.027 (0.026-0.028)	0.006 (0.005-0.007)	0.000 (0.000-0.000)	0.000 (0.000-0.000)	0.003 (0.002-0.003)	0.000 (0.000-0.000)	0.000 (0.000-0.000)	0.164 (0.164-0.165)	0.035 (0.034-0.036)	0.070 (0.069-0.071)	0.011 (0.010-0.012)	0.000 (0.000-0.000)	0.050 (0.049-0.051)	0.021 (0.019-0.022)	0.000 (0.000-0.000)	0.000 (0.000-0.000)	0.001 (0.000-0.001)
	99404743	0.000 (0.000-0.000)	0.000 (0.000-0.000)	0.001 (0.000-0.001)	0.000 (0.000-0.000)	0.000 (0.000-0.000)		0.093 (0.092-0.094)	0.025 (0.024-0.026)	0.008 (0.007-0.008)	0.036 (0.035-0.037)	0.000 (0.000-0.000)	0.000 (0.000-0.001)	0.001 (0.000-0.001)	0.022 (0.021-0.024)	0.024 (0.023-0.026)	0.000 (0.000-0.000)	0.000 (0.000-0.000)	0.000 (0.000-0.000)	0.001 (0.000-0.001)	0.000 (0.000-0.000)	0.007 (0.007-0.008)	0.000 (0.000-0.000)	0.000 (0.000-0.000)	0.004 (0.003-0.005)	0.000 (0.000-0.000)	0.004 (0.003-0.005)	0.000 (0.000-0.000)	0.000 (0.000-0.000)	0.000 (0.000-0.000)	0.000 (0.000-0.000)	0.000 (0.000-0.000)	0.106 (0.105-0.107)	0.014 (0.014-0.015)	0.000 (0.000-0.000)	0.000 (0.000-0.000)	0.028 (0.027-0.029)	0.000 (0.000-0.000)	0.000 (0.000-0.000)	0.250 (0.250-0.250)	0.041 (0.040-0.042)	0.006 (0.005-0.007)	0.000 (0.000-0.000)	0.000 (0.000-0.000)	0.035 (0.034-0.036)	0.000 (0.000-0.000)	0.000 (0.000-0.000)	0.000 (0.000-0.000)	0.000 (0.000-0.000)
	99404744	0.000 (0.000-0.000)	0.001 (0.001-0.001)	0.000 (0.000-0.000)	0.000 (0.000-0.000)	0.002 (0.001-0.002)		0.001 (0.000-0.001)	0.016 (0.015-0.017)	0.037 (0.036-0.038)	0.041 (0.040-0.042)	0.000 (0.000-0.000)	0.020 (0.019-0.020)	0.051 (0.050-0.052)	0.000 (0.000-0.000)	0.000 (0.000-0.000)	0.000 (0.000-0.000)	0.001 (0.001-0.001)	0.019 (0.018-0.020)	0.012 (0.011-0.013)	0.016 (0.015-0.017)	0.000 (0.000-0.000)	0.031 (0.031-0.032)	0.047 (0.046-0.048)	0.037 (0.036-0.038)	0.001 (0.001-0.002)	0.054 (0.053-0.055)	0.002 (0.001-0.003)	0.017 (0.016-0.018)	0.033 (0.032-0.034)	0.026 (0.025-0.027)	0.000 (0.000-0.000)	0.000 (0.000-0.000)	0.000 (0.000-0.000)	0.000 (0.000-0.000)	0.000 (0.000-0.000)	0.019 (0.018-0.020)	0.000 (0.000-0.000)	0.068 (0.067-0.069)	0.000 (0.000-0.000)	0.000 (0.000-0.000)	0.000 (0.000-0.000)	0.001 (0.001-0.001)	0.006 (0.005-0.007)	0.000 (0.000-0.000)	0.000 (0.000-0.000)	0.000 (0.000-0.000)	0.000 (0.000-0.000)	0.000 (0.000-0.000)
	99404746	0.025 (0.025-0.026)	0.030 (0.029-0.031)	0.019 (0.019-0.020)	0.012 (0.012-0.013)	0.002 (0.002-0.003)		0.006 (0.005-0.007)	0.003 (0.002-0.003)	0.000 (0.000-0.000)	0.026 (0.025-0.027)	0.060 (0.059-0.061)	0.000 (0.000-0.000)	0.018 (0.018-0.019)	0.002 (0.001-0.002)	0.032 (0.031-0.033)	0.007 (0.006-0.007)	0.000 (0.000-0.000)	0.000 (0.000-0.000)	0.026 (0.026-0.027)	0.000 (0.000-0.000)	0.041 (0.040-0.042)	0.015 (0.014-0.015)	0.000 (0.000-0.000)	0.000 (0.000-0.000)	0.000 (0.000-0.000)	0.000 (0.000-0.000)	0.000 (0.000-0.000)	0.000 (0.000-0.000)	0.000 (0.000-0.000)	0.000 (0.000-0.000)	0.000 (0.000-0.000)	0.000 (0.000-0.000)	0.000 (0.000-0.000)	0.000 (0.000-0.000)	0.000 (0.000-0.000)	0.044 (0.043-0.044)	0.000 (0.000-0.000)	0.000 (0.000-0.000)	0.062 (0.062-0.063)	0.000 (0.000-0.000)	0.047 (0.046-0.048)	0.069 (0.068-0.070)	0.000 (0.000-0.000)	0.002 (0.001-0.003)	0.024 (0.023-0.025)	0.047 (0.046-0.048)	0.084 (0.083-0.085)	0.000 (0.000-0.000)
	99404749	0.000 (0.000-0.000)	0.000 (0.000-0.000)	0.000 (0.000-0.000)	0.000 (0.000-0.000)	0.000 (0.000-0.000)		0.016 (0.016-0.017)	0.037 (0.036-0.038)	0.000 (0.000-0.000)	0.014 (0.014-0.015)	0.000 (0.000-0.000)	0.006 (0.005-0.007)	0.011 (0.010-0.012)	0.000 (0.000-0.000)	0.000 (0.000-0.000)	0.000 (0.000-0.000)	0.000 (0.000-0.000)	0.051 (0.050-0.052)	0.023 (0.022-0.024)	0.000 (0.000-0.000)	0.000 (0.000-0.000)	0.000 (0.000-0.000)	0.000 (0.000-0.000)	0.000 (0.000-0.000)	0.000 (0.000-0.000)	0.000 (0.000-0.000)	0.017 (0.016-0.018)	0.014 (0.013-0.015)	0.033 (0.032-0.034)	0.006 (0.005-0.007)	0.000 (0.000-0.000)	0.050 (0.049-0.051)	0.173 (0.172-0.174)	0.266 (0.265-0.266)	0.080 (0.079-0.081)	0.000 (0.000-0.000)	0.000 (0.000-0.000)	0.021 (0.020-0.022)	0.007 (0.006-0.008)	0.001 (0.000-0.001)	0.024 (0.023-0.025)	0.011 (0.010-0.011)	0.000 (0.000-0.001)	0.142 (0.141-0.143)	0.045 (0.044-0.046)	0.000 (0.000-0.000)	0.000 (0.000-0.000)	0.000 (0.000-0.001)
	99404750	0.000 (0.000-0.000)	0.000 (0.000-0.000)	0.000 (0.000-0.000)	0.000 (0.000-0.000)	0.000 (0.000-0.000)		0.004 (0.004-0.005)	0.000 (0.000-0.000)	0.003 (0.002-0.004)	0.000 (0.000-0.000)	0.000 (0.000-0.000)	0.000 (0.000-0.000)	0.000 (0.000-0.000)	0.009 (0.008-0.010)	0.005 (0.004-0.006)	0.000 (0.000-0.000)	0.015 (0.014-0.016)	0.000 (0.000-0.000)	0.029 (0.028-0.030)	0.045 (0.043-0.046)	0.000 (0.000-0.000)	0.004 (0.004-0.005)	0.000 (0.000-0.000)	0.000 (0.000-0.000)	0.000 (0.000-0.000)	0.016 (0.015-0.017)	0.007 (0.006-0.008)	0.000 (0.000-0.001)	0.000 (0.000-0.000)	0.000 (0.000-0.000)	0.006 (0.005-0.007)	0.015 (0.014-0.016)	0.000 (0.000-0.000)	0.000 (0.000-0.000)	0.004 (0.003-0.004)	0.010 (0.009-0.010)	0.001 (0.001-0.002)	0.013 (0.011-0.014)	0.009 (0.008-0.010)	0.000 (0.000-0.000)	0.017 (0.017-0.018)	0.008 (0.007-0.008)	0.000 (0.000-0.000)	0.000 (0.000-0.000)	0.008 (0.008-0.009)	0.000 (0.000-0.000)	0.009 (0.008-0.010)	0.146 (0.145-0.147)
	99404751	0.000 (0.000-0.000)	0.000 (0.000-0.000)	0.000 (0.000-0.000)	0.000 (0.000-0.000)	0.002 (0.001-0.002)		0.000 (0.000-0.000)	0.000 (0.000-0.000)	0.006 (0.005-0.007)	0.000 (0.000-0.000)	0.016 (0.015-0.017)	0.008 (0.007-0.009)	0.014 (0.013-0.014)	0.061 (0.059-0.062)	0.029 (0.028-0.030)	0.020 (0.018-0.021)	0.006 (0.005-0.007)	0.010 (0.009-0.011)	0.008 (0.007-0.009)	0.029 (0.028-0.030)	0.000 (0.000-0.000)	0.004 (0.003-0.005)	0.000 (0.000-0.000)	0.000 (0.000-0.000)	0.000 (0.000-0.000)	0.001 (0.001-0.001)	0.000 (0.000-0.001)	0.004 (0.003-0.005)	0.000 (0.000-0.000)	0.001 (0.000-0.001)	0.000 (0.000-0.000)	0.000 (0.000-0.000)	0.000 (0.000-0.000)	0.000 (0.000-0.000)	0.006 (0.005-0.007)	0.000 (0.000-0.000)	0.010 (0.009-0.011)	0.017 (0.015-0.018)	0.022 (0.021-0.024)	0.008 (0.007-0.009)	0.000 (0.000-0.000)	0.000 (0.000-0.000)	0.000 (0.000-0.000)	0.000 (0.000-0.000)	0.001 (0.001-0.002)	0.000 (0.000-0.000)	0.041 (0.040-0.042)	0.222 (0.221-0.223)
	99404752	0.000 (0.000-0.000)	0.000 (0.000-0.000)	0.000 (0.000-0.000)	0.000 (0.000-0.000)	0.000 (0.000-0.000)		0.004 (0.003-0.005)	0.000 (0.000-0.000)	0.015 (0.014-0.016)	0.022 (0.021-0.022)	0.026 (0.025-0.027)	0.036 (0.035-0.037)	0.040 (0.039-0.041)	0.000 (0.000-0.000)	0.037 (0.036-0.038)	0.021 (0.021-0.022)	0.000 (0.000-0.000)	0.000 (0.000-0.000)	0.001 (0.001-0.002)	0.000 (0.000-0.000)	0.009 (0.009-0.010)	0.000 (0.000-0.000)	0.000 (0.000-0.000)	0.000 (0.000-0.000)	0.000 (0.000-0.000)	0.040 (0.039-0.041)	0.000 (0.000-0.000)	0.000 (0.000-0.000)	0.000 (0.000-0.000)	0.000 (0.000-0.000)	0.000 (0.000-0.000)	0.000 (0.000-0.000)	0.000 (0.000-0.000)	0.011 (0.011-0.012)	0.000 (0.000-0.000)	0.011 (0.010-0.012)	0.000 (0.000-0.000)	0.000 (0.000-0.000)	0.061 (0.060-0.062)	0.000 (0.000-0.000)	0.112 (0.111-0.113)	0.120 (0.119-0.121)	0.000 (0.000-0.000)	0.000 (0.000-0.000)	0.041 (0.040-0.043)	0.077 (0.076-0.078)	0.061 (0.061-0.062)	0.002 (0.001-0.002)
	99404753	0.002 (0.002-0.003)	0.005 (0.004-0.005)	0.000 (0.000-0.000)	0.000 (0.000-0.000)	0.006 (0.005-0.007)		0.088 (0.087-0.089)	0.019 (0.018-0.020)	0.011 (0.010-0.012)	0.000 (0.000-0.000)	0.022 (0.021-0.022)	0.013 (0.012-0.014)	0.000 (0.000-0.000)	0.004 (0.003-0.005)	0.030 (0.029-0.031)	0.006 (0.005-0.006)	0.011 (0.010-0.012)	0.000 (0.000-0.000)	0.040 (0.039-0.041)	0.002 (0.002-0.002)	0.009 (0.008-0.010)	0.000 (0.000-0.000)	0.000 (0.000-0.000)	0.000 (0.000-0.000)	0.018 (0.017-0.019)	0.036 (0.035-0.037)	0.000 (0.000-0.000)	0.002 (0.002-0.003)	0.002 (0.001-0.002)	0.000 (0.000-0.000)	0.006 (0.005-0.007)	0.000 (0.000-0.000)	0.000 (0.000-0.000)	0.001 (0.001-0.001)	0.008 (0.007-0.009)	0.000 (0.000-0.000)	0.013 (0.012-0.014)	0.023 (0.022-0.024)	0.005 (0.004-0.006)	0.157 (0.156-0.158)	0.004 (0.004-0.005)	0.000 (0.000-0.000)	0.000 (0.000-0.000)	0.000 (0.000-0.000)	0.031 (0.030-0.032)	0.000 (0.000-0.000)	0.000 (0.000-0.000)	0.003 (0.002-0.003)
	99404755	0.000 (0.000-0.000)	0.000 (0.000-0.000)	0.000 (0.000-0.000)	0.002 (0.001-0.002)	0.000 (0.000-0.000)		0.013 (0.012-0.014)	0.008 (0.007-0.009)	0.000 (0.000-0.000)	0.001 (0.000-0.001)	0.000 (0.000-0.000)	0.000 (0.000-0.000)	0.016 (0.015-0.017)	0.046 (0.045-0.047)	0.000 (0.000-0.000)	0.000 (0.000-0.000)	0.000 (0.000-0.000)	0.000 (0.000-0.000)	0.000 (0.000-0.000)	0.008 (0.007-0.009)	0.002 (0.001-0.002)	0.000 (0.000-0.000)	0.068 (0.067-0.069)	0.066 (0.065-0.067)	0.021 (0.020-0.022)	0.021 (0.021-0.022)	0.028 (0.027-0.029)	0.014 (0.013-0.015)	0.010 (0.009-0.010)	0.057 (0.056-0.058)	0.030 (0.029-0.031)	0.068 (0.067-0.069)	0.103 (0.102-0.104)	0.000 (0.000-0.000)	0.091 (0.090-0.092)	0.003 (0.002-0.003)	0.000 (0.000-0.000)	0.009 (0.008-0.010)	0.000 (0.000-0.001)	0.033 (0.032-0.034)	0.000 (0.000-0.000)	0.000 (0.000-0.000)	0.045 (0.044-0.046)	0.007 (0.006-0.008)	0.000 (0.000-0.000)	0.000 (0.000-0.000)	0.000 (0.000-0.001)	0.001 (0.000-0.001)
	99404756	0.000 (0.000-0.000)	0.000 (0.000-0.000)	0.000 (0.000-0.000)	0.000 (0.000-0.000)	0.000 (0.000-0.000)		0.000 (0.000-0.000)	0.000 (0.000-0.000)	0.038 (0.037-0.039)	0.000 (0.000-0.001)	0.011 (0.011-0.012)	0.019 (0.018-0.020)	0.004 (0.003-0.005)	0.026 (0.025-0.027)	0.018 (0.017-0.019)	0.000 (0.000-0.000)	0.002 (0.002-0.003)	0.000 (0.000-0.000)	0.000 (0.000-0.000)	0.000 (0.000-0.000)	0.026 (0.025-0.027)	0.000 (0.000-0.000)	0.000 (0.000-0.000)	0.000 (0.000-0.000)	0.000 (0.000-0.000)	0.000 (0.000-0.000)	0.000 (0.000-0.000)	0.000 (0.000-0.000)	0.001 (0.000-0.001)	0.020 (0.020-0.021)	0.035 (0.034-0.036)	0.101 (0.100-0.102)	0.013 (0.012-0.014)	0.000 (0.000-0.000)	0.000 (0.000-0.000)	0.004 (0.003-0.004)	0.000 (0.000-0.000)	0.000 (0.000-0.000)	0.119 (0.118-0.120)	0.016 (0.015-0.016)	0.000 (0.000-0.000)	0.000 (0.000-0.000)	0.015 (0.014-0.016)	0.042 (0.041-0.043)	0.000 (0.000-0.000)	0.000 (0.000-0.000)	0.000 (0.000-0.000)	0.000 (0.000-0.000)
	99404757	0.008 (0.007-0.008)	0.000 (0.000-0.000)	0.000 (0.000-0.000)	0.013 (0.012-0.013)	0.001 (0.001-0.002)		0.000 (0.000-0.000)	0.000 (0.000-0.000)	0.056 (0.054-0.057)	0.000 (0.000-0.000)	0.000 (0.000-0.000)	0.030 (0.029-0.031)	0.010 (0.009-0.010)	0.038 (0.037-0.039)	0.000 (0.000-0.000)	0.000 (0.000-0.000)	0.000 (0.000-0.000)	0.000 (0.000-0.000)	0.000 (0.000-0.000)	0.049 (0.048-0.050)	0.000 (0.000-0.000)	0.009 (0.008-0.010)	0.051 (0.050-0.052)	0.066 (0.065-0.068)	0.001 (0.001-0.002)	0.022 (0.021-0.023)	0.007 (0.006-0.008)	0.000 (0.000-0.000)	0.040 (0.039-0.041)	0.082 (0.081-0.083)	0.001 (0.001-0.002)	0.041 (0.040-0.042)	0.051 (0.050-0.052)	0.000 (0.000-0.000)	0.003 (0.003-0.004)	0.014 (0.013-0.015)	0.000 (0.000-0.000)	0.077 (0.076-0.078)	0.000 (0.000-0.000)	0.002 (0.001-0.002)	0.000 (0.000-0.000)	0.000 (0.000-0.000)	0.035 (0.034-0.036)	0.000 (0.000-0.000)	0.000 (0.000-0.000)	0.000 (0.000-0.000)	0.000 (0.000-0.000)	0.000 (0.000-0.000)
	99404758	0.004 (0.003-0.004)	0.000 (0.000-0.000)	0.000 (0.000-0.000)	0.000 (0.000-0.001)	0.007 (0.006-0.008)		0.000 (0.000-0.000)	0.003 (0.002-0.003)	0.004 (0.003-0.005)	0.018 (0.018-0.019)	0.000 (0.000-0.000)	0.008 (0.007-0.009)	0.000 (0.000-0.000)	0.000 (0.000-0.000)	0.000 (0.000-0.000)	0.000 (0.000-0.000)	0.000 (0.000-0.000)	0.000 (0.000-0.000)	0.000 (0.000-0.000)	0.000 (0.000-0.001)	0.000 (0.000-0.000)	0.003 (0.002-0.003)	0.000 (0.000-0.000)	0.001 (0.001-0.002)	0.000 (0.000-0.001)	0.050 (0.049-0.051)	0.000 (0.000-0.000)	0.000 (0.000-0.000)	0.000 (0.000-0.000)	0.000 (0.000-0.000)	0.000 (0.000-0.000)	0.000 (0.000-0.000)	0.001 (0.000-0.001)	0.001 (0.001-0.002)	0.000 (0.000-0.000)	0.047 (0.046-0.048)	0.000 (0.000-0.000)	0.000 (0.000-0.000)	0.037 (0.036-0.039)	0.000 (0.000-0.000)	0.039 (0.038-0.039)	0.009 (0.008-0.010)	0.000 (0.000-0.000)	0.000 (0.000-0.000)	0.001 (0.001-0.002)	0.000 (0.000-0.000)	0.066 (0.065-0.067)	0.000 (0.000-0.000)
	99404759	0.003 (0.002-0.004)	0.002 (0.002-0.003)	0.000 (0.000-0.000)	0.000 (0.000-0.000)	0.001 (0.000-0.001)		0.000 (0.000-0.000)	0.000 (0.000-0.000)	0.000 (0.000-0.001)	0.000 (0.000-0.000)	0.003 (0.002-0.004)	0.010 (0.009-0.011)	0.021 (0.020-0.022)	0.012 (0.011-0.013)	0.002 (0.001-0.003)	0.228 (0.227-0.229)	0.300 (0.299-0.301)	0.000 (0.000-0.000)	0.000 (0.000-0.000)	0.000 (0.000-0.000)	0.045 (0.044-0.046)	0.000 (0.000-0.000)	0.000 (0.000-0.000)	0.000 (0.000-0.000)	0.119 (0.118-0.120)	0.000 (0.000-0.000)	0.000 (0.000-0.000)	0.000 (0.000-0.000)	0.000 (0.000-0.000)	0.000 (0.000-0.000)	0.137 (0.136-0.138)	0.001 (0.001-0.002)	0.001 (0.001-0.002)	0.000 (0.000-0.000)	0.000 (0.000-0.000)	0.000 (0.000-0.000)	0.286 (0.285-0.286)	0.007 (0.006-0.008)	0.031 (0.030-0.032)	0.000 (0.000-0.000)	0.001 (0.001-0.002)	0.000 (0.000-0.000)	0.000 (0.000-0.000)	0.000 (0.000-0.001)	0.041 (0.040-0.042)	0.000 (0.000-0.000)	0.050 (0.049-0.051)	0.038 (0.037-0.039)
	99404761	0.000 (0.000-0.000)	0.000 (0.000-0.000)	0.000 (0.000-0.000)	0.000 (0.000-0.000)	0.000 (0.000-0.000)		0.050 (0.048-0.051)	0.000 (0.000-0.000)	0.000 (0.000-0.000)	0.006 (0.006-0.007)	0.040 (0.039-0.041)	0.013 (0.012-0.014)	0.001 (0.000-0.001)	0.031 (0.030-0.032)	0.006 (0.005-0.007)	0.017 (0.016-0.018)	0.000 (0.000-0.000)	0.000 (0.000-0.000)	0.000 (0.000-0.000)	0.000 (0.000-0.000)	0.050 (0.049-0.051)	0.000 (0.000-0.000)	0.031 (0.030-0.033)	0.000 (0.000-0.001)	0.000 (0.000-0.000)	0.005 (0.004-0.006)	0.001 (0.000-0.001)	0.000 (0.000-0.000)	0.000 (0.000-0.000)	0.000 (0.000-0.000)	0.000 (0.000-0.000)	0.005 (0.004-0.006)	0.021 (0.020-0.022)	0.020 (0.019-0.021)	0.000 (0.000-0.000)	0.000 (0.000-0.000)	0.014 (0.013-0.015)	0.052 (0.051-0.053)	0.045 (0.044-0.046)	0.000 (0.000-0.000)	0.012 (0.012-0.013)	0.006 (0.006-0.007)	0.003 (0.003-0.004)	0.059 (0.058-0.060)	0.005 (0.004-0.006)	0.070 (0.069-0.071)	0.007 (0.006-0.008)	0.019 (0.018-0.020)
	99404762	0.000 (0.000-0.000)	0.000 (0.000-0.000)	0.000 (0.000-0.000)	0.007 (0.006-0.008)	0.000 (0.000-0.000)		0.000 (0.000-0.000)	0.000 (0.000-0.000)	0.020 (0.019-0.022)	0.000 (0.000-0.000)	0.000 (0.000-0.000)	0.001 (0.000-0.001)	0.000 (0.000-0.000)	0.049 (0.048-0.050)	0.000 (0.000-0.000)	0.000 (0.000-0.000)	0.033 (0.032-0.034)	0.022 (0.021-0.023)	0.000 (0.000-0.000)	0.069 (0.068-0.070)	0.000 (0.000-0.000)	0.002 (0.002-0.003)	0.001 (0.001-0.002)	0.027 (0.026-0.028)	0.002 (0.002-0.003)	0.000 (0.000-0.000)	0.038 (0.037-0.040)	0.011 (0.010-0.012)	0.022 (0.021-0.023)	0.087 (0.086-0.088)	0.014 (0.013-0.015)	0.014 (0.013-0.015)	0.069 (0.068-0.070)	0.000 (0.000-0.000)	0.073 (0.072-0.073)	0.000 (0.000-0.000)	0.016 (0.015-0.017)	0.063 (0.062-0.064)	0.011 (0.010-0.012)	0.000 (0.000-0.000)	0.003 (0.003-0.004)	0.001 (0.000-0.001)	0.000 (0.000-0.000)	0.004 (0.003-0.005)	0.013 (0.012-0.014)	0.000 (0.000-0.000)	0.000 (0.000-0.000)	0.076 (0.075-0.077)
	99404763	0.002 (0.002-0.003)	0.001 (0.001-0.002)	0.000 (0.000-0.000)	0.000 (0.000-0.000)	0.000 (0.000-0.000)		0.018 (0.017-0.019)	0.000 (0.000-0.000)	0.000 (0.000-0.000)	0.000 (0.000-0.000)	0.029 (0.028-0.031)	0.000 (0.000-0.000)	0.000 (0.000-0.000)	0.001 (0.000-0.001)	0.027 (0.026-0.028)	0.000 (0.000-0.000)	0.000 (0.000-0.000)	0.000 (0.000-0.000)	0.060 (0.059-0.061)	0.000 (0.000-0.000)	0.035 (0.034-0.036)	0.000 (0.000-0.000)	0.012 (0.011-0.013)	0.000 (0.000-0.000)	0.000 (0.000-0.000)	0.000 (0.000-0.000)	0.000 (0.000-0.000)	0.000 (0.000-0.000)	0.000 (0.000-0.000)	0.000 (0.000-0.000)	0.000 (0.000-0.000)	0.000 (0.000-0.000)	0.017 (0.016-0.018)	0.016 (0.015-0.017)	0.000 (0.000-0.000)	0.056 (0.055-0.057)	0.000 (0.000-0.000)	0.001 (0.000-0.001)	0.031 (0.029-0.032)	0.000 (0.000-0.000)	0.016 (0.015-0.017)	0.020 (0.019-0.020)	0.000 (0.000-0.000)	0.040 (0.039-0.041)	0.037 (0.035-0.038)	0.032 (0.031-0.034)	0.008 (0.007-0.009)	0.000 (0.000-0.000)
	99404764	0.000 (0.000-0.000)	0.000 (0.000-0.000)	0.000 (0.000-0.000)	0.000 (0.000-0.000)	0.000 (0.000-0.000)		0.096 (0.095-0.097)	0.000 (0.000-0.000)	0.018 (0.017-0.019)	0.000 (0.000-0.000)	0.019 (0.019-0.020)	0.022 (0.021-0.023)	0.003 (0.002-0.003)	0.001 (0.001-0.002)	0.003 (0.002-0.004)	0.026 (0.025-0.027)	0.037 (0.036-0.038)	0.000 (0.000-0.000)	0.010 (0.009-0.011)	0.000 (0.000-0.000)	0.003 (0.002-0.003)	0.000 (0.000-0.000)	0.000 (0.000-0.000)	0.000 (0.000-0.000)	0.016 (0.015-0.017)	0.000 (0.000-0.000)	0.000 (0.000-0.000)	0.000 (0.000-0.000)	0.000 (0.000-0.000)	0.000 (0.000-0.000)	0.015 (0.014-0.015)	0.024 (0.023-0.025)	0.000 (0.000-0.000)	0.000 (0.000-0.000)	0.000 (0.000-0.000)	0.000 (0.000-0.000)	0.021 (0.020-0.021)	0.000 (0.000-0.000)	0.053 (0.052-0.054)	0.000 (0.000-0.000)	0.082 (0.081-0.083)	0.089 (0.088-0.090)	0.000 (0.000-0.000)	0.019 (0.018-0.020)	0.066 (0.064-0.067)	0.000 (0.000-0.000)	0.000 (0.000-0.000)	0.000 (0.000-0.000)
	99404765	0.000 (0.000-0.000)	0.000 (0.000-0.000)	0.001 (0.000-0.001)	0.000 (0.000-0.000)	0.005 (0.004-0.005)		0.054 (0.053-0.055)	0.000 (0.000-0.000)	0.000 (0.000-0.000)	0.000 (0.000-0.000)	0.093 (0.092-0.094)	0.015 (0.014-0.016)	0.000 (0.000-0.000)	0.000 (0.000-0.000)	0.036 (0.035-0.036)	0.011 (0.011-0.012)	0.000 (0.000-0.000)	0.000 (0.000-0.000)	0.087 (0.086-0.088)	0.000 (0.000-0.000)	0.042 (0.041-0.043)	0.015 (0.014-0.016)	0.000 (0.000-0.000)	0.000 (0.000-0.000)	0.000 (0.000-0.000)	0.014 (0.013-0.015)	0.000 (0.000-0.000)	0.000 (0.000-0.000)	0.000 (0.000-0.000)	0.000 (0.000-0.000)	0.000 (0.000-0.000)	0.000 (0.000-0.000)	0.001 (0.000-0.001)	0.026 (0.025-0.027)	0.000 (0.000-0.000)	0.000 (0.000-0.000)	0.000 (0.000-0.000)	0.016 (0.015-0.017)	0.049 (0.048-0.050)	0.000 (0.000-0.000)	0.016 (0.015-0.017)	0.049 (0.048-0.050)	0.000 (0.000-0.000)	0.035 (0.034-0.036)	0.022 (0.021-0.023)	0.019 (0.018-0.020)	0.011 (0.010-0.012)	0.000 (0.000-0.000)
	99404799	0.000 (0.000-0.000)	0.003 (0.002-0.003)	0.000 (0.000-0.000)	0.000 (0.000-0.000)	0.010 (0.009-0.011)		0.056 (0.055-0.057)	0.026 (0.025-0.027)	0.063 (0.062-0.064)	0.001 (0.001-0.002)	0.000 (0.000-0.000)	0.042 (0.041-0.043)	0.021 (0.020-0.022)	0.000 (0.000-0.000)	0.000 (0.000-0.000)	0.032 (0.031-0.033)	0.011 (0.010-0.012)	0.000 (0.000-0.000)	0.019 (0.018-0.021)	0.000 (0.000-0.000)	0.000 (0.000-0.000)	0.015 (0.014-0.016)	0.000 (0.000-0.000)	0.000 (0.000-0.000)	0.091 (0.090-0.092)	0.026 (0.025-0.027)	0.009 (0.009-0.010)	0.016 (0.015-0.017)	0.028 (0.026-0.029)	0.000 (0.000-0.000)	0.065 (0.064-0.066)	0.000 (0.000-0.000)	0.002 (0.001-0.003)	0.000 (0.000-0.000)	0.000 (0.000-0.000)	0.010 (0.009-0.011)	0.000 (0.000-0.000)	0.000 (0.000-0.000)	0.000 (0.000-0.000)	0.000 (0.000-0.000)	0.050 (0.049-0.051)	0.013 (0.012-0.014)	0.000 (0.000-0.000)	0.000 (0.000-0.000)	0.000 (0.000-0.000)	0.000 (0.000-0.000)	0.000 (0.000-0.000)	0.000 (0.000-0.001)
	CROW-6	0.000 (0.000-0.000)	0.000 (0.000-0.000)	0.000 (0.000-0.000)	0.000 (0.000-0.000)	0.000 (0.000-0.000)		0.044 (0.043-0.045)	0.000 (0.000-0.000)	0.001 (0.000-0.001)	0.029 (0.028-0.030)	0.162 (0.161-0.163)	0.026 (0.025-0.028)	0.000 (0.000-0.000)	0.004 (0.003-0.005)	0.016 (0.016-0.017)	0.000 (0.000-0.000)	0.022 (0.021-0.023)	0.000 (0.000-0.000)	0.000 (0.000-0.000)	0.004 (0.003-0.004)	0.008 (0.007-0.009)	0.000 (0.000-0.000)	0.000 (0.000-0.000)	0.000 (0.000-0.000)	0.024 (0.023-0.025)	0.000 (0.000-0.000)	0.000 (0.000-0.000)	0.000 (0.000-0.000)	0.000 (0.000-0.000)	0.000 (0.000-0.000)	0.025 (0.024-0.026)	0.023 (0.022-0.024)	0.003 (0.002-0.004)	0.000 (0.000-0.000)	0.000 (0.000-0.000)	0.000 (0.000-0.000)	0.020 (0.019-0.021)	0.000 (0.000-0.000)	0.000 (0.000-0.000)	0.051 (0.050-0.052)	0.000 (0.000-0.000)	0.018 (0.017-0.019)	0.000 (0.000-0.000)	0.027 (0.026-0.028)	0.013 (0.012-0.014)	0.025 (0.024-0.026)	0.001 (0.001-0.001)	0.000 (0.000-0.000)
	CROW-7	0.000 (0.000-0.000)	0.000 (0.000-0.000)	0.000 (0.000-0.000)	0.000 (0.000-0.001)	0.000 (0.000-0.000)		0.000 (0.000-0.000)	0.000 (0.000-0.000)	0.000 (0.000-0.000)	0.012 (0.011-0.012)	0.000 (0.000-0.000)	0.027 (0.026-0.027)	0.000 (0.000-0.000)	0.044 (0.043-0.045)	0.000 (0.000-0.000)	0.000 (0.000-0.000)	0.000 (0.000-0.000)	0.042 (0.041-0.043)	0.006 (0.005-0.006)	0.009 (0.008-0.010)	0.000 (0.000-0.000)	0.027 (0.026-0.028)	0.038 (0.037-0.039)	0.028 (0.027-0.029)	0.000 (0.000-0.000)	0.000 (0.000-0.000)	0.034 (0.033-0.035)	0.029 (0.028-0.030)	0.045 (0.044-0.046)	0.026 (0.025-0.027)	0.000 (0.000-0.000)	0.029 (0.028-0.030)	0.008 (0.008-0.009)	0.039 (0.038-0.040)	0.030 (0.029-0.031)	0.000 (0.000-0.000)	0.000 (0.000-0.000)	0.019 (0.018-0.020)	0.000 (0.000-0.000)	0.000 (0.000-0.000)	0.002 (0.002-0.003)	0.006 (0.005-0.007)	0.020 (0.019-0.021)	0.017 (0.016-0.018)	0.000 (0.000-0.000)	0.000 (0.000-0.000)	0.000 (0.000-0.000)	0.001 (0.000-0.001)
	CROW-8	0.001 (0.000-0.001)	0.000 (0.000-0.000)	0.015 (0.014-0.015)	0.000 (0.000-0.000)	0.000 (0.000-0.000)		0.000 (0.000-0.001)	0.000 (0.000-0.000)	0.000 (0.000-0.000)	0.001 (0.000-0.001)	0.000 (0.000-0.000)	0.001 (0.001-0.002)	0.000 (0.000-0.000)	0.000 (0.000-0.000)	0.001 (0.001-0.002)	0.000 (0.000-0.000)	0.000 (0.000-0.000)	0.004 (0.003-0.005)	0.002 (0.002-0.003)	0.000 (0.000-0.000)	0.000 (0.000-0.000)	0.026 (0.025-0.027)	0.036 (0.036-0.037)	0.008 (0.007-0.009)	0.000 (0.000-0.000)	0.000 (0.000-0.000)	0.000 (0.000-0.000)	0.000 (0.000-0.000)	0.000 (0.000-0.001)	0.000 (0.000-0.000)	0.000 (0.000-0.000)	0.011 (0.010-0.012)	0.000 (0.000-0.000)	0.028 (0.027-0.029)	0.008 (0.007-0.009)	0.068 (0.067-0.069)	0.000 (0.000-0.000)	0.000 (0.000-0.000)	0.070 (0.068-0.071)	0.022 (0.021-0.023)	0.034 (0.033-0.035)	0.020 (0.019-0.021)	0.002 (0.002-0.003)	0.000 (0.000-0.000)	0.004 (0.003-0.005)	0.000 (0.000-0.000)	0.000 (0.000-0.000)	0.000 (0.000-0.000)
	CROW-9	0.000 (0.000-0.000)	0.000 (0.000-0.000)	0.000 (0.000-0.000)	0.000 (0.000-0.000)	0.000 (0.000-0.000)		0.008 (0.007-0.009)	0.000 (0.000-0.000)	0.009 (0.008-0.010)	0.098 (0.097-0.099)	0.000 (0.000-0.000)	0.001 (0.001-0.002)	0.000 (0.000-0.000)	0.000 (0.000-0.000)	0.000 (0.000-0.000)	0.000 (0.000-0.000)	0.000 (0.000-0.000)	0.009 (0.009-0.010)	0.027 (0.027-0.028)	0.001 (0.000-0.001)	0.001 (0.001-0.002)	0.041 (0.040-0.042)	0.062 (0.061-0.064)	0.033 (0.031-0.034)	0.000 (0.000-0.000)	0.000 (0.000-0.000)	0.002 (0.002-0.003)	0.006 (0.005-0.006)	0.000 (0.000-0.000)	0.000 (0.000-0.000)	0.005 (0.004-0.006)	0.001 (0.001-0.002)	0.000 (0.000-0.000)	0.000 (0.000-0.000)	0.000 (0.000-0.000)	0.008 (0.007-0.009)	0.000 (0.000-0.000)	0.000 (0.000-0.000)	0.000 (0.000-0.001)	0.025 (0.025-0.026)	0.038 (0.037-0.039)	0.020 (0.018-0.021)	0.025 (0.024-0.026)	0.000 (0.000-0.000)	0.001 (0.001-0.002)	0.000 (0.000-0.000)	0.000 (0.000-0.001)	0.000 (0.000-0.000)
	CROW-21	0.000 (0.000-0.000)	0.000 (0.000-0.000)	0.000 (0.000-0.000)	0.000 (0.000-0.000)	0.000 (0.000-0.000)		0.000 (0.000-0.000)	0.002 (0.001-0.002)	0.000 (0.000-0.000)	0.016 (0.015-0.017)	0.000 (0.000-0.000)	0.000 (0.000-0.000)	0.000 (0.000-0.000)	0.000 (0.000-0.000)	0.000 (0.000-0.000)	0.000 (0.000-0.000)	0.007 (0.006-0.008)	0.014 (0.013-0.015)	0.004 (0.003-0.004)	0.000 (0.000-0.000)	0.001 (0.000-0.001)	0.020 (0.019-0.021)	0.057 (0.056-0.058)	0.022 (0.021-0.023)	0.000 (0.000-0.000)	0.000 (0.000-0.000)	0.001 (0.000-0.001)	0.000 (0.000-0.000)	0.000 (0.000-0.000)	0.000 (0.000-0.000)	0.000 (0.000-0.000)	0.000 (0.000-0.000)	0.000 (0.000-0.000)	0.006 (0.005-0.007)	0.000 (0.000-0.000)	0.053 (0.052-0.054)	0.000 (0.000-0.000)	0.031 (0.030-0.032)	0.018 (0.017-0.019)	0.041 (0.040-0.042)	0.044 (0.043-0.045)	0.029 (0.028-0.029)	0.051 (0.050-0.052)	0.000 (0.000-0.000)	0.011 (0.010-0.012)	0.000 (0.000-0.000)	0.000 (0.000-0.000)	0.000 (0.000-0.000)
	CROW-24	0.000 (0.000-0.000)	0.000 (0.000-0.000)	0.000 (0.000-0.000)	0.000 (0.000-0.000)	0.000 (0.000-0.000)		0.003 (0.002-0.004)	0.000 (0.000-0.000)	0.010 (0.009-0.011)	0.000 (0.000-0.000)	0.000 (0.000-0.000)	0.000 (0.000-0.001)	0.038 (0.037-0.039)	0.000 (0.000-0.001)	0.002 (0.001-0.003)	0.001 (0.001-0.002)	0.026 (0.025-0.028)	0.000 (0.000-0.000)	0.000 (0.000-0.000)	0.041 (0.040-0.042)	0.001 (0.000-0.002)	0.001 (0.001-0.001)	0.004 (0.003-0.005)	0.032 (0.031-0.033)	0.000 (0.000-0.000)	0.000 (0.000-0.000)	0.001 (0.000-0.001)	0.000 (0.000-0.000)	0.000 (0.000-0.000)	0.000 (0.000-0.001)	0.001 (0.000-0.001)	0.000 (0.000-0.000)	0.000 (0.000-0.000)	0.000 (0.000-0.000)	0.000 (0.000-0.000)	0.013 (0.012-0.013)	0.012 (0.012-0.013)	0.017 (0.016-0.018)	0.000 (0.000-0.000)	0.000 (0.000-0.000)	0.051 (0.050-0.052)	0.055 (0.054-0.056)	0.000 (0.000-0.000)	0.001 (0.000-0.001)	0.057 (0.056-0.058)	0.007 (0.006-0.007)	0.000 (0.000-0.000)	0.093 (0.092-0.094)
[truncated: 33 more columns]
