# Supplementary material for: Population Genomics and Structure of the Critically Endangered Mariana Crow (Corvus kubaryi)
Source: Genes (Basel). 2019 Mar 1;10(3):187. doi: 10.3390/genes10030187 (PMC6471520; doi:10.3390/genes10030187)
Supplement: Supplementary file 1 [file genes-10-00187-s001.zip › 15-SIData.fas]

>jcf7180000808786-36291_0
TCATTTGTCCAGAGACTTATAGTCACTACTGGGCAAAGGTTGAACAGTTCTCCCCCTTGAGAATTTCCAGTCTACACAGTGGACCCAGTGCTCTAGATTCAGTAACATAAGCAGGAAGAG
>jcf7180000808786-47519_0
ATAATTCGAATAATTTTAAAGGCTAGGGTTATTTAATTGATTAAACATTATAAAAGAGTGCTTAACACTGATGGTGTCTTTTTCCAGCAACGAGCAATCTAGATTGTAAACTGCCCAGTG
>jcf7180000808787-39701_0
CCCACTCCATAGACAAAATATATATGAAAACCAATTAATTTCCACCTATTAATATTACACGTGGTCCTCAGCAACAGGCATATCCAGCCTGGTAAAATATTAAATTATTTTTTAAAGTTG
>jcf7180000808787-16293_0
ATCTCCACAAGCTCCATAGCCAATAATACTCACTTCACTTTTACTGACACTCTTCCAAGATATAATTTCCTCTTTACTCTGTTCTATATGTTGAACAACTACTTTGACTTAAAGGATTTT
>jcf7180000808789-139719_0
GTTTCAGTCCCCTAAAGATCCCCCTCCAAACTGCTGGAGCCCAGCATATCAAGCTCAGACTACCTTGAACATTCCCAAACACCTCTGTCAGAGGGAAAAGCAGATGGTATAAACTCATTC
>jcf7180000808790-31563_0
TAGCAGGCACCTGAAAATACCTGTGAGCTCACTGCAAGTGTTGTACATTGATACCTATTCTGCCTGAGCACTCGCTTGAATAAATGAATGAACTCTTGCTTCTTACAATGTGTTCTTAGA
>jcf7180000808790-43207_0
TATATGCATGTGTGTCTAATTAAAAGCTATCAAATGAGACGACTGAGTTTCTATTGCTGTCTAAGCTGATCTTACTGGATCAGCTAAACTCTGGATACAGAAGTGAAAGTGTTTGTGGCT
>jcf7180000808791-27140_0
TTTAAACAGATTGTCAGAAGATTTGGGCAGGACCTCAAAGTAGCTAATTAAGTAATTCTGTATGCATGAATACTACTCATATTTACTATGTATTTCCTTCAGAATGTTTTTAAGGGTGTA
>jcf7180000808791-37710_0
TAAAGTCAATTCGGTATTGCCATTCAATTTCACAGCAGCTGAAAGAACTTGGCAGCAGAAAATTATAGAACTCTGTCAAAGTCTGCAGTGGTTCAACTAATATTTTTTGGAAATACCTTT
>jcf7180000808792-27205_0
TTTAATGCAAGCTGAACTTGACTAAAAATTACAGACTACACCTTCTGTAATCAAAAGACCCCAAGTAAAATGTTATTTCTCTTCCTACAATTCATCAAACTACTTCTTCCTAGAAGCATT
>jcf7180000808792-37839_0
TGGTGTAGAGATGTCCAACAGAAAAAAAATATGCCAGTAGCACATCATCTGCCATTTAGGACATATCAGGTCAGTAGCCTCCAAGTCAGCATAATAGCTAGATTGAGTGGTAGAGATATG
>jcf7180000808793-38777_0
CTTGTATATTCAGGCCATATTCCTGCAATCTTTAAAAGAGGCAAATTAAAACTTAAGATAACAAGCCAATGTCAATTTTGCCCATATAGGACAATAAGGTCAGGCCTCTACAGGGATTTG
>jcf7180000808794-37710_0
TGTCAATTACCACGGATGAAGTCTGGGGTGCCTGATTCACTAGACCTTAATGTTCAAAGAAAAAGGAAGGTCCTAAGTCCAGACAGATTAAAGGCAAAGAAAATCCTAAACCAGCACCCT
>jcf7180000808794-47895_0
CTTTCAGGAGGACTACTGAGCCCAATACAGTGTTGTGTTGGCATGGTTCTACCTGGATTCTAAAAAATGCTCTCTCCTTATCACTTTGATGTGCTGTACACACTCAATAGCTCATTCAGT
>jcf7180000808795-29675_0
TTTTCTTAATGCAGTTAGCTCCTGTGAAGACCAATCTGACCATAATATGAAACAGAAAGAACCTTACCCAGCATAGCTTCCTCTGTGCCAGGCAGGAGAGGATGGGATACCATGCTGCCA
>jcf7180000808799-50610_0
AATTCAGTCAAAATGGAATTGTTTAAAAGATTTTATTTTCTGCACTCTATTTCTTTTTTTTTTTTTTTTTTTTTCCTCCTGAATATGCTCTTCCAGGAAGACACAGAAGCTTTGCTTTGC
>jcf7180000808800-22416_0
TAATAAAATATGTAAAAAAACTAAAACATGTGAAAGACAAAGAGTGAATCTGCACAAAAATTGGGCTCCTAGTGATCTGAATTGTGGCCATTCTGACACAATATTTGCTGCATTATATTT
>jcf7180000808800-86679_0
ATGTATGTACATGTATTTAACACAGCACTGGCCCCACATTTTAAAGAACTGATGCGCCAATAAGAAGGTTATTCCACAAGTGAATACTTCTTTTGCTGAATTATGAGAGCTGAAATAGCC
>jcf7180000808802-31166_0
TAGGTAGTTACTCTTAAATCCCAGACCTCAGATGTGTTCTAGATCAGTTAGAAGAGAACATTCAAAATGTATTGGATGAAAAATACTTTAAGATGGGTAATATAGCATTATTCAAAGATG
>jcf7180000808802-13621_0
CATATCTGTGAGCATATTATTTGTCCCATTATGGCTTGATCACTCTGTTTGGGAAAACATGTCTGTCTAGAACTGATTGACTGAAATTTGGGCTGAAATTCATAAATCATTTCAGTGTTT
>jcf7180000808804-47490_0
CTTTATTCAAATTTAGACTTGTTGTCTTTCAGTGTATCTGGGTATCATCTCAGTCTTATGGAGAAAAGAAGGAAGAAGACAGCAATTATTTTCCTCTCCACTATTCATTATTTACATTAC
>jcf7180000808804-76732_0
TGGTCACACACCATGGATATCATAAGGATACTGGGGTATATCCTCATATGTTCCATCTAAATAAACAGATTCCAAACTCTTGGCTTCTTACTAGCAGAAATGTCAAGAAGAAAATCATCA
>jcf7180000808805-13325_0
TCCAAACATCCCCTTCCTTCTTCCTTCTTCCTTCTTCCTTCTTCCTTCTTCCTTCTTCCGTCTTCCGTCTTCCGTCTTCCGTCTTCCTGCTACTTTATACACTGACTATGATGTTATATG
>jcf7180000808805-26865_0
GCTTGTTTTAAGTGGAAGAAAAACAAGATTTTTTTTCAGTTTTGAGTCTCCAAACTCAGCCTGATCTCGTAAGTCAAGGCATTCACATTATAAAACACACAAAAGGATTATATCTTTTGT
>jcf7180000808809-23224_0
CTCAAGTAGTACAAGATTCTGAAGTCATGCAAGAGACAAGACCATGGGGAAAAAAAGACTTTTTTTTCACATTGTTTAATATTTTTATGGCATCCTTGAAACATAGAATCATCTAAGATC
>jcf7180000808809-10291_0
GATGTCCAAGGGCAGTTAGCTAACTCAGGGACTCAGCCAGAAATTTGGTCACCTGAAAATGGATAGCATTGTATAATGATGAACAATATTAAAAATAAAACATGTAAGAGGAAATCAGGT
>jcf7180000808811-2694_0
TAAGGCCTGAGGTTTTCAAAGGTGCCTGGCTGCAGTAGAAGATGTCACACCAATTTTCAACCAGCACCTCATTTATTAAAGGTCTTTTGAAAACCCTGCCTTTCACAATCCGGCACCAGC
>jcf7180000808812-9178_0
TATACCTTGGTTCACTAAATTTTTGACTTTTTTATTTGCATTTTGTAAATAAAATCTCCTAGAGAAGGCATTCTTTTTGCTGAAGATCAAATTTATCATTTTAAGAAGACATACCTTCAT
>jcf7180000808812-19189_0
CTCAAATATACCATTTTCTAAATCAGACAGTAAAAAATCTGACTATTTATACCCATGTGAGGATGGAACTAAGTTGAATTCCCTAAAAGACTCAAAGAGTTCTGTGGTATTTAAAACTCA
>jcf7180000808813-45344_0
TTGAAGGCTGTCTTGTAAATCAAGGTTTGGGATCTGAGTCTGCAGAAAAACTCTGTTATATGAGCAAGTTCCTGCTCTTACAAGGTGGTGAGCTGAACCCTTCAAAAGAATTTATAATCA
>jcf7180000808814-31617_0
GCACCTGTGAACTTTTAATACCTGTGAATTCAGCCCAGCAGGGCTGGCTGAAGCTAAATGCCACTCAGCTGCCAGGAGGTGCCAGGCAGATGTGTGTGGTTTTGGGCAAGCTCATCATAG
>jcf7180000808816-33978_0
AAAATGGATGTAGCAGATGAAGAAATGGATACAACATGCTGAGGGCTTAATGTAACATAGAGCAAAATTGATATACCTCTTACTGAAATAAATAATACATGGCATAATATATGCATTTTA
>jcf7180000808819-99766_0
TCATCTAGAGAGAAACTAGGCTAAGACTTTAGCCAGTTGTGAGCCTTGAGGGTATAATGCACTTAAATACAACCTTTTAAAATTAACCTAGAAAACTAAAAACTGCCAAAATCCTATCAA
>jcf7180000808819-71462_0
TTTAAGTCAAAAAGAAGAGTAAAGAAAGCAGTTATCTGTGAAAATAAACTTTCCAACTCATAAGAGTTACATCAAGAACATAAAACCAGGCTTGTGTGACCACAAGATAATATGGTAACA
>jcf7180000808821-82085_0
CTCTTGTCCCCCAGGGGCAAGATCTTAGAAGTATGATATGTATTTTTATGAAAATAAGGTGTCAGTGATCAGAATAGGCAAAAAATATTGAAGTTATTAGGAAAGAGATACAGAATAACC
>jcf7180000808821-14212_0
TTCAATGTCACACAAGGATGGATAAACAAGGGTGAGAGAATTTCAACTTGTAGCAAAGTTGTTCCGAGTCTGCCTCAGAACAATGCCCAGTTCCCTGAATGATGCCCATATCCAATAGCA
>jcf7180000808822-26201_0
TTGAAGATCAATGGGGCCACGAATCAGATAAAACTTGAAGCTAAAGTAACAAATTTTCTGAGTCAACACTACTTTAGTAAAACTACATGAGCCAATAGATGCCTTAATTAGATGGTGGAG
>jcf7180000808822-7623_0
AAATGTATGCTATTAAGCCATGATGTTTCAGAAGCTAATTTAAAATTATGCATTACCAGCCATTGCTTTTCAAAGAAAGGGCAATTTATAAATGTAAAGTAGATGCCTACATTTACTCTG
>jcf7180000808823-68031_0
GTCGGGAATAGCTCATCAAAGCAATGGTTTCTTAATGTTCAGTTTGTCTCATTGTGCTCGTTGAAAGCTAGGAAGTAACAGAAAAGCTTTTGATAGGTTAAAACTATGCTTGGATTTGAC
>jcf7180000808823-5819_0
ACAACTAATGAGAGTTTCAACCACAGTTTTTATGCCATGCATATTCAAAGAGGAGGCTTCAAGACACATTTTCTCAGCCACAGGGGGAATTGTCTCTTCCAGTACTACAAAGATCTGTTC
>jcf7180000808825-25771_0
AAGACGTATTCCTGAGGCTTGTTCAGTGGTCCTTCACTCATAAGAACATTGAATTCTTTTACAACAAATTGCAGGGGAATGTCACTGACTATCAGGGGACTAATAGTTCTAGTATTTGAT
>jcf7180000808826-68073_0
TGAACTTTGCTAAAGTGCAGGTGGCATGGGTGGAGGAGATGAAGCTGGGAGCTGCCTAGATGTTCTGGGGCATGGACGAGTGCCAAAGTGTGTTCTGGTAAACGTAAAGCAGGCCTTGGA
>jcf7180000808828-32840_0
CAATAGTGTGTTAAGATACAGGGATGTGAAATACTTTGCATTTTTAAATGCACCTTTCATTTAACTCAGTTACTCCCTACCAGTTATGACTGACTTGAAAGTCCCAGCAACAGGTTGCCG
>jcf7180000808828-22215_0
AAAAACAGTGTTCAGCTTAGAATGTTCTTTATACATAATTTGGCTACCTCTTGAGGTTTTTGAAATCAAGTTTTAGTGTAGAAAACATGAGCTTTTTTTTGTCACATATCTGTTTAGTCC
>jcf7180000808829-32306_0
TTTACAGAACAGTCTTGTAAAAACTTAAAACAAAAAAATCTTCATAGGACTTCTCAGTCACATTACATGCTTTAGGAACTAAATTCCACCTATAGAATTTTACACACAACAGAAACATAC
>jcf7180000808830-117693_0
CTGCTGTTCTGCAGAAGGCTTTTTCCTCTTTTTAAATACTTTGTCACAGAGGTGCTACCAGTGTTGTTGACAGTGTCTTGTCCAACAGTGGGTTTGTCTTGGAGCTATGTGGCACTGGCT
>jcf7180000808830-47504_0
AGCCAGATTTTGGAGGGGTGTTAAGCAAAATTCTGTCTGCCCATTTATCAAGTATTCTTTCCTTGAATGAACAGAATTACCTACAAAATTAGGATGGTTTTATTAAAATTATATATATTT
>jcf7180000808831-8052_0
TGAAGAGATTAGAAGCAGAAAGGACAGTTGCATGTAATGTGCCACTGAACGCTTGCCAGTTACTCATCTCTGGCCACCAAAGGATTTATACAGAGGAATTCAGTGATATTTAATTAAATG
>jcf7180000808831-31874_0
CACCTTTGGTTAATGCATCTTTTAATGTCCTTTTTCACTGTTTTGTTTAGTGATTACTTCCAGCTTCTGAATTAAGCTGGCTAACTGTGTTGCGGGTGACCTCTAAAATGCCCCTGAATT
>jcf7180000808832-68070_0
TGGCATCAGACCCTGCCCCTGAGATGGCATCTTTGCAGGCGATCACACGGTCTGGGAGACGAAGGGAAGAGATGGTGGCAAACCCTCGGGAGGGCAGGAGCTTATGGAGCGGTTCTAGTG
>jcf7180000808833-20336_0
TCAAAATGGAACAGCAGCAGACTGGAATTGCAGCAATACAGGAGAAAAATCAGACCCATGTGAGGCTTTTTTTTAATAGGTTTTAAATCACTGGAAATCAGTTGCTCTGCTTTTTCAGTG
>jcf7180000808833-30482_0
CCTACTCTGTCAGAATCCCATCCGCAGTGTCCCGTCCCTCCGGGGTGTCCCAGAACACTCTGGCTGTCAACTTGTTGGGCTCCGCGGTTTTCTCCTTCACGCTCGGACACTGGATCCTTG
>jcf7180000808834-35037_0
CCAGAAAGCTTTTATAAGATAGTCTCAACCTTCTGGAGCTGCGTAAATGTGCCCTCCCCAGATCTCTCTTCTGCTGGCTCTCACAGTGTGGGATACCTACTGACTGTATCGAAGCCTCAG
>jcf7180000808834-1319_0
TCCTCTTTGCTATACAAGAAGAAAAAAGGGAGGTGGCCTTTGGGAATCTTGAGTAAAACGCTGTGAGCAGATCCTGGTGTTTCGAGTTTCATACGGGGGTATCTGGAACTTAGTATTTTA
>jcf7180000808836-44058_0
AAGGTAAGTGCATATTAACTTGCATAGGACTTGCTGCAGCCTAAGCACTTTATCCTTCATTGAGTTCCTGCAGTTCTGGAATTCTTCTCTTCAGGATCACATTTCAGGGAGGAAAATATT
>jcf7180000808836-33828_0
TTACTTTGTGGTAACTTTTACTCCCCTGTCACTCAGAGCTCACAGCTTTGCTAGCAAAGGCTGTAATCAGTAAAATAAAATTAAATTGTATCTGATAAAGTACTGTGAGTTCTTAGACCT
>jcf7180000808837-28825_0
GATACAGAATTTCTTAATTCTATCAAGTAAGAAATTATTTTTTATTAAGTATTTCATTTTTAGGCCATGCTTGGATTTTTTTTTTTAATATACACAGATCACAGAAGTCCCCACATTATT
>jcf7180000808838-25226_0
CTATATAAAGTGTATACAACTATATATACATACATCTCCATTGTCATCACTTAGCCTAGCAAAATACAAAATCCCAGAAGTATGTTTCTTCCCTTAATGGTGGGCATGTAAAGGTGTTCA
>jcf7180000808838-3443_0
AATAGGAAATAAGTGTTTCCTCAGTGCCTGAATTTTGAAATCTGGAGTGTGGGTTCTTGAGTAGATGTGGCAGCATGTGGGTATTCTCTCCTGGTTTTAGAACTCAAGTTGCTATAACAA
>jcf7180000808839-28993_0
GAAAACACTGTAATAACTTAATTGTTGTGTTTTGATAGACGGTCAGTCCCTCAGTTTGGTTATTCCTTAACATCTGCTAGTACTGTGCTGAATTCGGAAATGCAGGTTGTGAACTGCCGT
>jcf7180000808839-8773_0
GAAAAGTGTCAATCATGCTGCTGATCATAGCAAGTATCCGCAAGTATCCTCCTCCGTTCGGCCTAGAGGCAGTACCAGAGAGACTGTGATGGGCCCTGACAAGGGGGGTTTCAGCACAGG
>jcf7180000808840-9096_0
CACAGTGTTATTTTGGAAGCTGTAAAAATGTATCCTCATACATATAAATTTGCCAGTGTGAGTTAAAGGCCACAGTTTTTTCCTTGGCCTAACAGTGTAGGATCTTCCTTGTCTTGAGCC
>jcf7180000808843-16123_0
AAACCAAAGCTGGAAAAAGGTTGTGCCAGAAATTAACAGTTTTGTAAGCCTGAGTATATTTGAAATAATCATGTTTTTGTGTAGAAACACTCTATTTTCATTAAGTATTTAGGTTGTATA
>jcf7180000808843-2302_0
ACCGAGTACTTGTAATGCTGCAGCATGATTTTAACAACATGGACACTGATTTCACAAAAGACGTGAAAGATTTAGATGTTTCATATAATAGTTGAAGGAATTAGGCATTCGTTAATGAAA
>jcf7180000808844-17734_0
GCTGCCTACATTATCCCGAATTCCCTTCATATTTCCCAGAACATATGTTTGTGTATGGGGGTAAATAACTGTAGATACTGGGAGACACCTGTGTGCCTACAGAGTTAGGTGATTCTGAAA
>jcf7180000808844-28749_0
GCTTCCTAAACTATCCAGACCAGCATGGAAGAAGCATATAATGGCCTCTATCCAACTTGGAATATAAAGTCTGAGAAACACAACTTTGAAGATAAAAGTGGGTTTGAGCACTTTTTGTGT
>jcf7180000808845-6941_0
TGTGAAATTTAGCTTGCAATAATCTGTGTTATTATAGATGTGTTGATAAAGACATCCTATTGGGTTTGAATTTGGTGTTTAGTAATAGTAACGTTTTGTTGTCACTAGCAAGGGGTTGGA
>jcf7180000808845-18568_0
AGGACTAGTAAGGCAGCTCTTGTGTACGGTGCAGCTGGAGGTAAGACAATGGAAGACACAATTAGAGAAGGCACATTTTCTTCTTTTGCAACTCAGCTCTGTTTCCAAAAGTTAAAAAAA
>jcf7180000808848-35633_0
ATAAGAGAATAGTTTTCTCACCGCAGAATAAATTATTTATTAGCAAAACCCCTCTAATTTTCTTCCAAGCAGAATCTAACAACATCTAATGGAGGAAAATGGTGCTGTTTCCAATCCTGC
>jcf7180000808849-3519_0
AATGCTGTGCTGAAAATAGCACTTCTCTGCAACTCACTAGATGGCTGTTACAACATTCAGTGCAGTTTAATGGAGTGATACTCCAGGTACACAAAGTTTCTCAGAAAGAAACATACTATC
>jcf7180000808850-44376_0
ACAAATCAGAATGAAGTATTAGCTACCCTTTTATTTCTGGATTCAGGAAGAAATTTAGACTAAACCTTCCTTTAGGATATATCAAGCATCTACTGACATAAAATATTTTTAACAAAAATG
>jcf7180000808850-56504_0
CAGGTGTAGCGTGTGGGGAACATATTTCATCTAAATCCATCCTTTATTGGCCACACTTCACAGTTTGAGCCAGGTGATAAGTTCACTCTATGAAAGCTGGTTTTGCTCAAGAACGTGGTC
>jcf7180000808851-12037_0
TTCTTACCCCTAAGATAACTAAAACTGAGGAATCTGTGAAAAATTTTCCAGGGAAATCGTTGGAAAAACTCTCAAAACTCTTATAATTGTGCTGAAACAAAAATTGTAGGAAACAATTCC
>jcf7180000808851-34593_0
GAATTCTGTCTTAAATCACCAAGCAGGAATGAGATGAGCTGCTTTATGAGGCTTTGATGGTGGACGGGGTTCGGGAATCATCAAGACCCTGCAATGCACGATGTCAGGACAGTTGCATAG
>jcf7180000808852-18223_0
GAAGGATTTACACAAGACTCAGAACAAGCTTGAATGGTTTCCACTCTGTATTGGGGCAGCTTCTTAATTCTCTTTCTCCATCCACTTATTTGTATAACTTTGCAGATACCACATTTTGAT
>jcf7180000808853-7964_0
AATGTACCTCACCAATTTGTGTGAGAAAGTGTGTGGGTGCTTGGGACTGTGAGGGGAGACAAAGATGCACCAGGTCCATAATGTCCATGTTTTGGCACAGTGAGGGGCTTGAGTGAGAGC
>jcf7180000808853-33002_0
AGTAAAAGTCATGCTAAAAGAATTGGTAAAAGCAAGGGATGTGTTGCAGATACCCAGGGTTGCCTGTGTTAGTGTACACTACAGTGTGTAGTGCAGGAAGCAGGGGAGAAAAACCTTCCT
>jcf7180000808854-10708_0
GAATTTCCTGATGTGCTCCTAGTAGGCACCCAGATTTTATGACAACACACACAGTATGACAGTTATGCCCAGTATATTTTTAGGAAAATTTGACATTAACATTGATAATATTGGCACCAT
>jcf7180000808854-23975_0
GTGTATTTATTGTAAGATTACTTTCCAATTTCTTGCTCTTCAGCATATAGTTCAGAAGTTTGTTTACTTACAAAGAAAAAAAAAATGCAAGCCATCAAAAGTTACAGATGCAAGACAGAG
>jcf7180000808855-23149_0
TACGGTCTGGTTAAGAAAATTCCATCAGTACAAGATTGGTTAGTAAATAATAAATCATGATAAGGAAGCAGTACTTACCTTTCTTTTCTTACCCATCTGTCTTTTCAACAGCAGTTCAAT
>jcf7180000808855-7821_0
ATCAGTCAATATATTATTAAAGAAAATACTGTAGTGCAAAATGTACAAGCAGTTCTAGTTCCAGTACCTCCTATCTGTTGAAAGCTTTACTTTGCAGGCTTAACATTTCAGTGTACAATA
>jcf7180000808856-15075_0
AACATTCAAATCAGAGAGCAAAACAAATCAAAATAATATAACAAAATACAATGAATACAGGAAGTCCAACCAAGATGAAATATTTCAACTGTCCAGAAGCAAATTCTGATAGAATTATTT
>jcf7180000808856-73789_0
CTAACGCATTTACACTGATTAACTATTTACTTTTCCCAGAAGTGCTCTGCATAAAGATATATTCATCTAGACAGTCAGCCCAGCTAAATTAATATATTTGTCACCATCATAGAAAATTCT
>jcf7180000808859-13140_0
TTTCCAACACATCTATGATATTTTCAACACATTTCTTCCCAGAGACAAAATTTCTTAAGTCTCAGAAATATGTAAAAGCAAAGATTAGAATATGTAAGCAAAATTCTTGTAGTATAAATA
>jcf7180000808860-32999_0
CACAAATTAGCAAAATTTGTCAAGAGACATCCATGACATGGGTTCAGGCCTTGCCTATAGCTTTACCGAGGATCCGCATACAACCGAGGCAGAGGGATAACATCAGTCCCTATGAAATAC
>jcf7180000808861-10831_0
GAGTGTGACATGGGCAGCACTGATCGGGTGACCCAAGCAACTGGGCTTCAGCCACACATTTTCTGGCTTGCTTTTAAAGTCGGTGTTCAGGGTGTTGGATACATGCATGTATTTCAGAAT
>jcf7180000808861-35807_0
CACTTGGCTGCCTCTGTGTGCCTGAGGCTTTTACACCTTTGTGCATCTTCCTGCTCCCACGGTGTTCACCTGAAGGTTTCATATCTCAGCTTTTTATCAATATTTAAATTTGTCATGACT
>jcf7180000808866-6962_0
GTGTTAATTATCTTTTCAAACCTGTGAGCACTGTTGCAGATTATTACTGCAAGCAGTGCATCCCGTTCCTTGTACCCTCTCAAATTGTGACTTCATTTTCATTCTCAGTTTACTGCCTCA
>jcf7180000808867-33630_0
TGATTATTCAAATGTTGAAATTCCTGTAAACTGCATATTGCCACAGTGTTTGCAGCATCACCTGTGCATAGATGGATCAGATTTGACCAGGTTGAGAAGAGCAGAGACAGTGTGTTTGTC
>jcf7180000808869-53279_0
GGAGTCTCCAGCCTTGGGGATATTCAAAAGCCATCTAGACATGATCCTGGGCACCCAGCGTCAGATGACCTCTAGAGGTCCCTTCCAAGCTCAACTTTTGTTTCCATGACAATACAAAGC
>jcf7180000808870-14395_0
ACTCTTACTTTGTGCTAAAAGAGAATCAGGAACACCTGCTAGATAAAATACATTTTTCTTCATTGATATTGGTAAGCGCGAGGATGCCCTTAGCATTCTTAGATACCTCATTTCTCTTGA
>jcf7180000808871-48168_0
AGTAAACAGCTTCCAAAGTTGGGATATGTGCTGGGAGTCTGCTGAGCCCACAGGATTTAAGTAAAGCAAACCCTCCATGGTAGTTTCTCCTTGATTTCTAAATAAAATTTGTTTCTCATG
>jcf7180000808876-24059_0
CTTTACTGTGCATATATGCACAGGAAGTAACACCAGTTGACACTGTAAACAAGTGTGGGTAAACAAGTGCAAATGTTGGTACAACCTCATCACATCTGCAGGCATCATGCAGGTCAAAGT
>jcf7180000808877-11282_0
ATATTTAAAAAATGCTTTTTTTAAAAAAAGTGGTAGAATGGAAGGGAAATGGCTAGATTGCTAAAAGAATATCATCTAAGAGATATGACATGGAAATGAAGCTACAAAATTATATGGTTC
>jcf7180000808878-2633_0
TTTGCACTGCCTAGCTGCATCCCATGACATCTCTGATCATGTCATCAGCGAGTAACAGTAAAACTCTGGAGACATTAAACATGCTGAGACTGGAGAGACTAGAAGCAGATGTGATGCACC
>jcf7180000808878-18115_0
CTCAGAGCTCAGCCTAAAGAAGACCTGTTCATCGCCCAGATGAAAAGCTGCTTCAGCACTATCTGTATTAATTAGATCCCCCTTAACATTATGATATGTAGCTCGCATATAGATATGTGC
>jcf7180000808879-3896_0
GAGTGGAGCAAAGAAAAGCAACGAAAGGGGTGTTGGGAAATGGAATGGGGCAAAGCCAGAGATCACAGAAGACTAAAGGTTGCTGATGGTGTAGGGTAGTGTAGACCTTGCAAGCATAAA
>jcf7180000808879-34892_0
CCCCAGTGTCCGAGTGCCACTGCAGCAGCATCCCACCAGTGTCTCCACATGCCCTGCAATGCTTGGATGTAATTGCTGGGCAGCTGTAGCGATAACCCTAAAAAAGGGAAGACTTGGACT
>jcf7180000808880-13316_0
AAAAATACAGACTGGAAGGAGGACATATGCATCCACAGATCATAGAAGAATTATCTAGATAATTTTTGAACCGCTGACAATTAAATTGGTATACCAAGAGGAGCAGGTACTGAGAAATGA
>jcf7180000808880-35372_0
CAGTAATGAACTTTTTGCATGAAGTCTCTCAAAGTATCTACTTAACTTTTTCCTTTGAGTAGTAAATAGCTTTGAAAAGTGGTAGTATAAACAACAAACATCTAATGAAGGAAAGGTTAG
>jcf7180000808882-2003_0
TTACAAGGAGGTAACCAGTCACTGCTATTCTAATGATTTCTATCCAGGTTCCTGCTGTCCCTGCACTCCTCAACATGACAGGTGAAAAATGAAGGAGCCCTGTAGCTGGGCAGCACTGTC
>jcf7180000808883-3409_0
ACACTGATGTCAGCGGGAATTCTGCCACTGAATTTGATAGGAGCAAGATCAGATTCAAAGCACTTTCCTGGACTGGGTCCTGAAAGCCAACAACATTTTGAATCGAGTGAAATAGCCTTT
>jcf7180000808884-10284_0
CTGTAGAGCAATCAGATGCTGGTTTATACACCTGTAAAGTGTCCAATGAAGCAGGAAGCATATTGAGTACATCTTCCATTGTTATCAGAGGTTGGTTGAAGTCTTATTTTTCTTTGCTTC
>jcf7180000808884-51516_0
ACAGCACGCTCTCAAAAACAACTGTGTGCACGTACTACTGGTTGTCTTATTGTTACATCAACATCTGCAGTGCCCACAAAACTAAATACACTAATATCTTTGAAGTTCCAAAGGTGCCCA
>jcf7180000808887-6096_0
ACTTCAGTTTTGAGTAGCCTGCAAGACACTAAAATCTTGCACAGAGTGTAACAATTGCTGCTCACTACTTGTAATTGAGAAGCAGAGATCCCTGGTGCTTCAGCTTACTAGAGAGGAGAT
>jcf7180000808887-20474_0
AAAATTAGTAGAAAAGATAATAGCCACATATTGGCTAATTTTTGGCTATATTTTAAATTTTTAAAAAGATATAACGTGGCAGAAAATTCAAGGATAGGAGAACATTTTGAAAAATATGAA
>jcf7180000808890-6899_0
GAGATGAGGCTTAGGGCTCCCAAGAGCCAGCAGCTTCTGCAGCTGCCCTCCATTTCATTACATTAACAATTCCCAAGTCATTCATATGTACAAAGGTGCCTAGACTATGTTCCTCCCTTC
>jcf7180000808890-21516_0
TAATTTTTTTTTTTAAGATATGCATGAAAAGAAAAGCCTTTTTGTTATGAAATGAGATCATATTGGGGAAATGTGTTATTGTTACCAGATGGAGATGCTGTGTTTCCATGTAGAAAGGTT
>jcf7180000808892-43490_0
CTCTGCACTTTAACTTCAAACTTGGCTTCTTCATACCTCAGGAACGGTTTAAAAATAAACTGATTCTGAAAGCACCACCTATAAGCACCATCAAAAAGCCCATAAGGAAATTACTCTGAG
>jcf7180000808893-14389_0
GCTGTTAAAATTGTACTGTACCTCACGTTAATCACCACATTTTCAACAGCTTTATACTTCCTACATGTGGCCTGTATCCTGAAGACTGAAATATTTTTTGGGTAAGTATTCATCTGCTTT
>jcf7180000808893-3590_0
ACAGGGCAGATTTAGTTTTAATTCTTTGTTTCTATCCTATTCTATTTTTTAAGTTGGCAGTAAATTAATCTTCCCCAAGACAAGGTTGTTTGCCTCTGAAAGTAACTGGTGAGTGATCTT
>jcf7180000808894-20042_0
AGTGAAATGAATGAACCCACTGGGGATTCCCTAATGAATGTTTAACTGCAAACAGTAGTTGGGCACTTAAGCAGCAAGGCTGATGGTCCCTAATGAAATCAAATGAAATCAAATAAAATC
>jcf7180000808894-8298_0
TTCATAGAGCATTGTCAGCAGGTAAAACAAGCCTTTTGTAAATTCGCCTTGTGATTAATGTGCTCATCTGGGTGCAAAGGCTCTGTAATCTACTGTTCCCAAAGGAGGCCGGAAGCACAT
>jcf7180000808901-25423_0
CCAGATTTATTCAGTGTTAAAACAAGTCTTGCTCTGCTAAAATCAGTGCTTTGCCCATCTGTTTCTAATAGGGGCCACGTCTGGGATGAAGGGCAGGTGGAGCATGTGCTAAATGAGTAA
>jcf7180000808902-332_0
ACAAATTCCTTATTGGCAATTTAAGCAATTTACAACTACTCCATTTGAGGTGGGTCTTATGCTCTGAAAACTGTATGCTGAACTGTTTGTTGCCTGAATAACAGAAATGAAGAAATGCTT
>jcf7180000808902-11681_0
ATGGTTATAAACACTGCTGTTTTGAACAAAATTGACTGATACAGACAAAACTATCTCTCACTGTTCTCTGTGGGAATTCTCTCTCTCTTCCTGTGAGAGGAAAACTACATTCTGGCAAGT
>jcf7180000808904-6846_0
GAAAGAGAACCATTAGCTGCCAAATCGGGTCATCACTCCAGTGACTGGTTGTGGAGCCATAGACACCTTCCGAACACACCTAGATCAGTGTCATCATGCAGTATATTTTTCTTCTTTGAA
>jcf7180000808905-9228_0
AAGACAAAATACTAGCTAGTTTTACGTGTGTTTAACTACTCTCCTAACACTGGAAGCACGTTATTCCAGGCGCTACAAGGATTTTGGAAAAGGCAAATTCCATAAAACTGGCAGCCAGGA
>jcf7180000808905-29466_0
TTTCTGGTATCAGTTAATCACACTAAAGGACCTCAGACACTTAAATCACAATTTTGTTGCGTAGAAACAGATGATATACAATCTCTTCAGCTAAAGGACACCCCAGATCACATTATAGAT
>jcf7180000808906-28142_0
TCATGTCCAGCTCAGCTTAGAGAAGGCTGCTTGAGTGCACTGTCAAAAACCGTATGGAGTCAAGGAATCAAGGTTCAGACATTGCAAACTATTAGTTACTTTGACAGATGGCCTATCTCC
>jcf7180000808906-12955_0
AAGGCAGTGTTTGTAGCTGTCAGAGATAATGTGGAAGCCTTAAACTCCTTTCCTATTTATTTCTTTGTACCTTATTGTATGAATGCATTGTTGTACTTAAAATGACTACTAATGTTTTAT
>jcf7180000808907-998_0
CCAACGCCCCCAGGCACCACCTCCTCCACTGCTGGGATAAAGTTCTGCAGCTGCTTCTGGTGCCCCACCCTTTTTCACCTCAAGCTGTATTTTCTTCACTTCTCCCTGAAAATAAGCACC
>jcf7180000808907-15108_0
TCTTTAAAGCATTACGTTTGCATATCACAGTTAATGCAACATCAAGATTACAATTTCAATATTTAGTCAGAACTTTCCTGTGAGGAAATATATCTTGTATTACACAGTGCTTGTTTTAAT
>jcf7180000808911-53296_0
CATTCCCATCCCCACAGACATGGGAAGAAATTGCAGCTGTTGTCATGGAACTAAAAGACCAGGAGAAGCTGCACCCTTGGCTAGGACAGAGAGGCGGCTGCAAGAGCGAGAGAATGCAGA
>jcf7180000808911-41094_0
GAAAGACAGATGGAGAGAGAGTGATAAGACACTTGCCGGGTTGCCTGGAGGCCCTTTTGTTCCTGGAGGTCCAGAAGATCCTTGGATACCCTAGAAAAATTAGAAATACCAGAGTCAGCT
>jcf7180000808915-3776_0
CTTGTTGGTTTCCATAATGTTTTTGGAAGTAATGAAAAATCTTTACAAATATTTACACAGAGCAGATAATTTCTCTTACCAAGAGAAATATGATTCCTCTAAAGGGATTGTTAGGAACTT
>jcf7180000808915-26538_0
CTCCTTATTGCTTTCCTCAGAAACCGAAATATTCTACTTGTCTTATCAAGCAGCAGGGAGGACTAGGCATATATTCAGATGGAAAACCTTTGACAGCAAAGCACAGGTGTCACACCACAT
>jcf7180000808916-27339_0
GTATAACACCTGGAACAGGAAAACCCCATCATTTTGAACATCTTGTCAATAAATGAGCACGACTGCCCATTTCTGGACACTTATTTATTGAATTTACATCCTCACTTGATCCATTTATTT
>jcf7180000808916-39437_0
GTTATGGTTTTTATAACAACAAATAAATTGAATACAGAAGATTGAATCCATGCTTCTAACGTGTAATGTTGTAATTAGTTTTATTCGTTTTTTGCTTTAATTGAGCATTACTACTGAGAC
>jcf7180000808917-22331_0
AAATAGCTGGACAAAACAAAACCCTTCAAAGAGAACAAAGTCTGAAAACTAAAAATGGCATGTCTGAAATTAGTCAACAAAAAAGTGAGATTTATTCATCCGTTGCTCTGGGGACTATAC
>jcf7180000808917-10988_0
AACTAAGTGCTTTGCAATAGTTCTACAGGTTTTGGTTCAAAGAGTTTTTTACAGGAGAGCTTATTTTGAATCCTTAAGGAAGTGTGGAACAATGCAGTCGTATGTGTGTCATCTAACAGA
>jcf7180000808918-50034_0
CAGAGGATCGGAATGCACGCTGGGCGGAGCTGTCCCCCGTGCATCCGGGCCCGCAGTTAATGATGCCTGCTTCTCGATGCTGCGCTGGGGCTAAGGAGCTCGATTCACCCGACTTTCGGT
>jcf7180000808919-17421_0
AAGTAGCTTACCCCAAAATCACCGGCAAAACTCAGAGTGAAAGCATTCCTGCTTTGGACGAGAGAGTAGAGCCTCAACTTCTTTGTAACAAACCCACCTAGGTCCCAAGCTTAAGTTAAA
>jcf7180000808923-4448_0
ACACGTTATTTCTCTTCTCCTTTATTTTTTTCTGGGAAAGAACCGTTGCAGAAGGCTTGGCCATCTTGTGGCAGCAACCTACAGACCAGTCCTGGAGTGGGAAAGCAGCAGGAAATTCTG
>jcf7180000808924-22999_0
ATTGCATGACATGAAGATAGACATTGCATAATATATTCATGTGGACAGAGGCAGCATTCTATTATGCCTGATCTTCAATAATTTCTCTTTTATTTCTTTTGAGTGTTAATTATGGTTATT
>jcf7180000808924-1926_0
TTTCCTTTGCCTTTGAACAGGTATACAATGCTGTTGGGAAGACCCCCATTTGAGACTACGAATCTTAAAGAAACATACAGATGTATAAGGGAAGCAAGATACAGCCTGCCTTCATCTCTC
>jcf7180000808926-19070_0
GCTTTTAGCCAGGCCTACTGCTGGCGCCAGAGAGACTCATCATTTTATCAGTCTTGCCTGTGTTTCATGAACATTGAATTGTTTGTGGGATATTCTTAGAACGCAGAAATGATAGATCTT
>jcf7180000808927-25113_0
TCCTCATGAGAAAAATGTTGGTTTGCCAGCTCTTCGAAAATAGGCGATTGTTTCTGTCTGAGCCTGTGCAAACCAAGCCAGTGCTTCCCAGTTTTAATAAGCATCCAGTGGTTCTGGAAA
>jcf7180000808927-9815_0
GAGCAGCAAGGTTTGCCTTTATCAGTAATTAGCTGTGTTTGTGTGCCACCAGCCCCACCGTCAGTATGGCTGAAGGAGTCACGCTGTTACAGGGCATTTGACTGACAATAAAGAAATCCT
>jcf7180000808928-21250_0
CATATACCCAAGCTGCCTTTGCTTTCAGGTTCAGTTTCCCTCTGACTAAAAAAACAAAAAGGCAAATTATTCATTTTGATGTCAGACTACATTAGGGGACTTCCATACTCAGCCCAGCTT
>jcf7180000808937-24584_0
TCCTTCAGTGGAGACTACAGGTACTTAATATTATACACACCAATTTTCAAAGCTTTCTCATTGCCATTCCCACATTTGTTCCCATTTTATGACATTACTGCAACTAGGGGAAGATTGTAG
>jcf7180000808937-41655_0
GTAAATAGCAGTAATAAAATTATAGCTGTAGGCTGATAAAAATGGAGTCTTTTTGAAGATCAAACATAGTGTCATGTTCGTGAGTATCAGGTGAGGTGTCCAGGGCTTCAATTTAGAAAT
>jcf7180000808939-22464_0
TTATTAAGCTTGAAAGATGACTAAATCATTAGGCACTGTTCAAGAGTCAAGATACTTCAGTTCTGTTCTACCAGTGAAACTACTGCTTTACTTTCATAAGAGATTTCATTTCGGTTAATT
>jcf7180000808940-79691_0
TCTGTTTTGTCTTCCTCAATCTCTTTTTACTGTTGTTCAGAACCCTTACAGCTCAAATTATTCTTTTTATTCTCCTATATAGCTCTCAAATCTTTTTGCCATGGTGATTGGCCCCTTTGC
>jcf7180000808941-4944_0
CTTCAAAGGTAAGGCTATGCAGAAACTGGTACTGAAAGCAGGACTTTTAACCTTTCACACTTTGATGAGTTAAATTAGACTCCACATTTAAAACCCTTGTTTCATGGGTCAGTTTCATTC
>jcf7180000808941-19291_0
GAAATATTTCAGGAAATTCTTGATGAGTATTTAAGATATTTATTAGCACTATTTATTCACTTCCCTACATCTGCAAAACCAGGTGCCCTTATCCAACTCTACAAAACCCAGAGAGAGCCA
>jcf7180000808943-23187_0
CAGATTAGTAAAACAATTCAGTCAACAGAATGAAGAGGCACACATTTCACTTAAAAAATCCTTTTTCTCAATCTGCTATTGAAGCATGTATTCATTTAGCCTTTTCTCTGAAATTTCTTT
>jcf7180000808945-34907_0
CACTTGAACTCACAGATGTGGAAGTAAGTGGGATTTTTACACTTGGTGGATCATTTAACTTTTTTAATTCTGTAAAATTAAACACTCCATGGCCAGCGTTTGTAAAATTACCTCTGTACT
>jcf7180000808946-30805_0
GTACTTTTAATGTGTTTAACATATGTCTAGTTATTTTCATTTCCACTGAATCAGACCAACGTTAGATATCTCTGTTGTGCCTGCCTTGCACCCATGTGCAAGACATTCCAGTCAGCATAC
>jcf7180000808947-52042_0
CTCATATATATATTTTAAAAAGATACCTGATGTTGGCTTGTACTTGCATATGATGTAAAGAACCCTGAAGTTTGCTTTTGAGTGTATGGAACGTCAATAGCTGTTTTTCAAACTTAGGAT
>jcf7180000808947-27045_0
ACAGACCAGCTTGCTTTGTGCACCCAGATCTTTATCCCTTCACTGCCGCTGCACTGCCATGTGGATATAGACCCCCTTGGACCAGCAAAAGATCATTTAAAACAAAGATGAAAATGAACA
>jcf7180000808949-22776_0
TGAACAGGGCAAGGGGACCAAGGGACACAAAGACTCCGGGGAAAGCACAGGAGATTAAACAGACCAAGATAATTGCAGCAGTTTGGTGAGGTGTCCACAGCCACGTGTATTTGTAACATC
>jcf7180000808950-26951_0
TCAGTCATTACACTTGTGGGAGAACTTGCAGGAGATTTAGATCATGCAAAAAATATTGTCCTACTCTGGGAAAAACTGAAGAGTTGGTCTCCTCCTTGAGTTTCAACATTTTAACAAAGA
>jcf7180000808952-19315_0
TCTGTAATACTCCAAAGCAAAGCTGGAAATCAGGGAGACAAAATGAGGTTTTTAGGAAGATATAATGAGCTATTCTAGTGATAATTTTGCTTTTAATTCTCTGTTTACTTGCAATGTTTT
>jcf7180000808952-5452_0
TTCCTGTCATGCTGAAGATAATAAGTAACCGAATTCCCATGAGAAATGTCAAAACATTGGATGGCACTTTACCATCCTAATCTGATCTGAATAACAGTAGGAAAATGTTGTCTCATCATA
>jcf7180000808953-10144_0
GCTTTGCTTTTATCTAGAGAACCCAACATACCAGAATCTGCTTAAATGACAAGTAAACAGTTGCTAAAAAGTAACGAACATGATTGAATTGAGTCACCATTCCCTTAATGCGTGTTTAAG
>jcf7180000808954-60389_0
GTTCTCTGAAGAATCTGTCTCTAGTTCTGCAATGTTTTTCATAAGGTAGGGTAAGGAGGACAATACAATTCAAGATGAAGGTGTATAGTTGATCAATATGGAGGTATTATTGTATGTTCT
>jcf7180000808954-23532_0
TGCTGACAACAACAACATGAGGTTTTCTCCACTTCTCCCCCTGAAACAAGTTATTTTTCACTTCCATTTTATCATTTCTGTGTAGCGACTGTCCATATCTTGCACCAGACACAGGAATTC
>jcf7180000808955-15365_0
AAGGAGAATCTGCAGCTTGTTCTGCAACACTACTGATGGAACTATTTCTGGTACTAAATTTTGTTCAGTTGTAAATCTGTGTTGGCTTGAGCCCTCAGCTACCAGCTATAGATTTAATCA
>jcf7180000808955-28606_0
CAGTATGATGTGGTAAGCCACAAAATAACATGAAGACAAATACCTTTTTGGATTCCTTCCATTGTTTTATTTATTACATCGTTCTTTATTTTTCACTGGTGGAGAGGAAAAAAAGTACAT
>jcf7180000808956-8944_0
TCTTTGTGCCCCCTGCTCTGATAAATACAGTAGAAGACCACATTCACAATCTTCACACTGTTATAGTAGCATTTCCAACTAATTGGTATATCACAGTGTCACTCACTGGAATTAATCCAG
>jcf7180000808957-16945_0
GGACACTATCATGGTCAGTGATTTATCACCCAGTAACTGTGCAGCTTCCATGTACAATCATAATCTACAACACAAAACAGCCAAATACACATCTTCAAGCACGCACGATTTGATGCAACA
>jcf7180000808957-1656_0
TAAAAACGGCATTTGTGTTTTAAAACTACGAAAGCATTTTTATATATTATTTGCTGGCATACTTGATGGACTCCCCAGCAACCAGAGGCACTGTGTGTATAGCTTGTTTGCTTTGCTGCA
>jcf7180000808958-14766_0
ATCGAAATTCAGACCGTATGTAACACTCTGAAGTTAAAATTCACTCCCCCAAGTGTTTTCTCTTTGCTCACCATGATTCAGATCCCTCACTCCATCAGGTTTCTTCAAGTCAGAGGAAGT
>jcf7180000808958-3717_0
AATTGTTTTGTCAGGCTTCATAGATACTTTGCTCTAATACTTCAAATCTTGTGATTTACGGTGTAATACATTGTCATTATCTCTGACAACCCCATCTGAACATAACTTACTACTTTTTAT
>jcf7180000808963-31911_0
ATCAGTTACAACTTGAAATTATGCATCTCTGTATATTCTTCCCTATATTTTGATACTTAGGAAGAAAATATTTGTGAGAAGGTATAACTCTGTTCAGAGAATGGTACCATTGAATTCTGT
>jcf7180000808963-43920_0
GAATGCAGCATCACAGTGCCATTTTTCCTCTCTTTGCTATTCCACATCGTAGCACGAGGTGTCAGCACTGGTGCCATGTCTGTACGTGCCTGTCTCCATGCTCTGCCCTGGCATCCTGTT
>jcf7180000808964-26229_0
TGTCTCAATCTATCTAGAAAAATGCAATCTAGGTCATACATTGACAACATTAAGTGCTGTATGCCAGATTGAATTTCCCTCTCCAAATTATGTGATTAAGTTGTGAGATGTCACATCTCA
>jcf7180000808964-7591_0
GATAATCTGATTTTCCTCACCGTCAGCTTAGCCACCAGTTTTTAGGGTGACATTGGGCAGCACACTTTAACCCTTCTGCGTCTCTGGTTTCTCCATCTGTAAAATGGAAATGATAATTAC
>jcf7180000808965-38195_0
CCAAAGTGATATTCCAGACATCATGCTTAGCATATAAAACTGGAGGGTTATTTTTTTCAGAGCCACAAGGTTTTTTTCTCACATTTGCCCTTCCAATTCTCCCCTTGATCCCACCAAAGG
>jcf7180000808966-31059_0
AACAGCCTAAAGTTTTCCAGTTTCCCCCATCAAAGGTAGAAATGAGTCTTTAAAAAAAAGTCATCTTTTCAACAATTATAAATTTTTGATGAATTAATGGCTATACAACACAGTCAAAAG
>jcf7180000808966-5814_0
GACACAGGCAAACACTTGCAGTGGGATCCCATGGGCCTCCACTTATATTTTCCGTTTAAGGGCAGCCGTGTCTGCACAAGACCTCTGGACTCTTGTAGCAGTGGTCATCCTGCTTAGGTG
>jcf7180000808967-26957_0
CAAAATAGACAACCTAGCACTTGGCTCTCTGAACAGCGGAAAAAGGTTCATGTCTACTTTCATAAGTAATTTCATGTATTAATGGAGGTAGGATGTAATCACTGAATATACTACGTGCCA
>jcf7180000808967-2217_0
CTTTTCATAACAGTAGTATAAAATAGGTTAAAATAACAATTAAAAATAGAAATTATATGGCATCTAGAGAAGTGTAAGAGAAGTACCGTCCAGAAACTCGATGAAATCAATAGAAACCTT
>jcf7180000808968-81706_0
GTTGATTATACCATGCTTTTGAAGCAGCATGGAAAATGGAGTTTGTAGCAGCAAGCAACGGATTGGCAATGTGATATGACTCTGCCATTTGCACATCACTTAAAGGGTTCAGATCTTCAA
>jcf7180000808968-70403_0
GGCACTTAGCCAGTCCTGTATATTTTTGCCAGGAAAGATTGGTAGAAAAAAGAAAATATCCACATTATCGGCCACCTTTGCTGTGCAAATGATTACTATTAGTGTTTTTCATCTTATGTT
>jcf7180000808969-21361_0
TTTCTTTCTCCGTGCATTTAACTGCATGGAGAAATTCTTGCCCCCCATTTAGGACTGTAACATCTTCCAAGACTGGCCCTTAATGCTATTCCTAAATACGTCATTTGGGAGCATGGATCT
>jcf7180000808969-1835_0
AGCAAGCCTGTTATTTTTTTTTTTAGAAAGTCCTGCTTTCATTCCCATCTCACTTGTCACCTGAGGATTGAGGGGAGGAAGGCCCTGAGGCTGCAGTTCCTGAAACACACACACCTGAGT
>jcf7180000808970-29026_0
CTCTGAATGGCAGCTAAAACAATTGCAATTCATTTGCAGCAGCTTGAGAAAAGCAGATGTCAATAGACAGAAGTGACATTTATAAATACTGACTAAAGGAACAGTGTAAAAACAGAATAA
>jcf7180000808970-2302_0
CTAGTTAAGTTTTATAAAAATATTAAAACATTTCACAGATGAGTACAAACATTTTAGGAGCTGATAGCTTTTGCAAAGACAGACCTCACAGTCCTTGACTCATGTAACTTACAAATATTG
>jcf7180000808977-16428_0
CAAAGAACGGGGGCTTTGAGATGGGGGCTTTGTGCATGTGGAAATTCTCAGACAGAAGATGTCCAGGAGCAGGGGAGAAAAAGAAACCTTTAGCAATTGTATCACACTGCTGCTGATTTG
>jcf7180000808979-35053_0
GCTAAAAAAACACACAAAACGTATTTAAGCCAAGTAAATAAGTAGCACAACAATCAAAATGAATACATGAAACTGAAGTTTGGAAACAGCTGCTGTTCATGTTCATTTGCTCATGGTTAG
>jcf7180000808979-24730_0
AAGCTGATGAGACTACCTGGTTAGAGAGATGGTTTAACTCATGACTTTTGTAATACACTTTCTTCATTAGTTCAAAAGTGGCAGCAGTATTATATTTACTAATACTTTTTATTAGTAACA
>jcf7180000808981-20061_0
AATTTAAGTTCTGCAGACTCTAATCCCAAGGGAAAGAGGACATGGACATGCAAGGCAAAAGCTACTTCCATATAAAATGGTTTTACAGCTAAACACTAATGGAAAAAAATAACCTCCTAG
>jcf7180000808981-54446_0
GTATTTATTTATGTAAATAAAAGGCATACCAAGAAAAGCAATTGCCAAGAAAAGTCTGCCAGGGTTTTGGTTTAGAAAATACGGCCACCAAGAAGGGCTAAGAGCAGTAGCACTCAGTCT
>jcf7180000808982-48024_0
CTCTCAGCTCATGACAAATTCAACTCCTGCACTGCCAAAAGTGCCAAATCAAGGTAGAAGGGGTGTTTTGGGGCATGCCTGGTGTATAAATAACCCCTGTGTTGCTCTAGGCTCTTCCAG
>jcf7180000808983-18736_0
ATAGTTTATGAACTGAGATTTCTTTGGCAGGTCTCCCACTCCCTACTCATTACACGACCTCAACCAAGCTCGGTGAAGAGATAGGTCTGAGAGCACAGGACCAGCCCTGCCTGCCGCTGC
>jcf7180000808983-1808_0
TTTAGCATTGCAAGTAATTTTTTTAGCTGTCTGACTTCATCCACTGTTAATAAGGGCACGCAAATCATCCAGTATACTCTGTTTTGACTAAGCTACAAAAGCAATGCACAAAAAGAGTGA
>jcf7180000808984-36987_0
GAGTTAGAAAAACCCAGTGAGATTTGCATATGTAACTTTAAACCTGATTAATATTCTCCTGAGTACCAATGAAGTGAAAATTATTCCATTATCCAGAGAAAACATTCATCTTTTGTTTAT
>jcf7180000808984-50056_0
CTAATGCTAATAGCATGCAGGTATACCCCTGCACTGGGAAAAGCAATTTCGTTAGTTAGTAGGTAAAGGTTATATCTGTATCTCTAATGGCACCCAGCCTAGGGAGCAATTCCCAGCCTC
>jcf7180000808985-3692_0
TTATTATATATAGGCTCTAAATTTATTAGCTTATCATGAATGTCACTAGAAAATAATCTCTCTAAAATGAGAGGTAAAAACAATATAAACGCAAGTAAAACAGCCCAGCTATCACTTAAT
>jcf7180000808985-22340_0
TGAAAATATGCCAGAAATTGCAAGGACTAAGGGGATAAGCAAAATTTAGAAAAAAAAAAATTAAAAAAATTAAAAAACCCTAACAAAGACCCAAATAGGTAGGAAGATTTTAACACATTC
>jcf7180000808986-21497_0
GACTAATTTTCTAACCCCACTTTAGCTAATCACAATCTTCCCCGATTTCCACAGAGCTGACTACTATCTTTGAATTAGCAATTGTAACAACAGCCACAAACAGTCCTGATGATCATTGCA
>jcf7180000808986-2596_0
TACTCCAATAGTTGAGTAGTTTTTCTGGTTCTGTTTTATTTTCCTTGGAAAAAGGCAAACGCATATCTGTCTTCCTACTTCCCAGGGAAGTGTCTCTTCATGTCTGGTCTAAGTAATGAA
>jcf7180000808987-3335_0
CCACAGTGGAGATTTCTCTTGCAGGTGATGAGGTCATTTGAATATTTATTTAGGCTCTGACTATCGTGTGCCCCTACAGCTGGACAGTCAGGTGGTGATTTTTGCTGCTCCAGTCTTCTC
>jcf7180000808987-14092_0
ATGTTTTACTAGTCAGAATTACCAATGAGCAGAAACAGGTCTCTCCATCCTTCTTTGTGGACTCTGCACCTCTGGCCAGGCTCTTTGACCTGCCCTGAGCTTTGTACCAGGTGGAGCTCC
>jcf7180000808988-22122_0
CAGGCAAGATATAATTAGTCTATTCAGTAATTTTTAAAATGGACATCTCCACACTCTTCCACAGATACTGAAAGATCCCATGGTGCTCTGCTGAAATTTTCAACACCTTTAGCTTGAACT
>jcf7180000808988-39349_0
TCAAATGATTTAAACAAGTGCTCTGAAGTTACTTAAGATACATGACAACCAATAAAACTTCTCATAATGTGATCTTCCTTTATCATAACATTTTCTAGAGAGGAATAACAAAGAAAACCT
>jcf7180000808989-22386_0
TTAAGAAAGTAAAGGGGAAACTTTTAAATATTTAAGACAACAGATATTGGTAGAAAATATCTGGCAAAAGAAGTCAGATGAAACAAAGACAATCAGAACAACTTTAAGATGCTCCCAAAA
>jcf7180000808990-22692_0
CAAAAGTAATATAGGACTTGAGACTTGCTTTTTGAAATGTGTTGAGATAATTAGCTTAGCGATATTGTGGGGAATTAATCTTGACTAAGTTATCAAAGTTGACCTGCAGTCTTAACTAGG
>jcf7180000808990-5914_0
ATCTCTTGGGAAACTCAGGAGAGATTCACCAATTATATCACTTGATGACAGCCCCAGCATTGTGTACTCCAAATGCCTGTTCAGAAATGAGGAGAAGAGCTCAGTCTGCAGTCTTGCCGT
>jcf7180000808991-41064_0
GATATTGTGCAGTGCTGGAATTCTCTTAATTGCAGTCAGTATTAAATGGTTGGCTGTTTTCTTAGTTGCTTTTTTGTTTTAAGATAAAGAAAATACCTGACTTACTAGATTTATACTGTA
>jcf7180000808991-3199_0
TTAACAAAGTTTTCAGAACATTGCTTTGCTCAGCTAAAATTAGTTCCGCTGTTTTGCCAGTGATTAAACTTAAGCAGTATTAACTTTGCTAATTTCTCTCCTATGATCAAAAGTTAGCAG
>jcf7180000808992-6222_0
ACAAATAACTGTGTAAAACTTCATTCTGATAAGCTGCTTTCTGGTCCTGAGACCAGGAATGCAGCCTGTGTGCATTTAAAAAGCTCTGCAACTGCGCGTGGTTTTCAGAGGCCTCCTTCT
>jcf7180000808992-41602_0
TGTTTTGTATAAAGGATGTGAATATGAAAAAAATGCCCCCAGCTCTCGTTGTTTATACAGTGCTGGCTACACTCATTGCTTCTACACCTGAGTACATAATCCTCCTTGACACTGTGATCT
>jcf7180000808994-16155_0
AAAACCAGAGAGCCACCACACATCTTGAAAGGCTCTGGTTCCCGGTTGGTATTGCTGACACTCCTTCAACCAGAAGTGCTGGCCAACGCATGGACTGGCACAACTGGGAATTTTCTGCAA
>jcf7180000808998-22648_0
GTTTACATTTTCCATTGCTTTTGGGTTTACATAGTGACGCAAGTGGTCGCCGTCTCACTCGAATATTATCTATTTCTTCTTCACGCTAATAGGTGAATTTATAACTTGAAATGCATGCTA
>jcf7180000809001-6766_0
AAGGCCTGTTTTGTTTTTACTCAGTCACTTTATTATTTATTGCTCAGTATCAAAAGGAAGCAAACTGACATTGATTAAAGGCCATCGTGATTTGTAGGTAATATTCATATAATTCTCTGA
>jcf7180000809005-14010_0
TATAAGAAAACAGGAAAGTGTGAATAGACACCTTCCTCTGACACCACACTGTGACTACATCCTAACAAAGGTTTGATTTTTTTTGTTGCTCTGCGGACCTCCTTTTAGGTTTTCTGAATA
>jcf7180000809005-2591_0
TTGTTCTGGGGTGGGGACAGGGTGATCCATTATTCATGTTACATGATGGAACTATGTCCAGTCTCCTAGGACCTACAGTGCTCATCGTGATTTATCTCAGTCTTTTCTGTCATTTTCCCA
>jcf7180000809006-24135_0
CCTGCCACCAGGGCTGGGGTGATGGATCCGGCCTTGAGTGGGCAGGGAGGGGGTAGGAGAGCACCCAGAGGTGTCTCACTTTGGGACAGGTCACCTTCCCCCAGCATGTCTCCAGGAGAA
>jcf7180000809006-11180_0
AGTCTATTAGTGCATTCAGGGCTTGAAAAACATCATATCTAAGGCGAGTTTCTCTCAAATTTTTGAAATTCTTGAAGACATGGAGGGTGGTGAGAAAACAATGGATGAGGCCTAGATCAC
>jcf7180000809007-12788_0
CATCATATTGAATAGTCAATCCTATTGTATGCAGAGCTTTAGAAAGCGTGATTTTCTTTCGTAGCTAATGTGCTTTAAGTGCTAAAATAAAAAGCTAAGTGTGCCTCCCATGGTAATAAC
>jcf7180000809007-2191_0
GTTGTCCCATGTCTCTCAGTTCTTGAGGAACAGCAGCTTTAAAAATATTTTACAGGGATCGTGTGATAGTTACATTGCAAATAACTGAATTTATCAATAATAAGCTCACGGAGAGAATAT
>jcf7180000809008-6016_0
TTCAGAAATTCGCAGCATCAACTTAGTTCTGTCCGGAAGAAAATGACAAATGAGAGGACATATACTCAGGGTCCTTAAAAATCTCCATGTAGCTGCATGATAATATTCTTATCTGCTTCC
>jcf7180000809010-31901_0
TAATATATTATTAAAATATTATTAATAACCTGCAATTTTACTGTAGTAGATGCATTGGAATATGTCTTGCTTTAGACAGATTCTTACAGGCCTTGAAAGGATCACAAAAATAGGAATTGG
>jcf7180000809010-5872_0
TTAATTCTTTCCTCCTTGTTACTGCTTCCTTTGGTCACTCCAGTTAGTACTCTTCAACCAGGTCCCCCATTTTTTCTGTCATCTTGTCTACCATTTTGGCTAGAATATGTATTTTCTTTA
>jcf7180000809011-17909_0
CCCTGCCACTACCAACATGCAATTCATTTTCTCTCCCAGGTAAGTGAGTCAGCGTGGCAAGAGCAGATGTCACAAATGCTACTGTAGTAAGAGCACTAGCTGTGACAGAGGAGAGGAGTA
>jcf7180000809012-13580_0
GAAATGACCTGTTGGACCCGAGATCGTTCTTTTGATAATTATATGGTGCTTAAGCTCTTTCTTGAACTGTTCAAAACAGCAGTCATGCCTTGAACTGTCACAGTTTGCTGACAACCCTGT
>jcf7180000809012-34176_0
TAAACAGCACTTAGAATTCTCCAGAGCAGTAACTACTTTTCTGTTCCCACAATGTCATACATTCTACAGAGCAGTAATGACTCCTCTGTTCCCACAATGTCATTAAATGATCATTAACAT
>jcf7180000809014-596_0
AACATTAACCATTAAATGGATAGTATTCATTAACACAAATCTTATTCTAATAATATTATTTTGAAAGCTGGGATTAGAATTGTTTTCAGAGCTTTACAAATGTCAGTATCTGTAACTACT
>jcf7180000809019-20303_0
TGGAATGCATCTGTACAAAGCCTATGCTTTCAGGAGCAAAGTCAGTACCTTACAAAGTAGATATGTTGGCATGGGCCTGACTTCTTCATATGACTCAGATTTTATAGCAGTGATTTCACT
>jcf7180000809019-6612_0
ATAAAACCATGGATGAGCTTGAGAAGTTTTTTTGCTCACAGTTTTGTAGATTTCCAGGAGCAAAACTTGCATGTGTTTTCACTTGAAAGCCAAACTCTAATTCTGTGATGAAAACTGGCC
>jcf7180000809026-34543_0
CTGTGCATGCCAGGAACAGACACAGATTTGCAGTTGTGGTGTACTTGTGGGAGAGGGGTGTAACAGCAGCAACAGGATGGCTGGTGGTGGGAGCTGTACCAATGCAGCCCTCTGACTATG
>jcf7180000809027-6815_0
ATGGAATGGCTTGGCGATTTTTGGCAATGTGAGAATTTGGATGGAAGCAGAGAGTGCAAATGATCTCAGGGTTTGTTCATTTAAAGGCATCCTGATTTCAGGTACTTTTGATATGACCTT
>jcf7180000809029-8158_0
ATATTTTTCCATCAGCAATTATTACCACAGTTTGAACTCCCAGAGATTGCATCCTTACCTGGGACTCTTTGGAAATCAGTGGAAAGCATCCATTGATTTTAGCTGACCCATTTTGAAAGA
>jcf7180000809029-18485_0
TCAACTCCATTCCTTGAGGACTGGGATGGAATTTTTTCTCACTATTATTATTACTTATACGTCCTTCTTCCAGAAAGAGTGCAAAAACATTAGCGATATTAACATCTTTCTATTTGTTGT
>jcf7180000809030-2381_0
GGTTCAGGAATACAACAAATCTGCTGGCAAGTGCCTTCCCTGAGGAGCTCTCCGCAGCATAGGAACCACCATTTTTGTACAGACACTTGGGACAGAGCTGGACTGGTCCATTGAGAACAC
>jcf7180000809030-57458_0
AGTGGAGCTAACTACCCTGGAGAAACGGGAAACATAGAAATACTTCCCTGTTACCCTGGCTTTAAGGAAGTATGACCTTGTATTTCATGGTGCTGCAGAGAAGCTGGAAATCACTCCCTC
>jcf7180000809031-18302_0
CCTCAAGATTGAAGCAATACTTCGTGGCTCTTACAGGCTGCCTGTCTCACTTGTCAGTCATGCTCAGTTGCTGCTCACCACAGTCTCTGTCTTGGTTGCTCTCATATTTCCATTTCAGTG
>jcf7180000809031-5095_0
AGTTGGCATTTTTCAAGTCAAGTGTCAACTTTTCAAGCCCCCGAGCTAGTGAATACGGAAGAAGGAGAGATTAATAAGTGAGCTGCTTGCTTGATACAGTGATTGTGCAGAAACGTTCCC
>jcf7180000809032-6392_0
ATTATTTGTTTACTCTAGGAAAGCCCTTTGTTTAGTCTTAGAAAAAAGCCAATTCTTTGGTTTTTTCAAACAGGTTTATCAAGTTTCACAAAAGGGTTTTCCTATGTTTATTTTAAAAAT
>jcf7180000809032-22021_0
AGATTTGCATCACTATCCATTGCAAAGTCCTGGTTTGCCTCGCAGTTTTTTGATACCCCATCAGTTAGTGTGACAGACAAGGTTTGTTTCTGGTTGTGTTCTTTTTTAGTGCTAATTGAT
>jcf7180000809033-32260_0
TCTCCATGTTCCCTTGCAAAAGAAGTTTGTCCTTAAATGACCTGTCTCAAACTGTGCTAGAAAAGCAAAGGAGTCCAAGCAACAAACAGAGTTGTCTCTGCCCCACCATGAACGTGAGTC
>jcf7180000809033-15416_0
GCTACTTGGAATATAAAAGGCATTAAGTAAAATCCAGAACATGATGTCAAGTACTGAGTGATGGAGGACAAACTGAGATTTATTTCAGCTTCTGAAGCCCATCATAAACAAGTCTTTATG
>jcf7180000809034-1746_0
AAAAAATCCATCAAGCTAATTCTTGAAAAAAGGCACTGAATATTCTTAGGCAGAAGCCAGCTCAACAAAGCTGCGCCTGAGGTTCTATCAATATTGAAGCCTTGTTTTCAAAGTGGATTT
>jcf7180000809034-36025_0
TCCTCTGCACCTTTGGTGCTACCAAACAGAGTGTCACTGGGGAGGCAGGAGGAACACAGCGGGGCACTGGAGCAAGGATGCCAGGCTGCTGGCAGGAGAAGCCCTTACATGCTACTCGCA
>jcf7180000809035-14955_0
TCCTTTCCGGAATGTTGTGCTCACTATCAAACTGTACTTCAAAAACAAATCCATTCTTTGACCATGCACAAACTGGCTCTGTTTTGCAGAGATTTTGCCTAATAAGAATTGCACTGGAAT
>jcf7180000809035-2545_0
AAAATACATCTTTGGCACAACTCTTTTGAAGATAAAATAGCCCAAACTCAAGTAGGAGAACCCAAAGGGCATGCAACTAAGCAACTTGGACAGATCAGGAAGATAGAAAGCTTCTGATAA
>jcf7180000809041-5292_0
GTACAATATTGCATAGCTAAATCTGGAGTCATTGGGGTTTTTTTAAATTTAGGTCAAATCCTTCAGCAGGGTCAGTGTGCTACTGAGTTGGGTAATGTCAAGTGCATGATATCATGTGCT
>jcf7180000809042-19244_0
TTTAAAACTCTGAAAACCGTTATGTTATATGTTATCTTCCTGCCAACCCTGAATGAAACGTGGCAGGAGTTCACAAGTGAGTTTGGCACTTAGCTGACACATTTAAAAAAGGAAAGCACT
>jcf7180000809042-5500_0
GTATTTTTGGGACATGTATTTTCTTCAGTTTCAATCCTGTGATAACACAAAGTTTAAAAGTATAAAACAACAGCTGATATAAATAACCAAATTTATATGTAGTTCATACTTGCTATTCCA
>jcf7180000809043-24501_0
ACGGGTACAAATTAAGAGTATGTGGTTTTACAAGGATATGTTAACCCCTTGGCGCTGGCGGTCGCGGTGCGTCTCATTGCCGGCAATGGAATGTGTGCCGGGGAATCCCAACTCCCGGCG
>jcf7180000809044-2853_0
ATAATAATACAGACATACAAGCAAAATTGAAGGACCTTTTTATCTTTTGTTTTAAAGAACGCTCCTGTTCAAATATGCAGTTCTTCTCTCATGCTGTGTCTTTACCAGCAAGGGTGAGTG
>jcf7180000809046-14648_0
ACCCTTTTCCCTATTTTCCATCTGCCCCTCCAATTTATGCAATCAATGGGAAGCAGTTCAATTAACGGGCCCTCATTTTTTGGTATAATGTTCTTTTTGATTTCTTCTTCCAGGATTTAA
>jcf7180000809048-18143_0
AAAGGAATGGGGTGGTCAGTTAAGTGTAAGTCATGCAAAACTCCAAGGCAAAGACTCCCTATCAACACTGAAAACCAGTCAGATGTGGCATGAGAAGCAACTAACAACAGGCAAAGAGGG
>jcf7180000809048-4860_0
GACATGTCTGACTCCAGCCAAGCAGCTGGGAGAACCAGCTATTTTGAGAGCTTACTAAATCAGTTCACTAAACCAGCTCAAATCCACAAACCTTTTTCCCTCCTCTCTAAGTGTTGTAGC
>jcf7180000809049-8397_0
CAGTTTGCTAATTAAAATGAGCTAATGTCTTACAGCAGCTTTCAGAGTGTATCCAGGCTGTGGTGTGCAAATGCCTTATTAGTGCTAGTGCTGTGTTCACTATCTGTTGTTTTATCAGTT
>jcf7180000809051-33864_0
GTAGCTGACCTTGAGGTTGGCTGAACATTCTTGGCTTTGCCTGGAGAAGAATCATTCATATCATGATCAGGCTTCCAATGGTGAAGAGTATTCCTTTAGTAGAATAAGGAAATTTCAGCC
>jcf7180000809052-13992_0
GCTGTAGGAACCCAACCTCTCTAGGGTTTTGGTCCACTATGACTGTCAGAATTTTTTATCGTTATCATGAATTTTCTTTTTCTTCTTTCTATGCTTGTACTCTATATAATGCTCTTTGGG
>jcf7180000809054-8084_0
TAGATGGTATTTAAACCATAAGGATTTTAATTTCCACAAATGGTTTGATCTTATAAACATGGAATTTTGCCATGTCTTGACATACAATGTAACATGGTGCTCAGGAGAGCTGTTCACACT
>jcf7180000809055-14482_0
TGACATTCAATGTTACTTGCTGTGTGTAACAAATGGTTCACAACAAACAGTTCTAGGACCACCTGCACATAGTATCAAGCCTTGGCACTGCATGTTCACCGTTGGAGTCACTGACACCAG
>jcf7180000809055-2687_0
CTTCCAGGCAGCTGATAAGTGGCTGTCAGTAAAGGGGTGTTCCTGATCCACAGTTCTTACGTCAATGCCCCGTGGAGGGGAGGGTCAGTTTGGAGGCTGACTAATGTCACTGCTTGTAAC
>jcf7180000809056-8325_0
GGATGGAAACAGTGACGTCCTGGGGTGTGATGGAAACACCAGTTCGTTTGAATGGGCAGCTTCTTGGAACTGATGAGTTGTGTCCCCATTACCAAAAATTTGCAACCCCTTGTGCTCTGA
>jcf7180000809056-18363_0
GGAGCCTCTGGGAAGTGCTGCCTCCAGCAGCAGTTCTGCTGCCCACAGCCACTCACTGCGCTTGGACAGTGGGACAGGCAGGCTTTTCTGTCACAGGCAGGGATTTTCTTTTCTCTCAGA
>jcf7180000809057-7159_0
AGCAGTTGTGCCCTACCTTTGCTGCCTTCCCAGTCTTTTGTCTTTCTTACATTTGGACCTGGGTGTGCGGGTCTCAAGTAGAGCTTTTTAACTATAGTCCTGCGTCTCCTTGTTCCAGGT
>jcf7180000809058-15392_0
CTAGCCCTGCCCCGTGTGCAGCAAAACCACTGGGCAGACACCCTCCCCTTTCCAGGTGACAGCACCTCTGCAGTGGAGCTCAGCTCTGCTCCAGCTGCACCACTGGACTGGATTGCCCAG
>jcf7180000809059-29610_0
ATTGTATGAATGAATGTGGGGGGGATGTTTGTGCTATAATTCTCCATCTGATAACTAAGCCGGGGGTACATGGTTAACAGTTTTAGCCACTCTTTTGTTTCCAAAATGCCATTCTTCCCT
>jcf7180000809059-13561_0
TTCTAGTGTAATAACAATCCTAAGCTTTGCTCTAAGGTTCACCTTTGCACTACAAGGAGTACGCACTTCTCAGAAAATCCTTTATTACAGCCGTGGCTCTAATTAGTATCAGTTCCCAAA
>jcf7180000809060-25183_0
CAGAGGAATACACCTGAACACCATTATCTCACAGCACTTTTTTTTTTTTTTTAGGAAACCAAATCAGTTCCCAAATATTCTAAAAAACCAGAAACAGAAGAAAAGAGGAGCCCAGGTTCC
>jcf7180000809060-7397_0
TACAGATCCAAATATTATACTATTAATCACTTCAGAAAAATGAACAAGAGAACTGACAATTTTTTTTTCCCAGTCAGGACTCACAATTCTATTGCCTGTGGGACTGAGTTGCTTTTTTAG
>jcf7180000809061-18912_0
AGTTTTCAAAGTTTTCTTTATTGATTTTCATATACATAAGAGTGAGCTTAATAAATGCAAATTTATCATTTCCTATTTAAATACTGCACAATGCAGAATATATATATATTGTCACTTCAT
>jcf7180000809061-7967_0
AAACCTTATTAGCAGATTAATTAAGATTAATTACACTTAAGTATTATTCACATCACACAAGTGTTTTCTTCCTTTAGATAATACAAATATGCACTAACTCATATCTGAAAAGAGCTACAG
>jcf7180000809062-107533_0
AAAATATACACTTTTACAATGATTATATTCTCTCTAAAAGAATATTAAGTTGTAGTATTAGTTACTTTTTTATGTTTTATTTGCTAATTTTTATGTTATGAGCTCTTTACCAGTTCCATT
>jcf7180000809062-95931_0
AAGCATTTTTGCCTATTCTTAAGAAAATGGTTTGATCTGAGTATTCATGGGTGGAAATGGTAACTACTGAAAATGAAACACTACAGGATTACACCAACTGAAAGAAGAAGGCAGAAAGAA
>jcf7180000809063-4509_0
CAAACAAACAAAAAGCTACACTGAAATATGACAACTCATATTCTTAAACTTACTAAATTAGATCATAAACACCAGTTTCCCAGAAAACTACACTTTTAGCACAAAATCAAGCTTAAGCTT
>jcf7180000809063-16351_0
ATGGATTGAGATTGGAATTGATTGGAATGTTTTAGAGTATGTCTAAAGAGTTCAATGGTGGCTTTAATGCAGATAGTTCAGACACTTGATTTAGCAAAAGTGTGGTATGGGCACATTAAC
>jcf7180000809064-14846_0
CGTTGACAGCATTACCTGCAACTCACCAATTCCTCACGTCACTCGCCCCTAGAAAATTCCCGTGTTCCCCATGCACAACACTTTTGGCTTCCTTCCTTCCTCTGACCATGTGTTCACATT
>jcf7180000809064-260_0
CCAGTCTCCCCTTCTTTGCATTAAAATCTCTCAGAAAACAAACGATCCATCAAAAATGGAAAATTCAGAATTCGGTAAAACGTTAAGCACACCTAGATATTTGCTTTAAAAATGAGAAAT
>jcf7180000809068-17765_0
AACCGTAAAATTAATTGTAGTTTAATCTTAATTTGTGTATTCATAGAATTTATGGCTGGGTTATATAACACACATACCAGCTCTGTACAGCTGAATCAGCACACAGACATCCAATATTTC
>jcf7180000809071-15918_0
AAAAGTACAGAAGTTTGGTGTGGGAATAATATCTCCATCCCAACTCTGTGCCATAATAACAGGGCCATGCTATTCTCTTTTAAGAATAAGTAAGAAGGAATGATGTCCCATTGCTCACTA
>jcf7180000809072-29042_0
GATTAGATTTTCAGTTCTGTAGTACATTGTTGTGGAGCAGAGGGAGGAAAGTTAAAGGGTTTTTTTACATTAACTTTTTCACCATGTTCTCCTTCTTAAAATGGTGATGCAAGTGCCATT
>jcf7180000809072-2216_0
GCATGCTGGGTCCAGTCTCTCTGTGCAAGACAAGTATTTCCTTCTAAAATGTGTAACTTTGGGCTGTAATCTTGAAGGAAATTTATTAAGAGAAAAACACATTATATCCTCAAATTTAAG
>jcf7180000809074-16777_0
ACAGGGCACTGTCGGGACAGCACAGGGCACCCCCGGGACAGCACAGGGCACCCCCGGGATAGCACAGGGCACCCCCGGGACAGCACAGGGCATTCCCGGGATAGCACAGGGCATTCCCGG
>jcf7180000809076-8077_0
AAAAGGGTACCTATTTTGAAGTTTTCTTCCTACATAGAAATATTCTATTCTTTAGATGTGTCAGTTTTTATATTCTCAGTGAATGTAGTATAACTTATTTCATTTTCCTAGATCTGGAAC
>jcf7180000809077-29970_0
CTAGTGTTAGATTTATGTCCTGCAACAAACTTAACTCGGCTGGGAATGATGGTGGTTTGTGGGTTCATTCTTCTGCTTGCACTTTAGTACTGAGGCAAAGGGCTGCTCTCACAGGGCCCA
>jcf7180000809077-14667_0
GAAGAGAGAATGGTAGACTTGCCATATGAACTTGAGTATCGTAGATAAGGGCTGAATTGTAGTTGAAAGGCAGAATTCAGGCAGAACATCTAAAATGGAGTTAGGAGGGAAGGTCTAACC
>jcf7180000809078-7548_0
TAGAACCTTTCTACATTATTGTGTACACAGAATTATAAAGATAAAAGTTCCACGGTTTCATTGTAGACTTTAGTATCACCTCAAGAATTGTGTGTATATTTTAATTTCTGTGTCATTGGG
>jcf7180000809080-13262_0
TTGACAAGCTGCAGGGCCATAGGACCCTGGGAGCTTCAGCAAATTCCTCCTTTCCTCAAGCAATTCAACTATGATAGTGTACATAACTCAAGGTCTCACACCTGCATAATAGGAAATCAT
>jcf7180000809081-9205_0
AGAATTGTTTCCTTTTATCACTTTTAAATTTGCTAACACTCAGAGTAATTGAGTGTCTTCTTGTTCTCACATTATGAGACTAAATTAAGAGCATCAAACCATCTATCTTCATTACACAAT
>jcf7180000809083-8541_0
AAACTTTAGACATGTACATGGTCAGCATTGTTGCTTGAACTTGAACACTGACATCCTTCATATTCAATAGAGAGAAATTAGTAGCATCACACAATCATTTAGGTTGGAAAAGACAATTAG
>jcf7180000809084-11751_0
GTTCTATTTATAAAGAACTAACAGAGAAAAACCAAATGCTTTAAATACACTCCAGATTACTATGCAACACAGAGACTTATGAATAATCCTACAAGACAAAGAATTAAGCAGAATTACAAC
>jcf7180000809086-14138_0
AATGCTGCTGTTGGAACCAAAGCTTACTGCCACAGATGTGCTGTTGCTAGTGTATCACTTAATTATAAAATCACAGGGTTGGCCAGTCCTTTTCTCTGTTGAAACTCCCTCCTGGACATT
>jcf7180000809087-11544_0
TTGTTTTATTTCCTTCTATGCTGACTTATTGTAAAAAAAGTCCTAAAATTTTTTTTTGTTTTTCAATCTTTAAAAAGTTCTTTTTTTTCATAAATTCTTTCAACAGGACACTCACAGGAG
>jcf7180000809087-851_0
CAGTACAGCAGTTCTATTTTTCTTTCTGTTCTGTGTGTTTTGTTTACATAGCCAGTGGTAGGTTTATATTTGGAAACTTCAGCTACTAAAAAAAAAAAATCAGTCCCTTCATTTGCTACA
>jcf7180000809088-11100_0
TCCTCACAGACAATGCAAAGCAACGCCCTCTGCTTCTGAGCCACTAAAAAGTGAGTATATCAAACTCTATAAGAAAGATGTCTATAAGAGCAGTGTTTCCCCTCTCATCTTTCAGGTTAA
>jcf7180000809089-26354_0
TACTGAAAGTAAGTAATTCAGACCATATTTAAAACAGACTCAGAAACAAGGATTAAAGCACAATTTTGATAGTGATCAAGTTCTTGACATGCAGTTTCATGGTGCTTAGTAACTTCCAAG
>jcf7180000809090-3134_0
CAATAATGACTTTCTTTATTCTCAGTCTAAAATATTGGTGTTATAACTAATTCACAAAAACACCCCAAACATCTAGGTGAATTTTGTAAAGGAATTTTCACACTTATGGCACTCTGGTGA
>jcf7180000809090-20422_0
GGTCTTGATGCATCTGACCTGCAGACTCACTCCAATAATGGGCATGGAGAAGTCTTCAAGAAGTCTTTAGTCATGACCCATAAACTCTCTGTTGTCTTCCATTCCCAGACAGAGCTCCAT
>jcf7180000809093-44592_0
GGAAACTTGTAATAAACAGTGTAATAGCTTTATCCTTGTTCTTGATATATCTTAATGAGGTTCTTTGAATCAGTGCAATCACTTTTTAAAAACACACTAAATTTCTACTAACTGTTAAAG
>jcf7180000809095-51977_0
CTTCTTCAGCCATGAGAGGCTAAATTGTTTCCCCTTACTTCAGTACTTTTTGAAAAATGCCAGGCTGACTTAGTAGGATAGTAGAGAGTAGATGAAAATAATGTGTTTTATTTCATATTA
>jcf7180000809096-31936_0
AGTAAAATTAAAATTAGTAAAATTGTTTGAATTATCTATGGAATCATTAGACAGATAAACTGACCAAAAGATCTGGAGAAGGATTTAGACTGTACAGGGCTGATGGAACAGGTTTGGTAT
>jcf7180000809100-38119_0
AAATTGGCATCCATAAACTTAGCAACACATATCTGGACTTCAGTGAGCCAGGCCTGGCATGAGGAAGATCCTTTTAATAGCACTTTTTTTCCTGTTATCACAGAGTCGGTCAAATAGAAT
>jcf7180000809103-5200_0
CTCCAGGGGGGACACGAAAAATCCCACCTCTGTTGGGTTTCTGAGTCTTGTGCAAAACACCCCCAGAGATTTCCCTGAGGTTACCTGTTACTGTGGCTTAGTAGCAATTTTATAATCTTG
>jcf7180000809105-20754_0
TCTTTGAAGAGCAGAAACAGGAGCACTTTCAGAAGTAGTATTCATGGATATTTCCTTTGCATCTTGATACTGAATCTGTTCTGTATTAAATCTTGGGGTAGATGCATCTCCTGCAGTTTC
>jcf7180000809106-33130_0
TTTCTTAAAAAAAAAAAACAACAAAACCAAAACCAATAAAGTGTATTTCATTGCAAATTAAATAAAAGATTCTTAATTAAACTCTGTCCTTCCAATTCAAATAAACTGTTTGGGATTATT
>jcf7180000809108-38718_0
TGAACAAATACTGATATTAATGGTCTGAGCACAGCTGCTAATATTGGTATCAGAAGACCCCAGCCACTCTGTTGGCTGCAATGCATTGCCTTCTGCCATTTCTAATTATCTATCATTGAA
>jcf7180000809110-17323_0
GCAGCCTGGGTGCCCGCGCTGGGCGCACCATGGAGACAGCTGCCAGGGCTGTCTTTTCCGCCCAGGCTGCATCTGCCCGGAGATGAGGCTGCAAAATTGATTCCTTTTGAATATTTTAAG
>jcf7180000809111-12591_0
AACCCAAGACAGCTTTTTCCCTGAGGATTTTTTGTTCCTGAGGCCACACACTTCCCAAACATCTGACACTGAGCACTTCATTCAAAAAGAGATGTACGCAGGCATGCAAACAGTAGAAGG
>jcf7180000809112-11617_0
CTAAGCTACTTGATTCCTGGTTATTCAGGAAGGACATTGTGTTTTAGACCTCACAATCACTGCTAAAAATTGCCTTCAGGTTGGAGCCATTACAAATTACAATACAGAATGTCCTTTCTT
>jcf7180000809112-1509_0
ATTGTTTTCCTGGACAGAATATAGTCAGTATTATATTCTGCTGTCTGTAGGCTTATCATTACTACATTCCCATGTATCCAATTACAATTTCTGTAACTCAGGAGCCTCAGATCCTGCCTG
>jcf7180000809116-28758_0
GGCTGCATGCCCCACTTGTATTCAGTTCTTGCCATATTTTATAGGTTTTTAAAACAGCTACTTCTCTTACTGAAAGTGAGTGAATCTGAATGGAGTACGAAATGATTCTCAGATTTTGGA
>jcf7180000809119-720_0
TCTCTTCCTTCTCACAAAACACCAGAAGGGACTGCCCTTTTTGGAGACAGCATTAACGACGCACCATCCCAGACTGATGGAAAACATCTCCCCGCACGTTCTGCACAGAATCACACTGGC
>jcf7180000809122-19042_0
GGCAGATCTACTTCAGTTCTGCAATTAGGTAACGCAGTTTTTCTAGATTTTTTTCTGTACTTGTCTTAGGGACAGGACCTTTCTCTCTGGTTTCTGGACACACAAGGATGGCAGTTGCAT
>jcf7180000809124-14485_0
AAGGTGGTTGTCAACATCTTAAGTATACCTGTTTGATTAAAACAAAATGGAAGGAAAAGCAAAAGTAGAGTTGTGGGTTGATATTCCTGTACTGTACTGTAAATACCCCCAAAAATTAAC
>jcf7180000809128-30444_0
GTCAGTTTCGGTCAGTCAAGAGAAGTTGTTCTATGAGGAAAAGCCTTAAGCTTCAGCCAAACTTTTCCTATTATATAATCTAAAGCTTTATTTAAATTATTTATTTTCCAGGACTGGAGT
>jcf7180000809128-46193_0
ATTCTGAAAGAAGTTAATCTGACTTATTATTGTACATTAAAGCCATGTAAAAATATTTCGGTTTTCAGAGCTTTCCTAGTGAAATTAGAGAATTTTAACTGAGAAATATATTTGGGAGTT
>jcf7180000809129-26616_0
AGAATTCAGATTAACTTGCTGGAGTGAGTACACTCTAAAATTATGGGGGTTTTTGTTTGTTTTTTTTTTTTTTAACTCTCAGCTTAGTGTAGATTTTTTAATGTATTTTTTATATATTGA
>jcf7180000809129-47075_0
GCAGGGGTGATCCTGTTGTGTAGGTCATTTCTGGCTGGAATGACAGAGAAGCTGTACTCCAGTGAGGTGATTTACCACAGTTATAACCATGTGTGTAATGTACTTCTAGCCTCTTTGTCA
>jcf7180000809131-5352_0
CCTGTAGCAATTTTTTAGCTTACATCTTCCTCATGTTCACTCACAGACCATTAATATTTCTTTTTGTTGTCTTTCCTTTGTAATGTTTTGAGAATTCAAATATTTGAACTATGTTTCTGA
>jcf7180000809133-2152_0
GTTTGACAGGATTCAAATATCCACACCTCCATTTATTCTAGGAGTGCCCTGTTTATGTATTTTATCCAATGACAGTTTCAGATAGATAAATACTCCTTTATATCAAGCAATCATTGAACA
>jcf7180000809134-8203_0
AGCATCTCACTTTCTTGTTTCTTAATGGTCAGCATTCACCTTAAAAATGAGACATTGCACGCATGCCAGTGAAAATTCCCTCTTTAACCTATTAGGAAATTGGAGTGCTGAGGATTGGAA
>jcf7180000809135-11068_0
AAAGTAAAAAACACCATTTAATAATAAGAGTTTAAAAATACTTCAGAAGATTCTTAATGCAATTTGTGTTCCTTTAGGACTCATGTCGTCTAAATTTTATCATCTGAAAACTGGTGACCT
>jcf7180000809136-2634_0
CCAGGGTTCTTGACTGCTAAGTGTTAAGTGCCAGCCAGTGAGGTATTTCTATGTGTAATTGTATCAAGTCTATGTGCTATTGCCCTGGCTGTACCGTTACTAGGTATAAGAAATACAAAC
>jcf7180000809141-409_0
CAAAGGATTGAGAGTCAGCTTCCTGAATTTTGTATGTAGCTCAACCATTTATTTGCTACGTGATTTTGGTCAAGATCACAGGTATGCATCAGGTTACTCAGCAGAGTTTCAAAGGACCAT
>jcf7180000809141-14971_0
TGTCATTCTTAGATGCCTGAATTAAACTGGTTATACACCTTACACAGTATGCAAAAAAACACTTTTGAAGAGACACAAAGGATTTGGGAATAGTTACTTGAAATCAAAATAATCAAAATC
>jcf7180000809142-17840_0
CTACCTCCATCCAGACATTGCAAACTGTGTAAAATTATTTCTATTTGAATATTTTATAAGCTATTTCAGAATAGAAAATACTGTTGAAGTGCCTGCTACATCAATGATGACTTAGAAAGG
>jcf7180000809143-22846_0
ACCCAAAATCCAAAAAGAAAATCAAAGGTCTTCAGCAAAAAAATTGATTCTTAGAATTCTATGATGAAAAACCACACAGCAATCATGAATATATGTATCTCTATGTGACTGGCTATATTT
>jcf7180000809143-573_0
AGCAGTATATCTCCCACAAGTCTAGAAAAGGAAGAAATATTATCATTAAAAGGTGATGCGCAATTTCAATTTCTAATGACTTAGACAAACAGCTTTTGAAACATAACTAGATTTTTAAAA
>jcf7180000809144-24927_0
CCTAAGATTCTGGCAAGAGCTAAGACAGATTTGAGTCAACTTTACTCACTGTGCCATACACCATTCCTGGTTGCAGGTCTTCTGCTACTGTTTTACTATCAAAATTGCAATGTACTATAA
>jcf7180000809144-59811_0
AAACACAGAATAAATTTCACGTAATGCAGCTACATGACAATGGCTGCATGGATCTGGAGTTGTTATTTTTCAGACCTTGCAAACAATCCTCATTTAATGGTAACAAACTCACTCCAGAGC
>jcf7180000809145-32615_0
CTGGATGGTATACACATATTGCTGAGATGAACAGTAAACTATCTGGAAAAAAAAGTCTGCGGGAGAATAAAACATCCTGTGAATCCAGGTCACACTTGGCACATAATTGTGACCAAAAGA
>jcf7180000809145-16524_0
AAGTTGCCATAAATGGCAGGCAACCTCCTCTCTCCCTCCAGTGCCCTATACCATCCTTTCGCATTGGAATCAAGCAAAGATGGATTTGCAGCTTTTCCCTTGGCCTGGCATATTGATAGC
>jcf7180000809156-5242_0
CTGCATCTTTTTCTCCCAGAGTCATCAAGCTCCAAGACTGACAAAGAGATCATAATTTCTCATATTTTGTATCTACATTCTTAAATAAATAACTGCTGTGCTTTTAACAACAATAGGAAA
>jcf7180000809162-53064_0
GAATTTCTAAGCAGCTGCTATCTCCCATCTCTGCCATTACGAAGACACAAAAGCCAGAGCAGTTTAAGTTCTGATCTCTCATCTAATTCCAGACTGTTCACACTATGTGATCTTTGTAGC
>jcf7180000809162-18130_0
TTTCTCATTCAGACTGGGCCCCAAAAACCTTTTTGTTAAATAAAAATTAGTATCACCACGAGTTAAATTTCTTTAAAATAGAGAAAAGACCCAATGTAATAAGAACATAGAAAACAACCT
>jcf7180000809164-50887_0
GACAAAACTAAGTGAGGAGTTTCTTGTGCTTGTTCTTGTGCTACTCGTGGTTTTTTTGGTGTGTGTGTGTGTGTGTGTTTGGTTTTGTGTTGTTGGTTTGGTTTTATTTTTGCCTGTTAG
>jcf7180000809166-7917_0
AGATTATCTGGGAGAAGTTGCACTGTCTTCCCTAGAGCCTTCTCATTTAATATACATCCCTGTACTTTTCCCATTATCGTTATTCAGGATGGTTGACTTCTCTCTGTCGTGAGTTCCTTC
>jcf7180000809167-48066_0
GAACTGGATCACCCTGTAGAAATATTCTCCTCTTGACAAATTATTGGAGAGAGCAGAAAGAGGCTTCCACTGAAGTCAGTCTGATTCTGGCCAGCCTGTCAAGGGTTAGAGAAGGTTTTA
>jcf7180000809168-17266_0
TGTGAAAATCGATTGTACTAATGCAGGGCAGTGCTCAAAGAGCAATAGCTATTAAGAAGGCATTTCTATTTTAATACATTTTTTAATCCTTTTTATATAAATAGTCGATGCAGTGTAATA
>jcf7180000809168-6103_0
GGTCTGTATTTATCACACCAGTTCATGAACCATGCAGGAAACATACTCAGAACTGAGTTCTGGGGTCCCTGCTGGGTGTTCTGGAGCAGGACCCTCAACACACCATGCATCAAGTGGCAG
>jcf7180000809169-22669_0
CTGTCAATGAAAAAGTGGCTAACAGGATATTTACAGGATGCAACTGAAACAACCAAATATTGATTTGAGATGATATAATCATGACTGACTCTTTTTAAGAAATCCATGCTTGCAGTAATA
>jcf7180000809170-4174_0
TCTAAGGCAGATCCTTTTTGGAGAAGCATCCCATTTCTCAGTTGTATTTTGTTTTTGTCTAAGTGTACTTTATAACATGCACAAATCAGAGCAACATTTTGAAGGCTAAAGCTGCTGATC
>jcf7180000809170-19460_0
TTTACTAATTATTCAGACTCAATTAACTCCCTAAAGCAAATGAACCATCACGAGTGTGGTTTTTTTCCCCCCACACTTACTGTATAAACTACAATAACTATCTAGAATAAGTCCCAGGAT
>jcf7180000809171-11603_0
GGTAACATTGCTAGTTGTGTTGCTGTGCACTATCTTGGAGTTGAAGCTCATCCCTGATACTTGCACAACTCAAAATCAGTCATATGCTCCCTGCGTCAGAAGTAGCCTTCTTTGTTCCAC
>jcf7180000809173-28090_0
TATGAGTAAAATCTTCATAGTGGTTAATAATCCTGTGTGAAACTACTTGGAAATCTTGTTCTCTCCTGCAGCATGGGCTGCTCATCAGAACAGCTTCTACTGAGGCAGAAGCAGGCTGAG
>jcf7180000809174-18520_0
AACTGGCACCCCAGTATTATTCAAATCACAGGGGAGAATTCTCTACACGTTGCCAGTGTTAAAAAGCCTTAAAAACCAGTAAAAGAATCATATTTGTATATATAGAATCAGTAACATCTT
>jcf7180000809174-48979_0
TTTGGTTTGATTTGGGTTTTTTGCTTTTATTTGTTTGTTTGTTTGTTTGTTTGGGGGGGGTTTGTTTGTTTTTATTCTTTTCTTTTTTCTTCTTTTCTACCAGAAGCTGATTAGCTGATT
>jcf7180000809175-34562_0
GAATGCCAAGGTTATAACAGGTGTAAATAATCCCAGTGTACTGACTTGTTGTGCCCATCATTTTTTTCCAGCCCCAAAGCTCCTCTGTTGTGGCTGAGGGGCTTTGCTGCATCATGAAGT
>jcf7180000809175-21640_0
CATCTATATGAAACATAGGGGTGGGAAGCACAGACCTCTGTGTGAGCTGGCTGACAAAGAGAGACCAGGATTTTTTAATCCAGGAGCAGAGTTTGGGGCTGGTAGATGAATTTCTTCAAC
>jcf7180000809176-5735_0
AGCCTGAAGATTTACTGATTTAAGATAAAGCTTGGGTATTTAAAAACTGAATGTGATAATAAAAAATAGACTTAAGGATTCTGGGGATCTTTACAGTCCCACATTCTGTGTTTGTGTGAA
>jcf7180000809179-1319_0
GTACAAGAGACTATAAATTGTTGGCAAGAAAAGGTTTAATTTAATTTTTCTGCAGTCTAGATACACAATATATTTGGGAAGTTGGAGGCTCCCCTAGGGATGCCCAATTGAGTTTATACC
>jcf7180000809179-49204_0
AAGGTTCCTTTTTAATTTTTATACTTAAAAGGCAAGACAAATGTACCAGTGTACTTTCTAACCATGAACATATGGTGGATATATACTGGAGATCATGTTTTGCAGTAGGAGGTTGGGAAA
>jcf7180000809181-35035_0
AGAGAATAAAACTAGGTTTCCCGAAGGAACAAAGTTGTAGCGCTCCTGCCTCCCCTTCCGGCAAGTTCAGACAGCCCCAAAGACCGCGGGTGCGGGCAGAGCTATTTCTCTCGCAGACCA
>jcf7180000809194-12905_0
ATAGGAAGGAACAGTCTACTAAAGTGTGGTCTGCTTTTATGCTGTGCATTTCAGGCTGTTCCCACTTAAGCCATGTGCACTTTATACAGATTTCATTAATGTCAGAGCCATTACATTTGT
>jcf7180000809195-29629_0
CCAAGATCTCTTCCTTCTTTTTAATTTTTCTTTATATTTTTGTATCACTTTGCTGTTAGTTGACGTTACCACTAACTGCTTACTCTTCTACATAACATTCAAAGCTATAGAAAATACTGT
>jcf7180000809197-55992_0
AAAACAGAGGCCAATAAGCAGAAGAGTGTGAGGGAATATTTCCAGTCCAGTATAACATGCTCTTAAAATCACTCGTTTCCCCAAGTGACAGTTAAAATCTGCCTCTAGCTCTTCTCCCTG
>jcf7180000809200-23767_0
TTAACCCACACTCGCTGCAAGTTCATGACTTCATTGGAGGGAAAAAGGACTACATGACTTACAGTTCCTATTGTTGAAGAACTAAAATTAAGATATGTGAAGATCAAAAACTGTCCTAGC
>jcf7180000809200-10307_0
TCGGCATAGATACATTTGGTACATTATTAAAATTATGAAGCCTGTATTGTTTGAAGGAATTGCACCATAATTACTTTATTACAAAATACACGAAGTTTCATTTTACAGATAAAGAAAATA
>jcf7180000809205-3436_0
GGGGAAAAGAGGACATGGCCTATTTCTTCATTTGACTATGAGTCCTAAGGAAGGAATGAAGGTAACTGTGTGACAACTCTCATCACCCAGCAGGTTGCAAAGTACTGGGCATTAGACTGC
>jcf7180000809206-1187_0
TAACTGCTTTATATGAAGATTTATTGGACTATGGCAAGAGAAAAATGTCCATGCCACTCCGCACTGCCCTGTTGGCTATTTGGTGCAGCAGTTCAGACCCGGAGAAAATATCTGTGCTGG
>jcf7180000809207-32888_0
AAATTCAGTATGTATTAGCAGCTATGGACAGCACCAGGGAGAAGGTTTGGAAAAGACATCGTAAGTACCCAGGAAATTAGCCATGGAAATGAAGCACAGTCCAGTAATGTAAGCGTCATA
>jcf7180000809207-9690_0
CCTAAAGGTAATTCTAAAATAAATCTGTGCAGGAGTCAGTATTTTTCAACAAAGACAACGCTGCTTTCTTGAAATATGACATGTATTTTGCAGCAATCCATTCTTATGGCACATACACAC
>jcf7180000809208-17221_0
AGCAAGACTACTAGCAAACTGTGATGAACTGCAGAAACACATGGAAGATTGATTAGGAAAAAGTGGCAGATGCAATTCAGCACAAACAAATAAATAATACACACGGAGATAAACAACCAC
>jcf7180000809208-6996_0
ATCAATGCATGCCAGGTCGAATAGGAAGGAAGCACTGCTCTGACTGGCAGCCATAGCATGGATCAAAAGACCAGAGTGATATGCTAATTTGGTTTAAGATGAATAAGCATGTCAGCCACA
>jcf7180000809210-13645_0
ATAGCATCAACTAAAGTTGTTATTAAATTTTCTGTACAGCTTTAGTGTCAATATCCTGCCAATGAAATGAGCAGATGCTTTCTAACCTTAAAATTCCCCTGAAAAGATTTTCTTCTGTAG
>jcf7180000809212-5777_0
TTAGAGCAGGAAAAGTAAGTATTGAGAAATCAAAGACAGTAAAAATTTCTTACTATAAACGGGTGGTTTCTAGAATGTTTCTTAAACTCTTGAGATCTGTAATTGGCATATTGACTGTAG
>jcf7180000809213-3724_0
TTGTGTAACTGGGAAAATGATGTTCATTTGGGAAGGAGCAGCTTCTGGTAGTTTACAACACTTTTGTTTCATGGCCAGTTTTCTTCTGCTTTGCCTTTAGGAGGAGGACAAATAAAAATC
>jcf7180000809213-54955_0
CAGTGAATTAAAATAAAAAATTAAAAGAACCCCAACTCACAGTATTTTTTAAGGGTGTAAACTTGCACCTCTTTAAAAGAAATACAAAATTTAATGCAAAAAAGATTTTAAAAGCTATGA
>jcf7180000809214-99984_0
CAAAGGTTAACCTACAGTGATTGATTTACTTAAGTTTTAAGCAGTCACATTGAACCTTTGGATAAATGTTTATTTAACATTGAAAACATGTTGTTTATTTTCATGACACAACAAACATAG
>jcf7180000809214-41565_0
ACCCAGTACACAAATGCATCAGGAGAGCGTCTGTAGGACATCTGCTCTGCTCCTGCCAACTCCCAGAGCACATCAGCTCCCTGGCCCTTCAAAGCATGGGCACAAGCCCTTGAACAGAGT
>jcf7180000809215-21215_0
AACTGATGCATAGATCGCTCCTAATTATCATCTATTTATGATACTGAGCTGTGTCTGCAAAGGAATGCAAATGTATTAAGTCCACAAATCCTCTAAAAGTCTTTACATTTTAAAGCATGG
>jcf7180000809215-9880_0
CAGCTCTGTGAGAGTCACAAAAGAATCTGTAAATGCAGGATGAGCAGAAATCTTTGCATGCACCTTTTCCTCTCTGATGTTATCTTGAAACTGTGATACACCTTTTTTCTCTGTAATGTG
>jcf7180000809216-6662_0
ATCTGATGATTATTTCAAGTTAAATTTCCACTGGCCAAAATAAAATGGGGGAGGGGGGAAGGAAGGAGAGGAAAAAAGTGGAGGGGGAAAAAAATCCTGATCACCTCTTCTTCTGAAAAT
>jcf7180000809216-30353_0
AGTCATTGTATTTAGAATCACATTTGCAAATGTATGGAAAATTAAAGGAAAGATGCAATGTAGTATTTTTGATCTCCCAACCCTTTTCCTTTTCTTCTATAAAACAGAACTTCTTGTACA
>jcf7180000809217-26391_0
TTACATCTCTTACAATCCCCTCTGCAACAACAGTCTCATAAATACTTTGGTGTTGCGCATCCACAGTTTTCCATTCCAGAACAGCCATTCTTTATATTAATTTTTTTATAAGTGGCCATC
>jcf7180000809217-8183_0
CCAATTTAAATTCCTAATTCAGTCCTCCAAAGGCAATGTCAATACAGGGATCCCACATACGGCAGGGAAAATTGTAGTAAAGAGAGTTAGTATCAGCCTTTGATTTCTAAGTACTTATGC
>jcf7180000809222-21796_0
TCTGCAACCCTTCATATTAAAAGTGTGATTTGTTGTACCGGTTTTTGGCTACTTTTCTTTAGAGTAGCTGGTTTGGGGCTATGTTTTGGATTTGTGATGCAGCAGTGTTGGTAGCACACA
>jcf7180000809224-96320_0
GCCTTTAATAACTCTAATATTGATCATTACATTGCTAAATAAAAAGTGTTGGGGAAAAAAGGCATTTCTGGAGTTCTGGAGGGTAATAAAAGCAACAGCATTAAGTAGCACAAATTTACC
>jcf7180000809229-63278_0
TGTTTTCAACTCCTAACATTTCATTTGAGAGCTATGGATTTGCACAGATCCAAATCCTGTACCTCTGGCAAGGTAACAGAATCAGAGCTGTAAGGATATTATTGTCATACAGCTATATTC
>jcf7180000809232-23812_0
ATGGCAACGCAGCAGCTCTCCACAGACTTTGCTTCCCCAAAATGTAGTTCAAGAAGATCGTTTTCAGCTGTGCCCTGACAGTGATCCAGCACATATATTTAAACCACTGAACATCAGGTG
>jcf7180000809233-18481_0
TCTGCAAGAGGCTGAGCTCAGACTTCTGAAAGTATATGTAAATGTTGACAGCTCCTGATGAAATTAAGGGCCATGATATGTAACCTTTACTCGTAGTATGGTTTTCCTGATGGGCTTTGT
>jcf7180000809235-747_0
CACTGACAGTTTCCTACTTACTTAGCACAGCACTACATGTGCATTCATACATATACAGAAAGACGTTACTTACCAGTTCATACTTCAGTTTTCCAGCAAAACTAAAACTGAGGCAGAGGG
>jcf7180000809235-23697_0
ATCAGGCATCATGATGAATTGCCTGAATATACTCATTTTTATACTAGGAATCTATTCACAGTGCCAAATTCTGCTCTCATTTCTACCGGGGTTACTTGAAATAATGAAGTCACCTCTTTT
>jcf7180000809238-11747_0
TATAAATAAGTACTACTGGAAGGAATCTGAAAAAATCATTGCAAACACGGTGAAGGAACCTGGGAGTTGAAGTGAAGGGTAGTACAGAACAGGTGGATTACATTTGCCTTGTAGGGCATG
>jcf7180000809239-11710_0
CTTCAGACAGATAACATAGAAGATAGTTCCTTTCTCTAAATGCATGCAGTATAGAAGATCGAAAGCAGATAGAAAGCCACAAACACTTAAAACAGACAAATGAGGTTGGAAAATTGGGAG
>jcf7180000809241-41768_0
CAAAACAAGACAGTAAATCATCAGCGTTTACAGCAGTGCTGTCATTCCCTGGGCAAGGATGCTGTGGATCATAAACCGCCCTGCTGGAATCACAAACCACCATTTATATTCCAAATACTG
>jcf7180000809241-2028_0
CCCACTTCTGGAGCATAAGAAGAAAGGTATTTTCCATACTGGTCACCAATAAACCATGGTGTGTCCAGTACGTGTCCTGCTGCCGTCCCCTCGCTCAGGCACCTCTGCTCTTGTGCAATG
>jcf7180000809242-10329_0
ATTGGTGATATCTTTCATCTTATTATCTGGAAGATAGATTTGAATAATGCTTTTATATTATTCTATGTTCATTTTAAATTGCACCCTTTGACTATAGGTATATGACTATAGGTGCCCCTA
>jcf7180000809242-24659_0
CTTACCATACATTTCATAAGTGTAATCAATCCTTTCCTAAATCACTGATCTGGCTGATAAAATTAATTACCTTTATCAGTATATTAGTTCCTCCTTTCATTCCTCTGGCTCAGGGAATAA
>jcf7180000809244-54059_0
CAGAAAAAATGTCAGAGCTGTATTATTTCCTCTGAGTATCTGCTATTCTTAAGTGCACAATATGCAAAGCTTTTAACTTTGGGATGCTCTATGCTTGTTGAAAATATTAACTGTTGGCCA
>jcf7180000809245-11870_0
ATGAGACCTCCCAGGTGATATTCTACACCTCCCCTTCCCCCCGTTCTTCCTCTTCCCAGTTTCAGTGAACATAACAGTTGTAGATAATGTAAAAGTTTGCCTCCTGTTCTTTGGTACAAA
>jcf7180000809245-876_0
AAATATCATTTAGTTATTAATTACTGGTGTTTTGATAGATATGTAGAAATGGAGTCCTATTCATTACCATTTACTGCTTACATAATATTCTGGGGACTTAAGGGGTCTCTTAACAGGGGG
>jcf7180000809246-11738_0
TGCCTGGCAGGTCTTACTTCAGGGAAGGGAACTTTGATTCCATGAACTTTCGCAGTCTCATTATTCTCTAACATGACAGTTTAGTTCAGTGTAATAGCAAATACTTGGAAGAGTGATCAG
>jcf7180000809247-11285_0
AGGTTCCCAGAGCCCTGGGCCACGTGGCTCCAGAGCCAGTGGATCCCTGTGTCGCAGCATGAGGCCAGCAGTGGCAGAAGCGCTGTCGGAGGTTGGCACGGAGCATTGGGAGGGTGATTC
>jcf7180000809247-23941_0
TTAAGCTGTTATGCTCAAAAAGGGAGGGTCTAAAAGATTTCTAAACCCAGAGGGACTCAGAAATACCCCTATTGCATCCAGACTTGTAACGACAAGTGCCAAATTTACTGCTGTGCATTT
>jcf7180000809248-8721_0
TGAGCCACATGGTCACACAACTTACTTTTCAATTACGAGCTCTTTTTCAGCTTTTTATACAGATCAAATGAAGATATTAGATGTAATTTTTGAAAAACAAACATTGTACTCCTGCATGTA
>jcf7180000809257-3755_0
AGGAGAAAGACAGGAGGAGTTCTGAACCTATGGGTAAAACAACATAAACAGGATACCAAAAAGAGAAGTGAGGGGGGGGAAGCAGTAATGAAGTGTTGCTGAATATGTGTGAAATCGGAG
>jcf7180000809259-15844_0
CTGCCCCTTTCAGGAAGGTGCATTCAGAGCACTTTTAATGGTTAATCAGCTTTGATCATGGATCAGTTAGGCAACATCACTTTTTTTCTGGATTCACACATATATGGAACTTGAAGGCTG
>jcf7180000809260-7961_0
TAGTTCTTGTGAACACTGTTCCTGGAGCTAAATAACCGAAAGGATGAGCACAGAGATGCCGTTCATCATTATGGTCAGAGTGGTACAGTGCAAACTTCCAGCTGATAGTTCATTCTCTAA
>jcf7180000809262-14408_0
TTTACATTTTAATTGAGATCTCCATATTCTACTCTCTTTAAAGAGAGTGAATAAAAGCAACTTTTATTCCAGGAGCAGAATGGTCTTCCAGTTTGCTGTTACTCGTATCAAGGGACAGGA
>jcf7180000809262-67109_0
CATAATACTACCTATAATGGATTTTTGATTTTTTTCAGAGCCATACTGAATTTTCAGCTAATTAACTACCCAGCTATGCTGTGGTTTTTAATGTGGAAATTAATTTCCACCAAATAATAT
>jcf7180000809263-2685_0
CCAGGGAAGTTGGGAATGATGTGGTCTGTCACAATGTCACCTTTGGAGTGCTTGGTTCTCGTTCACTTTCAGTGGAGGGTGGAGAGAGGTTTTAATTCAGAACTATTTCTCTCCATCTGA
>jcf7180000809264-36061_0
ATTTTTAATCAAACTAATAATTTACAGTGTAACTTCATCTGTGGTCTTGTTAAAGTAGAGTAAATGTGGAATAAATGGAATATTGACATCAAGCAAATATATAATGGGATTGATGAGAAA
>jcf7180000809264-7486_0
TAGACGTGAGGCTTCCTAGAAACATGGAATAATCAGTGGCAAATCTTGAGGGATCCTTCAAAGGGAGGCAGCTAGGTACAAGGTGAAGATGATGTAACAGTTTATGTACCTTGTGACTTG
>jcf7180000809265-9838_0
CTCCAGCTCTTTGTTTCTCCTGTGATAACTGTTGGCTGAGATAAGAGCTGGCAAACAGCTCACGTTCTGGAACAAGCTTTAGGAATACACCTGCTGATACCTCCGTGTGTCAGACATACT
>jcf7180000809266-16624_0
TTCACTTACCAGTGGACAAACAGGGGAACCTCAAAACCCAGTTAGTGCCTCTACACCTCTGAGAAATAAGGCAGGCTGTTGCTGTTTTAAAATGAAAGCCTTGATTTTATTGTTAAAGTA
>jcf7180000809267-25040_0
ATCCTTTTCCCATGACGCACTTTATACTACCTTGGATCTGGTATAGCTTTCACACCTTCAAATCAAAATCATAAAGATGATCGTCATAAGGCATAAAAAGTTAGCATGCTCTTATCTATT
>jcf7180000809269-16149_0
AGAATTTTACTGAGCTGCTGAGATCATTCATCGTGCTTAGGATAATGATGATCTGCTCATGTGTTTTTATTAACCTCTAGAATAGGTGCTGAATAGTGTCTTTCTAGCTATGCTATTAAG
>jcf7180000809269-1071_0
CACACACTTCTTGTATGGAAGAATCTGGTTCCCTGAATGGAGAGATAGTAGAAATATGGGTAAGGGAGCTTAGACCATTTGTCGTATTTAATACTAATAAATAAGGGGCATTGGACTCTG
>jcf7180000809270-18711_0
CTGTGGATGTTTTCAGCTCAGGAAGGCTGAAGATGTCAACAGCCCCACTGCAGAATGAGTAGTTTTCTGTCTCCTTCCACCATTTCTGTGAGTGCAAGGAGGCGCTTCTGTGCACTTGGA
>jcf7180000809270-3447_0
GGAAAAATAGCTAAAAGGGACAAACAGGTCAATGCTAAAATGGGCTTCTTATGTTGCCAATGAAAATAGAGTGATCTTTATATAACTGAATAAATTTATTACTAGAGAAAGAAAGGATGA
>jcf7180000809271-2277_0
GAACAGGATATTTGAGTTTTGGTTATCTTGTTTAATTTATTTTTTTATGCCCATTGTCCCACTTCTTAGTTTTGAACTATTCCTCTTGTTTCTTCCAGCACAGATTTTAGTGGGAGAGAA
>jcf7180000809271-22837_0
TGAATCCAGTCTTCAGCCGTCTTCCAAAAGAGCAAGGTAAGAGCAGCGAGCAGTCAGTGCCCATAGTCCTTAACTGACTGTTCCTCAGAAGTGTCAGCTGCCCGTCAGCCTGCACCATCC
>jcf7180000809272-1515_0
ACATCACTGCTTACTTCTTATTTTAAATTATGTATCTTTCCTGTCCAAAATTGTGAAATACAGTATTTTATGAACAACATATTAGAAATTGTTTTATCATGTATGACTTAACAAATAGGT
>jcf7180000809283-11963_0
ACAGACCACAAAGTTCTGCTGTCCAGATGGGTAGCTTCTTGTATCATAGAAATCACAAGTGGGATAAAATTTTTCTGCTACAAAATAGAGTACAATACCTCATTAGGAAGAAAGTTATGT
>jcf7180000809284-15190_0
ATTACACTGAGGTTATAATCTGTTTTTCTACTATTTTTCCACAAGTTTGTAGTCATTGTCTTTAGGTCAGGTGGTCTAGAATCAAACAAACATAAGATTAGTGAGAATGAATCATATTGT
>jcf7180000809287-19542_0
GGATGAAACGTGAAGTTCATCTCTACATTAGAGCCCTCCCCAGACTACACCAAAGCCCTCCAAATGTTAAAACTAACCTAGCAAATAAACCCTAACAATTCACACAGAACAAGAGAGACA
>jcf7180000809289-4926_0
CTCACTGTGGATGGTCTGCATGTAGAATGCCTTCTGCTTTGGGGTTTTGGATTATACTCTCTATTATTGGAATGCAACTATTTAAGCTAAAGCTACTTCAGCACAAGTTATTAATTCATC
>jcf7180000809290-9545_0
ATTATACCAAAAGAAAAGGCATAAGCAGTTAAGTGCTTTGAAAAAAATAAAGCCATATACCATGATAGTCAGAAGTGTAAAATGTTAACAAAAACTTGGCTACTGTCATTTTTTCTCCAG
>jcf7180000809290-88919_0
GAGCCACTGCCCCTACTGATCACTCTCTTTCATGGAACTGATTCCACTCTCCTTTAATTCGACAGTACAAAATTCCTCAGAAGAAATGAAATTGCACCCTACCAGTGTTCTGCCATTTGT
>jcf7180000809296-49235_0
TAGAAGTATTCTAGAGAAATGCTGCTGTGTGGCATCAGGAATGGGAGTAAGATTTATCATTGAAGAACTGTTTAATAAAGATTTCTGTACTTAAGCTTGGCTCTTGTCTGTGGTTAAAGG
>jcf7180000809297-18498_0
TTGTTGAACATTTATAAGAAATACATGCTCTAATTTGCAGTATTTAGCATCCAACAGAAACCCTCGTTCTCACGACTTAGGAAGCAGTCAGGCTTTCTAAATGTATGTCTATTCTTATTC
>jcf7180000809298-818_0
TCAATACAACTTTATGTATATAATCTGTTTGTACTAAAAATATCTTACTAAAATTAAACGTTCTTACAAGCAAGAATAAATATTTTTATTTCATAAGCTTGGCTGTCAGGCATTCAAATG
>jcf7180000809299-50887_0
TTCAGGGGTAAAGTGCAGAAGCAGTGTCCCAGGAATGATGGATGGTCAAAAAGTCCCACAGAAAATTTTTAAAATTTGAATTTTGAGTTAAAAAATTGTAGTTTTTCTTTGCAATGTTTT
>jcf7180000809299-66628_0
ATTCTTCAGATTTTGGCATCAATCCCACTCTCAGTTTTTCTCTCTCCCTCCATCCTCCCCCAGTATATCCCCTTTGTGCAGCTCTGAGTTTTGGATACATGCCTGCCTCCTCTACTTCTC
>jcf7180000809300-8168_0
TACCTTTTCCTTGATATTTACAGGAGAATTGATTTCTGCCATCTCTATTCAGGGGAGAGCAGTGTCTCTGAAATGAGAAAAAAAATCAAAGAGATTAATTTGGAAGTTTTAGTCCCAAAC
>jcf7180000809301-5995_0
ACTTCCATTTTTCAACTGGTTAATGTCCTTACTGATAGTATGGGTAGGATAACCCTGCTCCCTTCTAGTATATTTAAGTCAGAAAATTATTTGAGCTGCAGAGGAGTACCAAGAGGGAGC
>jcf7180000809307-109_0
GAGTTACCAGATTTTTCCATCTTTAGTACTTGTCTTCCATTTTAGTGTCATGCCTTTGGCCAGGTGGCTTTGATGTGCAAGGAAGAAGTTTGCTTTCCTGTATCAATTTCTTATGATCTT
>jcf7180000809307-10236_0
TTACATGGACAATTAATAAAGTAAAATTTAAATAAAAATGTGGTATGTAGACAATAAGGGAAATTTGATATGCATTATTTCTACTATATAGTACAAGAAACACATAAAGAAAGGATATTT
>jcf7180000809308-15297_0
AGTTCTTTTTTAAGATTTATCAGCACGCGCATTTATTATAAAAGGATTCGTAGAAGAGAGATTTAGGAAAATAAGCAGAGAGGAGTATTTTCTCATGTCCAATGTCCTACAAATATCTTA
>jcf7180000809308-3684_0
CACTGACTTTTCCGTATGTAAACAACCTATACAGCATCTTGTAATGTAAAACAAATGTGGTAAGTAGGTTCCACATTAAAAAATCATTTTGAGTGGAATGTCTGAAATGCTCAAGGGATT
>jcf7180000809309-19254_0
TAGGACTGTGACACTGACAGAGTAACAAAACCTGGTGAAGTGTGTGATATAGGGAAAGCAAAGAAATGTTCAGCTTTGTCACAACAAATAGCAGACGAGAAGCATTTAGAAATCAAAACA
>jcf7180000809310-118685_0
AAAGCTGCTAGACTGTCCATTATTTATGAAGAGCACTTTAATGCTGATTATATTCCCTGCGCTCTGCTGTATTAAATACCCTTGGGCAACAAGAAGACATTTTGCCATTTCTTTTTGGTC
>jcf7180000809310-82571_0
ACAGGGCCTCACCAGATGGTTGTGATGACCAAGTAAAGAGATTTTCAGATGAGATAGTCATGAGATTGAATTATTTATTATTTTCTGAGTCAATTGCAAATTAAATAGGCTGAATACTCC
>jcf7180000809311-5842_0
GACAAGAAACGAGCAAGTGTTTGACACTTTTGTTTTGCTGAGGTGGAAAACCAACGGAACAGTTGTTTTCTTTGGAAATTTACTTGCTGGCCATAGATTTGGTAGGATAATGGCAAGCTG
>jcf7180000809311-16709_0
CCAAACCATTATATGATTCTATGAATAGTTGCTGTAGTAGAGCTGGAGTTGGTTGTGTGATTAAAACCAATTTGTAGACCCAGTGAGTTAGAACATTTTGCTACTCAAAGAAGAAGGTTT
>jcf7180000809312-10098_0
AGAAGGGTAATTTTGCTATCATGCACTTTCTGGAGTGAAGGGTACTTGCCAAATAAACAACACCACTAGTATTGAACATTGGAACCCAGTCGCCCACGATCCCAGCACAAACACATGGAC
>jcf7180000809313-3000_0
TTGAACGGATTTCCCCAGAAATGCCTCAAACAGTATTTCAGGGTTGGAAAAATGTTTGCAACTTAATAGGTTCTGCAGGTCAAACTGTGTATACCTGGGCTCTTTGTATTTATTCTTTCC
>jcf7180000809314-6625_0
TGTTTTGATCAACTGAGCATGGTTAGCTTAGGCTTTCATAAAAGCTAAAGTGACTGGTGATTGAAATGTTGATTGCTAGGTGAAAATTTGCCAGCTAAATATTTATTCTTTATTCCATCT
>jcf7180000809314-17923_0
TCATTGTAGTGGTAGTGTAAATGTAAGGATATTTCAATTAAAATTCATATTAAAATGCTACATTGAAACAATTTTTTTAAAATGTATTGAGTCATTAAGATAACTTGAAAAAGAAGAATT
>jcf7180000809315-9350_0
ATAGATAATTTCACCTGTTGCTTCTCTGGAGCACCAGTTCTGAATCTGTTTATCCCATACTTAGAATTCAATAGTCTACTAACACTGAGTACTCAAGTGGCTGTAAATGTTATGGGTGCC
>jcf7180000809316-10197_0
TGAATCCAGCCTGGCATAAGGAAAAATAAAGAGAACAAATTAAATACACACAGAAGAGCCGGGCTTGGCTTCATTCCCACCGTCATCATAGTCAAACTTCATTTCCAAGATCCACCATAA
>jcf7180000809317-1504_0
CAACTTTTCTTTATTGTCATCCAAAGTAGCATCTCTCCGCTCCAATTGCTGCCAAAGCCGTTTTGTTTCTTTCTCTAGCATTTTTTTGTCTTTTTCTAGCTGAGACATTTCTTGTTCTAG
>jcf7180000809318-10357_0
TCTCCCATTGCTGTCATTTCCAGCACCAGGCACAGGCACTGTGCCAGCAGTGCCCCTTGTAGTGCCCCACGGCTGCACCCGGCCAGACCTCACTCCCTGTTCCATCTGGGCAATCTCCCA
>jcf7180000809318-20860_0
GGACTGATGTTGGAGGGGGGAAGGGGCTGCCGTCCATTAACTCCCTGTTATCTCTCTATGCATCTGCCCACAAAACAAAGGTATGATTGTTGCTCCAGCTCCCAGACCTGTGCTGGCTTC
>jcf7180000809326-3581_0
CATTTTGAAGATATGAAGGCTTCCAGACTTTGCTAGGGTTCTCTACTTCTGGTTGAAGTCTAGGATATAAGGTATTCAGCAACCTGACAAATTACCTTACTTTTTTTCTGACTCTCATGC
>jcf7180000809332-45756_0
CAAATGTTGTTTCATTATTTTCTTTCATCACATTGAGAAATTTCTTTCCAAGGTACACTGTGAATTTGCAGAACTGACTTAGGGGTGCCTAGTGCACTCTCAAAAGAGGTAAGAACCAGA
>jcf7180000809339-938_0
ACTTCTTGGTATGTCTCTGAGGCCAGGATGGAAGCCAAAGAGGAAGACAGGAAGGGCCCACAGGAAATGGAGGAGGTACTGTCAGTAGGGTAGATAAGCAGTTGCCCACCCAGCACCCCA
>jcf7180000809346-13091_0
GCTAACTCTGCTTTGCTGGCAGCAAAGGCAGCTCTAATGAACCTCCTGACTCATTTCAATCCTGATGCAGCAAGAGCATCTCAATTCCCCATCCTTCTTGGTGGTTTTGCTATAAGGTTT
>jcf7180000809348-67495_0
CTAGAGCAACTGGAAATGTAAATTGGCTTTTCTAAGTCAATTACTGTTAATTTGGGTGGGTTAAATGGCTAATGGCAAACAGGACTTGTTGTAGCCCTGGTGAGGTGAGTAGCTGTTGAA
>jcf7180000809352-15596_0
GGGGGCTGTACTGAATATTCATAACATCTGAGTGTGTGCTGAGACATTTTAGAATAAATATTTTTTTTTAGGTTAACCTAGTTCAGAATGTTATTGTTAATCTTCTTTACATCCTTTCAG
>jcf7180000809352-60207_0
GGAGCAAAGATTGTGTTCAAAATAGAGAACAAATTATAACCTTGTGGAAATGTCATTTTAGTTTTATAGTAGAGTCTGGAGGAACTGGAAAAAATACTGTAATAAAAAGCATGGTGTTTA
>jcf7180000809354-20134_0
TAGAGTCTGCATGTCATTTTTAGGAACTGGTTGTCAAACAGAGAATTAATATAAATAAACCAAAAGATTTATTCTGCACAGCTTTGAATCTTGTTAATATTTCCAAAGTATCCTGTAATG
>jcf7180000809355-18416_0
TAAAAAGCATTGAGGGGTAAAAATCTGCTAATTTTGAGTAAGTTTTTATCAGAAGCTGACAAGCAGAAAAATGAGTCTGTGTCCTTGTTCCTAATGTTTTCTATGCAATTCAAAGTAGTG
>jcf7180000809356-11878_0
TCTAGGCAAAGTCATTTATCCTGTCTGACCCACTGATTCCCTCCTAACGTTGACCTAACACACGTGATTAAGTCTGTAGGAGAGCACGCCTGTACCACAGGTCAGATTCAGTCATTCTCC
>jcf7180000809356-465_0
TGTTCTAGGCACACCAGGGAGCTTGTTCTTTTGCAGTGGCAAGCACCTGGCACTAGAAGTGTGTGTGCATGTGTGTGCACAAGTGTGCTGCAAAATGGAAACTGTACCAGAACCCACGTC
>jcf7180000809357-4177_0
ATACTCTGGTGAATAGGCATCTAGAGCTGCAGTATTTATTTTGGTAAAGTCAAAAAAAAACCCCTCAACCAAAGACCCGAGAAAACAAGAAAAGAAATAGCATTTATGTTAAAGTCCCTG
>jcf7180000809357-14581_0
TCAAAAAATGTGTTTAGAAGTCTCTAATGTGTCACTTGATAGTGATTTTTATACAGGATAATGTGTGTATGCCAATTCTATTGATGTGTGATGGATTTATTAAACTAAAATAGTTCCGTT
>jcf7180000809358-2296_0
AGCTCAGGGGCTTATTCCTTGTGAGAGTGGAGATGTACACCTGGTGTCAGAGCAGCAGCGCATCAAGCTGTCTCTAGTGATAAGCGTATCCAGCAGTGGGAGATGCCAGGGATTTCTTAG
>jcf7180000809359-42569_0
TCAGCAAATAGGAGATATCACTCCAAAAACAAAAAACCCCTTCAAACAAAGGAAAAAAACCCCAAAAACCCAGAAAGAACATCCCCAGAAAACCTCACAACACAAAATAAAACAAAAACC
>jcf7180000809359-15368_0
GCACAGACCAAAGGCACTGAGAAGGCAAGGGAGCAGCCCACACTCCTGGACCTCACACAGCTCATCTGATGGTGGGGGGGTAAATCCTTCCTGCCTTTACTCACTCTTGTAGGCTTGACA
>jcf7180000809360-1672_0
CAGCAAAGCTCATTGAGGAGAATTCAAATTCATGCTGCAGTTTGCCTGCTGTCAGTAACACTGAGAAAATTGTGCACATGGTTTTGAAGGAGAATGCTGAAGTGATCTTGCCTAAAAATA
>jcf7180000809360-12731_0
GCAGCAACTCCAAATCCAGGAGGGGTTTTTGTTGGCTTTGCACTCGTGTAAGATCAAAGGTGTCAGGCTAGTCCTGAAGATCCAAAGCTCTACCTGTTTGCAGGAGGGGTAAATCACTGG
>jcf7180000809362-2307_0
CCCAATGCACATGTTGATTAAATTGGTCACACATTTTTTGCTGCTGTTTGCTAAACATGTTGTAGAGTTTTGCAGAATACCTATCAGTTAAATCCCAAATGGTGTTCTGCTTGAATTGAA
>jcf7180000809362-18829_0
GAACTTATCTTTAACAAGACAGAACTCAAGCAATTTGAGATGGAAATCCATAAAAATATTGCAAGTGTTGTTGAAATGATGAGTCACTTCAGCAGCATAAAAGTAATCTATTTATCTACA
>jcf7180000809363-4849_0
ATTAAGGAGAGAGCTGCGTAAACAACATTTATAAATGACACTTAACACAACATTACAAGGCAGCAAAGAGTTACTAAAATGTGGGTAAACTCATCTTGATCAGTGAAACAAATAATGCAC
>jcf7180000809363-19558_0
TGGGTCTTTTAAATACAGTATGCTGTAATGACTGATTATGTTCTATTGCTTTAATTGGCATTTGAATCTTCAAAGACAACTTTGCATCAACTTTTAAACTACTTTAGGAAGGAAGAAGGC
>jcf7180000809364-24059_0
TTCTGGCCAGTCATCAAACATTCTTTTTATCAAAGCGAACAATTATAAGGCACATATCATGGGATATAATATAGGATTCTCTATGTCTTTTCTCTGTCTATATCTACTTTAAAAAGTTAG
>jcf7180000809365-1069_0
CAGTGTTTGATCCACTGGTTATTTTTCCAAATAAATTGGAACTGAACACATTTCAATCACCCTGGTTTGCTCTAGCTATTGTAAGCAGCAGCTGCATAACTCTTCTCAGCCACAGACAAT
>jcf7180000809365-13377_0
GAAATCATTATGAAGTCAGGGTCAAAGAAAGCAAAACAAATAATCTATAGTCAGTGCTTTGGCATGTCTGAAAAATAGGAATGACTCCACATTTTTTAATTCCTAGTAGGCTGTTCCATC
>jcf7180000809366-32884_0
AGCATTTTCTGGAAGAAAGAATACCAAGGAAGAGGATAATATGTTTTTTCCCCACATCTGCACAAAAATTCTATGGACAAATAGAACAATACCAGGGCAAGTGCTTTAAAATGCAAATTT
>jcf7180000809367-9654_0
CAAATAGCTGCAGCTGTGTAGTTTATAAAGTGGTGCCATTTAGAGGAGGAATAGGAGGGAAAAATTTCAGGACTTTCCATGATCGACATGCCTTATTTCTTCCACAGGAGATAAAGTGGA
>jcf7180000809367-29328_0
GGTAGTGTGGGATAAAATAGTGTGTAGTGCTGAATAGCTTTTAAAAAATTTCAGCATTGAGGCTGTTTCACTCAATTTAGTGTTCATCAGCTTGTATATATTTTGATCTTGGTTTTGGAT
>jcf7180000809368-21091_0
CTTGTACTCTTAAGACAGGTGGTTTTGTTCCAGGTATTACAGACATTATTACTCTTTCTATTAATTACCTGACCTAGCAACTCTTGGATGCAGGAATGGCAGTTACATTTTCACGTTAAA
>jcf7180000809374-2606_0
TGCTTGTGCCTGGGGAACCCAGTGTGGAGCTTCACAGGGCACCCCTGGAGTGGGGCCAGCGAGCTCCTTGTTCAGCCTTTGCTCAACTTTCCCTGCTCCTGGCTATTCTCCCACCCCTAT
>jcf7180000809376-3460_0
TGTCAGAGCTTGTTCCTAGGTTGGATAGGGTTACAGGTTCTATTTCTTCAAAGTAAACAGCCATTGAAACAGTTTTTCCACTGCATGTGTAGCGATGTAACCAGGATCTTACTGAAGGTA
>jcf7180000809387-16079_0
ACATTGTTTACTGGGGAGTGGGAGGAAGATGTTTTCCCACATTCTGCACTGGCCTTACAGGATCCAGATCCACCCCCACTGCTGTACCTAGAGTCACTTGCACATGAATCTGCCTTGTGA
>jcf7180000809390-19474_0
AAACTACTAATGATTCTCTCTTTCCTGAAAATGTTCTCCTTTCTGCCCTACTATAACCATTTTTTTGGACACTTTTAAAATGTTTCATTCTAGTAATACACTGAAAGCTCCGATTTAGAA
>jcf7180000809392-31731_0
ACTTGCTGCTTCTGCCACGGGCTCAGGCACCGAGCTCGTTATTCCAGACACAAATCCAATGCTATTCACTCCAGGGAATGGTTACACGAGGAGGAGTCGCTGCCTGTTTCCCCTCTGAAG
>jcf7180000809395-14332_0
GCAGACTGAAAAATGGGCATTTCTGTAAAGAACTTTCAGCTGAAATAGTTGGCTCAGGCACTCTGAGCTGTATCTCTGAATTACCAAGGTTGGGGTTTAGCTCCAAATGCAAGCACTTTT
>jcf7180000809403-6918_0
CTATTTTCTTCCAAAGCCATCTTTCTCTTTTTTCAATCTCTTCTACATTGAATAGGGGAGCATCCCCCTGCCTCTATGGAATTTTTATATGCAGATTATAATCACAGAATCATGTCACAG
>jcf7180000809405-5169_0
TTCAATCCTGTAGCTGTACAAACACTGGAATCCTGTAGAAATCTTACCTTTTCTTGTGCGGCAGCTGTACAAATGGTGCAATCCTGGAGAAATCTTACCTTTCCTTAGTCCACAAAAGCT
>jcf7180000809406-6751_0
TCAATAAATCTCATCAAGCACCATATTTCACCTAAACCTGGACTACTTCTGTATTAATATCGTATTTCAGATTTTTTTTCATTAAATAGGTATTTGAGTAAACTTTGAGCTTAATTTGAC
>jcf7180000809406-19647_0
TGAATGACATTAAACCCTGTGGTCACAGGTGATGTTCCCCAGGGCTGAGTATTGCAGCCAGTTTTGTTTAGTTAATCAGTGATCTGGATGAGGGTATTGAGTGTACCTGCAGACAATTTG
>jcf7180000809408-3212_0
TAATTCGCCGATAGGACATTACTGCCTTATGTAAAGCAATAGGCGTATGAGCTTCCGTCGGTACTGGTCAGTTTTGCTTAAAATGAGATTGTCCTTGAAAAGTTACCCCACGTTGCTTAG
>jcf7180000809408-33752_0
CTCCTTTTTAGGGGAAAGAAGTCAGAGTTTTCTCTAAATGTTACCAAGTCAAGGATAGCGAATACAATTAAGAATGACATTTTGATCATAATCCTCCTTTCTGATATGGTATGTAAAAGA
>jcf7180000809409-3578_0
GCACCAGCTAGAGGGAAGAATTCCTTACATAAATGGGAAAATGGTTACAGAAGGGCTGTCGGGGGATGATTTAAGTGACTAACAGTTGGCATGATTTGTCATGTTTTTGTCAGTCTCAGG
>jcf7180000809413-8643_0
CTTAGAACAATGTAACTATACTTTCTATTGGAGATTAACCTAATTCCTAGTTCTCTCTCCTCCAAAATTCAATCCTCCCTGCATTCACAGAAATCCCATCCAGGTGCTTCTACCATATTT
>jcf7180000809413-34102_0
TTTTAAAGAGGCCAGGATTTTATACTGGTTTAAACATACATGGGACAGATTACATTAACAGGACATGCGCTTCAAAATGAGTCCAGTTTTTGGCCATTATATACTGGATGGCATGATGTA
>jcf7180000809414-12665_0
GTGATTAGCCTCTTGTGACTGACATGACAAGGAAAGAAAGCTTCGGTTCTCTTTAATGTATCATCTTTTTGTTTTTCTATTTGGCTAAACCATGACTACTTTGGCCAAAACCACCAGGCA
>jcf7180000809415-11448_0
GCCATATGCCTAGAGGAATGATCAGACTAAGTAAATGTAAGTGGGTTACCCCTACTTTTCCCCAAAAAACCCCACTAGTTGTGTGCAATTTATCTAGTGCGGGATGATTACTGTCATCCT
>jcf7180000809415-1389_0
TCTATCCAAAGTAAATGTTAAATATTTCAGAGACTCTTGCAGAGAGCTCCTCTGTTGCATGCTTCTACTATCCTTTAGCTCTGAAGTAATGCAACAGTAAAACTCAGGAAGGTGGAGCCT
>jcf7180000809416-11518_0
ACTGGTGTATAATTTTCCCCATTATTGTTTTTAATGTCTTTGTAGCTGAACTTTGTGCACAAATCTGCTACATTTTTATTTGCACTTTGCTGCTCCCTGGTAGCACAATAAGCAACACAA
>jcf7180000809416-339_0
GAATAATTTTGTTACGTTCCATATTACTGAACATACTCTCAATAAGAGTTAAAAAAAAAATTTTTTAAGAATTAGAAGCTCCAAAAAGACCTTTTATTCCCTGATCTGGCTTTTATAGCG
>jcf7180000809417-14692_0
GATTGCCCAATCCTTCATGCCCATTTCCCCCTTGGGCTAGGACTGAATAAGATTGATTTTTTTTCTTTATAATTGAGCTCCTGTTATTTTTAACAACAACATTATGAGCTCACATTTATT
>jcf7180000809417-1185_0
CCTATTGGTGGGGAAACACTTCCCATTTAAACAGTCGCTTTACAGTGAGGACATTTGCAAACACTGAGAGGGCATTTGCTGTCTGCCCCAGTAGTACTGCTGCCATCTGTCCCAAGCTCT
>jcf7180000809419-2430_0
AGGGGCACCAGGAGGGATTCCCACCTTGAACAAGAACACGTACCTTGCCTATGAACTCACCTGCAATATATTTATGCCTCCTTACGGAAAACAACCCCTGACAAGGAATCATCAAAAACC
>jcf7180000809419-13237_0
AAAGGACCTGCAGCTCAGATCAGGATTTACCCCTTTTTAAAGAAAAATGAGGAAATTCGGCTGCGTTACAAAGGAGTGCCCTGGAGTTTTGGGTGATCTGGGGCAGAATTTGTTTCTTAT
>jcf7180000809420-9318_0
GCATTTTGTTTTGTTTTTGTAAAAACTCTAATTTTCAGTGTGTAAAATTGCCTTAAAAATAAAAAAAATCAGATAATACCGAACTTACGGATTAAGGCAATTAACTGTTCAGCCAATAGT
>jcf7180000809421-12517_0
TATACCAACCATAATTTAGCATCAGTGTAGATGAATTGCCAATACTTGGCTTCCTCTGAGCAAAAGATACACAACTCCTGAGCTGAATTATATTGTCAAGCAATGTACAAATTTTTAGCT
>jcf7180000809422-7766_0
ACTCTAAATGAAAAGCTAGAAAATTTCTCATGTTTTTTCCTTAAGTAATTAGAAAAAAACGCTTATAGACCAGTTAACCTCGTTAAAAGCAATGTTGTTATCTGCATGAGGTCATTGATG
>jcf7180000809422-37559_0
AGAGTGAAATATTTTCAAAGTGACCTTCCACAGCAGGCTACAAAATTGATAGTAAAAGCCGTTCTATTGATGCTTCTCTTTTTCTTTGTTCCTTTCTCCTAAGGAAAGTAGATTGGAAAT
>jcf7180000809423-7490_0
TTTTATCACATATAGGACCCACGTTGAGAACAAGAACCATGGACAAAGCTGGTAGGCCCATATATAAAATAAAAAAATTTGACTACATCTGGGTTGCTCCTGTGTTATTACTGGCAGGAA
>jcf7180000809423-44365_0
AAAAATTCTACATTGTTTGCTCCTTCCTTCTTTGTTTATTAACTTCCTGGTGAAAAAAAACAAAAACCTCTTATTTACAGGATAAATAACTCCAGGTCATTTTTCACTGATACTATTTTT
>jcf7180000809424-7286_0
AATGTTGTGTTCTTCCAAGCCAATCAGATTAAATTTTAGACTTTTTTTTGAAACTGTTAATTTTTTTCCCCAACAAAAACCAGCATTCTCACATAATCTTACACTGTCACATGGTAGAGG
>jcf7180000809424-17401_0
TATTCGTAATAGCTTAAGACTAAGACCTGATATAATTCTGGACAGGTATGTATACCCAGGTCTTGAACAATGCTACCACATGATTCACTTAATATTAACTGGAAGCTTATTAAAATAGCC
>jcf7180000809430-9531_0
TGAACCTGGCTGAAAATGGTTCAAAGCTCAAAAAGACAACCATCTGCTACAGGAACTCTGCTACATCAGACACTTCCCTTTCCTCTACCTTTTTCCTCCATATGTAAACTGAGACAGTAA
>jcf7180000809435-724_0
AGTTTGCTTCCATAAAAGACAACACCTTGCAGGAGGCAAAAATGTTCTGGCAACAACTGGATATGCAATGTGGATGTAATATTTAATAATTCTCAGAGAAGCAAAAAGCACATCACTTCC
>jcf7180000809440-49005_0
TGAAAGAATTATGATTTCGTAAAATCTCCCAGATAGACTCCACAATAATGTTGCCCAGATGAGAGGATTTTACATAACAATCCTCACTGATGCTACCAGAGATTTTCCTGTACAGATGGG
>jcf7180000809447-19976_0
GCTTTTTGGTAGAGCAGCTGGAAGAGTCCGCCACTGTCTTCCTTTTTGGTTGTAAATTGATTTCTCTAACTGAACTCTTGAATTATCTAAGGCAATTGCTGCTTCCTCCCCATCTCCATG
>jcf7180000809447-40032_0
CAAAGAAGAAAACGTTATTTTTAACCGCACAGCATGCTAACAGATCCATTTCATTACTCGTATATTTTTATTTGCAGGTCCTTCTTTTCAATAAAAAAAGAGCAACACATGATTGTGCAG
>jcf7180000809451-70581_0
AGGACAGGGCTGGGGAAAGCAGGGCAGGACTTAAAGCAGAGCAGGGCTGAAAGCAGGACTGGTAGAAGCATTCTTCAATAAGTGGTTCAGAGAATTAAGGATTAAATTATTCTGTCAGAT
>jcf7180000809451-6483_0
TTTTTCAGCTGGGTCTGAGCAGGGGAGAAGCTTACACTGATAGACATCTGTCTCCAGCATGTGCAGTGGGAAGGAAAGAGCTGGCAGGTTCCTCTAGACTCGGACTTTAGGAGTTGAACT
>jcf7180000809453-2703_0
CACGATAACAATCAGCTCTTTGGTAAAATGAAACAAAGCTAGAAGATGTAGTCAGTTACCGGCTCTGAGCTGTTAGTACAAGGCACTGCTAAACCGTGTCTGCTTAATCCAGGGAGCTTC
>jcf7180000809454-10341_0
GGGACTTCAGTTATTTAACTCAGCAGTTCCTTGAGGAGGTTCCACTATTTCAGGCTGTCCGCTTACATTTTCAGTGAAGAGACACACACACAAATACAAACATTCCCTCACCCTGACTGC
>jcf7180000809456-17550_0
GAAATTCCCTTTAAAAAAGCAGATATAGTAAAGTCTCTGTGGACTTCTAATTTGTTTTTGACATTGCTGGGGTTTTTTTATCCAATGCACGCTGTAGTCTCCAGCCTCTCTCCATGTTCT
>jcf7180000809457-8299_0
AATCTAGCCAAACAGCTGCTGTGAGGTACAAAGGAATGATACAGCATAAATCCTCCAGGGCACCACTCCACAAGAGACAGCCACTTCCTACTCCACTGCTCCAAGAGTACTGACAGAATT
>jcf7180000809458-27825_0
ATATCCACTGGAGTAGATTTTTTTCCCATTGTTGTTTTATGGTTTTGTGGGGGGAAAGTGTGTTATATGTAGGACTTATTCCTCCAACATTAGGAGCCCCCTGAGCCATTACTTCAATAG
>jcf7180000809458-60830_0
AACCTGTTGTTGTTCACTGCAGGTATCAATTTTTTTTCCAACTTTAGTAAATCATTAAATTGAACTTTTTATCATCAAATAGCTGTTCTGTGCTTTGTTCTTGAAATAAATATTTAATTG
>jcf7180000809463-78841_0
AGTATGCAACAGGGGGATTGTGTGGCATAAGAAGCACTTCCCCTCCACTTTTACATTTTTTTTTATTAAGGGAGAGGGGAAGGAAACCCTGATGGTCCCTTTGGGAGAAGCAGCCCAGAA
>jcf7180000809463-34051_0
GAAGTCTCCTTGATGTCTTATCCAGGATCAATTCCACTCTCATTTCTTTCCTGAGCCTTTGTATTTTACTCCTTGTTTTTCCAGTTTTTAGACTGTTCATCACTCTGAGAGGAAATAAAA
>jcf7180000809467-10990_0
TTAGAGCTGCAATCCCACCAGTGAAATATTCCTTCTGCAAAAATGTAACAGGATTTCAAGGAGAAAGACAGTGGACCCCGTTGATGTGCAGCCCAAAGCTCCATAATTTGCACCTAAACT
>jcf7180000809468-20886_0
TAGTATTAGGTATAATAGCCAGAGGCATTATTGTGAAGCCAATTAAGTTTCTATATCATCTTGTCACAAACATGCACTAAAGTACAGATCACATTAACTCACTATAACATAAGAAATCCT
>jcf7180000809470-2114_0
CAAAGCATCTCGTCCCTACTCAGGAGAAACTCATGTCTGGCCAGGTCTCCTGGACCACACTGATGAAATGTTATTGCCACCTGGATGCTCAGTGCTTCCCTTCCATGTCAGTGCGTGATA
>jcf7180000809470-18926_0
TGAGAATGTAATTTAATTCGAGGTCAGCCACAGATGCTACGTGAGGCTTCATGGAATGACAAAAATGAAAAATAAACAAAATTAAAAGCATCTATGACTGTCTTTATAGTCTGCCTGGTT
>jcf7180000809471-43973_0
TGAGTTCAGGGAGTAGCAGATAAAGAGATGTGGTGGCGCTGACTCAGTTTTAGGTTTACGCTTGATCTGATCCCATTATTTGTTTGGAGCACTTGTAAATCTTTCTTCAGTGCACACAAA
>jcf7180000809471-5810_0
TAGTTTCCTATACTGACTTGTGGATGATGACAAGCTCCTTTTATGCTTTTTTAAAAAAAAATATATCTTAAGGATCAATTCTCATTGTAGATATACCTGAGTTCTTCCGAGTGGCTGGCT
>jcf7180000809472-14227_0
AGAACAGTCAATTCTGTGTGATTTCAAAGACTCAGAAAAGGAGCTCACAATGCTGAATGACAGGGTGATAAGATTGCAGCTGAATTTCAATACTAATGAGTACAAATTAATGCATTTGGG
>jcf7180000809472-46918_0
ATGTTTTGCTACCATAATTAGATTAGTCAGAAACATGAAATGAAGTTATACTTCTAGTGAACCAAATTAAGCTTGGCAATAAATTCAGTCCTGTAACTATCATAGAATCATAGAATGGTT
>jcf7180000809473-13642_0
ACATTGGACAATAAAATGATACATCATGGGAAGATTTACATCTCTTATGCTTTCTTGTGGAATTCTTCCTCTGCCCCTTGGAGAGATTTAGCTTGTCTTTTAAATATAGTATCAAGCCAG
>jcf7180000809475-12811_0
TTCTGCTTATTTCAAACCTGCTCAGGTGGGTATACACCAATATTACCAGGGAACTTGATTAAAATAAAGAAATAGTCCTGTGGCTAAAAGAAGATTGTGTTTTTTCTAAAAAAAACCCTA
>jcf7180000809476-14182_0
TGATTTATTTTGGAAGGACATTTCTCATAAATGACCAGATACCAGGAATCCAAGGCCCCTGGATGTATTAAAACTCTTGACAAGTAGAGAGTTAATCTCTTCTCAGGCTTGATATTTAAT
>jcf7180000809476-25448_0
TTCCCTCAGGCATACTGATGTTGACTAGGCTGAAAGACATAAGCACTAAAGAACCAGCATAACAGAGAAACCACTAAATGAATGCCAAAGTTTAGCAGTTAGGAGGAAAACAGAATTTTA
>jcf7180000809478-13043_0
AGTAGAGCCACTTAGGGCCTGGAGCTGGCCAGTTTGGGTCCACCAATTCAGCCAGGTCACGGTCAGTGTGGTAACTGGACACTTGGAGAAAGGGAAAGTTCTTCTGCAGAACATAACGAG
>jcf7180000809479-38536_0
CGATTTATGAGTTTATCCCCTCATAAACTACAAATATTTCTCTCAGTACCTTGAACTTTCTGTGTGACCAAAGTTACAGAACTGCATGACAAATGGGATCTGCAGCATCCAAGTGTATTT
>jcf7180000809479-28452_0
ATTAGAATTTTCCTTTGCACTGCTGATCTGTCTTTCCCTTCTCTTTCTTTCCCTGTTTCTATTCAGTATGTGAAGGGATAGATTTGGGAAAGGGCATTGTTTTGTGACCTGTCTAACAAC
>jcf7180000809481-18863_0
CACTTGCTTTAAACAAAGTGGGGCTACAAGTATTGGCAGGCATCACCAAGCTATGCAAAACCTGAACTAATGAGGAGATGGTAGTATGATAAAACACTTGATCGTATCTGCTGAATCTTA
>jcf7180000809481-3989_0
TACTATTTTGTCTCTCCATGTCTTGATCTAAGTGCTGAGAGTAACACAAGGACACCAAAACACATGAATATTTATTTGGCTGTTGCAATTTCCCATTTTCCAAGTCAGGTCTAGAAACTT
>jcf7180000809483-6470_0
TTATTGTAATCTTGACTTAATGTTCAAAACTTAGCCAATCTGACTGACCATTTATTTGTATAACATGCTTGGTTCCCTCATTAATTCTTAGAATGAGATTTCAAGTACATCTTGAAAGTC
>jcf7180000809483-38457_0
TTCTCTGCCTGTCAGCTCCTTGTAAGGGCTGCCTGTTCCACCCCTCTTGTGTTATTATGATTGCCATGCCCTCCTCTCACCAGCTCCTATCAGTTATAATGACACAGTGAGGGGAAAAAA
>jcf7180000809484-16687_0
TTGTGCCTCTGCACTCTGAATGAAGGTCACAGTTTTTAACTCTGTCATGAGATCTTTGGTTTGAGATTACTTTTTGTAGAATTAAATGAGTCTGTAGTATTTCCTGAAGCTGCTAATGAA
>jcf7180000809484-45653_0
AAAAAAACCCCAGTGATTACTAGTGACACTGCTTGTATATGCTTAGTTATAAACATCTGGTTTTATTGAGGTTTACCAGGAAAAATGATGCAGAATGAAGAAACTCATAAACATCAACAA
>jcf7180000809485-5224_0
GCAATTTTGCTAAAGAATAACTAACCCTGGAGGTTGAGGTTGTGATATTTAAAGAAAATGCTGTGAGTTCCAAGGTTAATTCTAAGGGAAAAGGTGAAATGTGAAGGAGAACCTTTAAGT
>jcf7180000809486-5451_0
AGTTTTACAGATATTAATATGCATGTTTGGAAAGTAAAACTTTTGCCTGGGCAACAAGTGAAGTTCCAAAATCTCAATTACAGCTACTAATACTCTTAATTCAAGTGTGGCTGTAAATCA
>jcf7180000809486-18586_0
TGTATTTCCTACCTAGTAACTGAGGACACTTTGTTTGAAAGCTGCATGTGACATTCTGGGTTGTCTGCTGTAAAGCACATCTTCACATTTTTGTTGAAAATATGTTGGTTGGGACTCCTG
>jcf7180000809487-8908_0
AACAGAGGCTGCTTCTGTAAGTGAGCCCAGCAGGGACAGCTGGTCTGAAAATCTGCTCGGGGAGATGGATTTGCTTCTCTGCAGCACCAGGATGACCAGGTTTTAAAATAAACATTTCTT
>jcf7180000809487-23672_0
GGTTGTGTGGCTCTGAGGCTGCTAGATTTTTGGAGGTTGTGCTACTGCAGTTGCTGTGCAAGCCCATTCCAACAACAGTGCTGGATATGGAAAGAGCGAGGATGTGAAGATTTGCTCATT
>jcf7180000809488-4420_0
CATAGGATATTACACTGAATAATCTTTGAGTAACAAAGCTTTACGAAGAAGTCATTAAGGTTTTGGAGGATTTTCTGTTCCATTCTGTCTATATTCTTGTTACATTCATGTCAGTGTTTT
>jcf7180000809488-20525_0
CTGGTGTGTTTTCTTTTTTTTTTAAATACATTTATATGTAAATAAATATATATGTATGCGTATATAAATTCTGAATTTAATCTCTATTTGATTTTTGTTCTCTCATCTTGTTTGATATAC
>jcf7180000809489-10405_0
ATCAGGAGCTGTTGCTGATCAAATTAATGAAAGCATTTATTAGGACTATGGTTGTAAACTAAGAAGACTGAATGAAGAGCCCTCTAATTGCCTTATTTGGGATATGGTTTGCAGATCTCC
>jcf7180000809490-9414_0
ACAGAAGCAATAAGCATTCACAACTGAAATTGAAGTAAATTGTAATTTTATTGTAAAATCCTACATGCTCATAAATACTTGGTTTTGTTGTTCTTAAACTGAACATTGCAAACTGGTGAA
>jcf7180000809491-8193_0
TCATCTTCCCTGTTTGCCTCCCTCTTGGATTTGAAACCAGCTGTATTGCTGGCAACTTCATTGGCTGATTGTGCCACTTCCACAAATTGATAACAAGGCAAATTTAACAGTAAGAGATGA
>jcf7180000809491-22436_0
CTGGTGGTGTGGGACTGGTTCTCTCTCTGGCCCACATCTGAGGCACCTCCTTTGAGGAGGGCTCCTACCACAATCAGCATAGCCATGCATGGTGAAGCATCAAAGCATCTGCCTCACCAA
>jcf7180000809498-15901_0
TGCTTTCCTCACCATGAGTGGTTTGAGAGAGTCCTCCAGGCAATTTAACAACGTCTTCCCCCCCCCGCCACAATAAACCACTTTATAGTGCTCTTATCCGAGCCAAGTTGACCTGCAGGG
>jcf7180000809499-23647_0
GCAGCTCTGGGACTTCACAAGAGCTAAGCAGCCTCCCTTAGGCACCGCACTGGAAAACATAGCAGCTGCTCGCTGTCCAATCCTCCCCAGCATTTGTGGTGTTACTGACTCTCACCCTCA
>jcf7180000809508-23204_0
TATGTACACCACTCAGAATGCAAATTGCTGCTAGTAAAAGAGTGATTGCCAAAAAACCCCCCCTGCCATAATATCTCAAGACTAAATATACATATTAGACAGAGTTGCCAAATCTCCAGT
>jcf7180000809508-79007_0
GATCATTGCCTAAATTTCCTCTACAAACAAGTACTTTCACAGCGCAATTCATCAACATCTTGTGATAGATGGGATGACTGTCCAGCTGGCCCTTCCTCGCCAGCGACTACAGAAGGCAGA
>jcf7180000809512-40499_0
AATTCAAAACTAGCAAATGGACTCAACTAACGACCGTCTCTTTCTTCAGTAAAGACTTTCCCAGCCAATCTTAATTCCTGCTGGGTACATATATATTATAGGTTGTGATATGTTTTCAAT
>jcf7180000809518-68617_0
TTATATACAATAGAATTTCCACTGTCTTCAGAATAGGTATTTTTAAATGTTTAAGTCAAGGACTTTTGTCCCATGAAGAGGTTTCTGCCATTGAATTGCTGACAAAACAGTTGCTTTCAC
>jcf7180000809521-14865_0
TCTTCTTTTTATACTGGATTTTGCCTGTATTCATTTTCTTCATTGTCTGCAGTTGTATCCGCTTCACACAAATACGAGAAATTATTTGTCACATCACACCTGCATTATGTTATTCTTTGG
>jcf7180000809523-14823_0
AAAGAGTTTTCATAAAGTGAATGAGGCTGTGATAAGCAGCACAGCTGGTGAGCCAACAAGAGACTACAATGAAGGCATTACCAGGAGGAAAATGTTCTAGGAATGTATTTCCCTTATGAG
>jcf7180000809525-42969_0
TAAATCCAGCTTCGTGCAAGGAGCACTACCAGACAAACATGTCTGAATCAAGGTATTGCTGACATTTTCTCTTCTAACTCAAGTATAATTTACTTCCATATAGGCATATTATGCTCTTGC
>jcf7180000809526-6373_0
CATTTGGTTTACTTCTGTTTAACAATAAAAGCCTGTACAGATGGCTGCAAAACAGAACCTTCAGACACAGTTGGATTTGTACACTTGTGCTGATTTCTTGCTTAAGGGAGCTCAGTTCAA
>jcf7180000809530-20882_0
TGAGTGGATTAAGAACTAACTGATAGGTGTCAAAAAGCAGCTGTCAGCTCTGAAGAAAAGCTCTGGAAAGAGGGTTTGCAGAAATGGGTGTGACGCTTGGCAGGCCACGGAACTGTCCTT
>jcf7180000809530-3705_0
TAAAGGCAAAAGTAGAGTGTGGGGAACATAACAACGGGAGACATAAAGGAATGTTATAAAGAGGACAAGGATCAATTATTCTCATTAGTCAACAAAGATGGGACAAATAATAATTGGCTG
>jcf7180000809531-6168_0
CCATGAACCATAGAAGACTTACTTAACTTATGCCTGGTTTGACAGAAATAGTGTTATACTTTTTCTCCTATTTCACTTTAGTAGTTACTCCTGTGAAAAGAGGCTAACACATCCAATCTT
>jcf7180000809532-14383_0
TAAAGCCCTTCAGGAAGCAGAAGGCTAACACATCTGTGGCCAGGTACATAAAGTGAATTTATTCACAGTGCTTTTTTCATAACTTCTCCATTTTCCATTCAGACATAAGGGAAAGAGAAG
>jcf7180000809533-2992_0
CATCATAGTTGTCTCAGTGAAGTACAATCTAGCTAAATGAGACTGGATTCATATGTTCAAGTGAGGAGAGAGCATTAAGATCATCTATTCTGAAATTTAATGTAATGCAGCCCATAAAAA
>jcf7180000809535-23677_0
AAAATTCATGGGGAAAAGCAGTTCCTCTTCAATGTATGACAACAGGCCTTGTTTGAGTCGTTGAAAGCTGCATTAATATTAGTACTCAAATGCAGCCTTTAAACAACTTCAGGATTTGAT
>jcf7180000809536-8984_0
AGATCTACAACAGTGCTGGACAAGATAATAAAGATTGCAGATTTAAGGTCTTTGGCCTTGAGAATATTTAACATAAAACCATTTGGCAAAAATTACCTCAATGACATATCTATATGATAC
>jcf7180000809540-40029_0
CTTTGATGAGCTGGCAAGTGCTCTCCTAATAAGTTCAAATCAACTGACTACAACAGCACCGTTTTCATCTTGTTTAAATGGTGGTCACCTTCCCGTGTCTGCTGGGGCTGCTTTCTTTTA
>jcf7180000809540-19735_0
TAGAAGTCACATTTCACATAAGAAAAGTTTGAAATGCCCTTTGGGTATTTTCTAGTTCAAGCGTAGTGCCTTAAGCTTACAGTCAAGCTTATGTTTCAAAAGGATTGATGGCTGGGGACT
>jcf7180000809542-11933_0
CTCTTAGAACACAGGAACTGTTTTCTTTTTGGCAGTTGTCGGTGTCCAAATCAAGTCTACGTTTTACCTTTTCAAAATTTTCTGGAAACTGCTCATTTGCTGAGGCAACACTTGGAGTAT
>jcf7180000809543-13513_0
GATAAAAGAGCAATTTTCAATCTGCAGCTGAATTGACTAGGAAAACACAGTTTGCCCGTTATGGGCTCTCCTGAATCCAGGCTTGTCACTGTGGTGAAGAAGCTCTTTTTTGAAGGACAA
>jcf7180000809544-11656_0
GACTCTCTTGAGAACGTTATTTTGATTTTCCTTACGAAAACCTTGATGGGCTTGGGGACTTGGGGATGAGCCAGTAACCAACAGAGAGACAGATTGCATAGAAAATTCACCTGAACGTGC
>jcf7180000809544-848_0
CCAGTGCAGAGCATGGTGTACCAGCTTTGTAACCTGCTAATTTAATAATGGAGCCAACCGAGCTGTACACATAAAGCATCTTCCAGTGCACCTAGAAATTAACCTTTAAAAGCCAGTTGA
>jcf7180000809545-7070_0
TTGGGAATAAATGCTGAAGCTCTGGAGAGGCACAGCTGGGTACACAAGAATGAACAAGCAACATACACATTGAAATTTCTGTCTTTAGGAAGTGTTGGGGTAAAAGGAGGGGTCAGGTCA
>jcf7180000809546-1756_0
TGGCGCTTAATCAGAATACTGTTGTTTATTGTGTGAGGGCCTTGATGGGGGAGGGTTTTGCTCACAAATGAATAATTTTGGAATAGACAGCATTTTGTTCGTAGTACTCTACACTTGCTG
>jcf7180000809546-12132_0
TATATTCACTCATAGGTATTGTATGCTCATGTACTTTTGTACCAATATTATCCCTTACAGCTCTCCTCTAGGGAGAGTCAGGCTTATGCTTCTCTTCAGTATTTATTTTCATCCCTCTTA
>jcf7180000809547-23107_0
CAAACTTTATACTACAAGATCAAACACAGGGACAGGAAACAGAGGTCCCCCTTCCCCAGTCAGGCATAATGAAATTACATACATACTACTGAATGTGTAAATTCAGAAACTGTATTAGAG
>jcf7180000809547-1027_0
AGTCATCAGTCCTGTCTGCCCTTTGTCTGGTTTCTGACAGCTGATAGCAAATACCTAGGAAAGAGTGTAACAGGCTGCAAAGGGTTCATCTGGTGTACATTTCTATCTTTCAGCAGTCTT
>jcf7180000809548-86278_0
TGGTTATTTTTAGAATGTCATGGGTTTATCTCAGAAACACTGCAGCATTATTCCTGCATCCATGGTAGAAAAACTGCTGTGGATCAGTGTGGCTAGATGGGGTAGTTATGATACCGTCAC
>jcf7180000809548-10513_0
TGATTTTACTGAGATTGAGTAGTAGTTATTTTTAAAACATGAGCCTCCAGATGATTTGAGTATTTTTATTTAGAACATTATGGGAATCAAGTGTATTAATCTATTTCACCATTGTCATAA
>jcf7180000809549-2806_0
GTTCTTATTGTACAATAAATGAAGAAAGATGGAGCAAAAACTTCACTGTGCAGTTCTAATGGAAATCCTTATATGCCTAGCCAATACAACTCAAACCTAAAATTGCATGCAGGATCCGTA
>jcf7180000809549-15958_0
CTAACTCTAGGTGGGGGAGGTTCTCTTTGATATAACTCAGCCATTACACCGTGGAGACAGAGTTAGAACACACACATGCATGGATGAGACAAGACTTTCACATTCCATTTTTTACCTCTC
>jcf7180000809550-13774_0
TGTCACTACCAATGAAAAAAGCAACAGAAATTATGTTAGTGCTCCAAATATCACAGGGTGACTGTATTTTAGCCCTTATTCACTACATCAAATCTTGAAGTCCTCAAGTTTTCCAGCTAT
>jcf7180000809550-3112_0
CCAGTCAATGGAATGCCTCCCCATTCAGACTGCATTTGGAGCACTGTGACCACATATGGGCTCCCAGTCAAGGAAATCATTGGCACACTGTAGCAGGTCCAGGGTGCACCCCAGAGGAAA
>jcf7180000809551-6897_0
TTTAATTTTACGTGAGGATTCTAATGTAAGTGCAAATGGTTAAGTTTAGCTATGCAATAGCTTCGAGCTCTCCTGCCACTGAGAATCATTTAGGTTGGAAAAAACCTCTCAGATCGTTGA
>jcf7180000809561-49109_0
TTGACCATTGTGATTTTTCCTTCCAGCTTTAGCCACAGTATCAGAAAAAGGAATAAAGGTTTTTTTTTTTTTTTTTCCCATTTTCTTCTGAACTGTCTGGTTCAGACTGTGGGTTGAGTC
>jcf7180000809561-169661_0
GAAAGGTGAGGTTTCTCTAATAACTCCTGTGGCTTCTTCACCGTGGGAAGGTAAGGGAGCGAAAAACATGCCCTCTAAGTCCCTTTCCACACTTGTGTTTGCTCTTCTGCTAGAAGAAAA
>jcf7180000809564-178983_0
AGGAAAGAGATGAGGAGAAGAGCCAGAAGCTGCCTCAGGTGGGAGAGGGAACAGCACACATCAGGCTGTTCTATGAGCAAGTGCCAGAAAAGCTGCATCCGGCACTTGGGCATCCAGATC
>jcf7180000809564-159824_0
TGTTGGTTTTCTTAGAGATTAGATACCTCATTCTTGACCAGGAATGATTTAAAGCATCTGTTTAGATACCGATATTCTGGGGACAGGGAATACTCGCATTTATTCCTGTTGTTAAAAGCA
>jcf7180000809569-5609_0
GGTGTAAGGATGAGAAGCCTAAATTATTTTTTCCCATGTTTCAGGTGACCACAGTGCCACGATGTGCTCTCTCAGTGCTGCCAATGCCAGGTTCTGTCTTGACTTTTTCAGAGAGCTGAG
>jcf7180000809575-38796_0
GCAAGATTATTTTAACAGTTTCATTAAAGAACAGTTTTTTGTGGCTTTTTTTTTCTTTTTTTTTCACAAGTTTGCAATAAATTAGTTTTAATTTGAATAATAGCTCCATAGGTTATAGCA
>jcf7180000809580-20431_0
AAAGAGCAGTATCTGCCTGTATCAGTTAAAGACCTGGTGATCCACATACTGAAGACTTTTCGTGTTTGTTGCCATGACAGCAACACTCAGCGGTTCTCACCTCATTACCAAAGATGTCTC
>jcf7180000809582-4659_0
ACTGGTAGGTTAATGGTACTCAGCTATCTATAAAAGCAGTGCATTTTAATATAAAATCAACAAGAGCATTCACATGTCACAGTTTAAATAAGATCAAAAATCATCAGTGCTGTGATGAAA
>jcf7180000809583-9655_0
GGTGAGACTGAATATTACTTGTGCAGAATTGATTTACACTTTTAAATCAACAGCATGAATGTGACTGAGGTAGTGAAAATGTTGAGCCCATTATTGTTTTAGCTAAAAATGAAATTTACT
>jcf7180000809585-3148_0
GGTGAAAAGGCTGTGTATGGAATTGAATACAATATCATTCCTGTGTTAGAAAGTACTCCTGTAAGTAAGGTAACAATAAATTCTAGTGTTTCAGTCTTATTGTCCATTCCTACTGAATTT
>jcf7180000809585-40999_0
CAGGGGCTGCTGCCCACGACTGGTCCCTGCCTTGCCCCAGCATGAGGTGTTACAACATGTGTTGCTTCAAAGAGGCTGCGATAGAAAAATACTTTTGCTAAGCTCTTCTCAGGAAAAAGA
>jcf7180000809592-1314_0
ACCACTGCTCCAGCCACTTGTGGTCCCTTCGCCTGTCACTGCACAGAGTACATTTGCTATTGTGAGCCATGGATGGCAGCCGGGGTCCCTCTGGGCAAAGCAATGACATTCAGACCTGAA
>jcf7180000809592-37742_0
ACTGGGATATATAGAATTGTTTTGAATTTCCCTAAGTGTCCAGAGCTCCCTGCTAAGCATACAAGCTGATATTTTGATTTATATAACAGAAGCTACTTTTTCCCCTGGAGTAACTCACTG
>jcf7180000809598-1198_0
TGGTTTCCAATTCTGGCTGTACCATAGATTCCCTTGAGTTAAATGAGTCATTTGTTCTGTCAGTTCCTGATTTAAGAATGCATTTAAGCCAGTGCCTGCCTTCAGGCAGGTAGGGTCAAG
>jcf7180000809598-56215_0
GTAAGAGTATAGTAATGGCATCAGGCTTGTAATTGGAAGAAGATAGAGCAGAAGGTACAGTGGGCTCACTTGTGCTTGCTGCTGGATTTCTGCAGCAGGCTCTTAGTTGCTATATGGTTA
>jcf7180000809602-36115_0
GGATCTTTTTTGCCAGTGGAACAGGACCTAGAGTTAAGGAAAGTGACATGCTTTTTCCACCTTTGCCACTGATATTTTTGTGAACCCTTGGGCAAGTCACAGACCCTTAGTGTACCATAC
>jcf7180000809602-66679_0
AGAGTATTACTCACCTAACAAAAACAGTAGCAAAATAATTGCATCTGGATGAGCCCTAGCGGAATACTAGCATGAGTCTCTGGCTTCTACTAAAGCAGTGACAACAAATAATCACACTAA
>jcf7180000809604-13458_0
AGGGTCCACAGACATAATGCCTGACAGATAGCTGGTATAGCCCTAGTACTTCCCCACACAAAAGAAGAGTCTCTTCTGCTTTTGAGATGAACAAACCTACATCAAGCTGCCTCTGACTTA
>jcf7180000809605-693_0
ACTCTTGCACTGCATAAATCTGATGAGTGCTAAATAAGATACTCCTAAAGCATCTGTCCGTGTCTCTGTCCAGGACAACACCATCCGTTCTAATCCAGTTCTGGACTTGGGCAATAGAAA
>jcf7180000809605-51161_0
CAGTGAGTAAGCACTGTGTATATTTGTTGCAAGACAAGAGCAGCTTTCTTTGATTCACCGGCTATCTTGTTAAAGTCAAGATTTGTCACCAGGCTTGAATCAGTGGCATGACCAACTTCC
>jcf7180000809606-35536_0
ATTATTCCATTCACCCATGCAGCAATGTGACCTGCTAGGGAGAAACAGGCTCTAAAAGGTGTTTTTGTGACTTTGCTGCAACGCCAGCTTGAGCTCCTCCCAAGATGGTTCTGCTCCTTT
>jcf7180000809606-12446_0
TACTGTCCTAACTGTTAAACAGTTGAGAAACAAAATGTCTGCATGTGAGCTCACTTAAAGAGAGATGTGTCTGATGCTGCAATGTCTGACCTAAGGGAATCCCTCGGGCTTTTTGCATTT
>jcf7180000809607-8297_0
GTGTCTGTAAAATCCTTGATGATTCTACAATGACTTTTAAAAAATATTTGTTCACCTGCTGTACTTTGTTCCATTTACATTTCCTTCAGCTGAGAAATGTAATTTTAAGTGCTGTCCTAG
>jcf7180000809608-9738_0
CTGACCTTACTATTTCTCTCCCAAAGGTCCCAGAGCAAAAAGAGCACACACACTTGGACTGTCACAGAGGTAAAAAAAGCACAAAAAAACCCACATCACAAAACCAACCAAAACCAGATT
>jcf7180000809609-6517_0
ACAGATTAAAGTTGTGCAGTCCTGAGGGAAATCTGATTTATTTCACATTTTCAGGGGAGGGGAGGAATAGTTTTAAAATATATTCACCGTTATCCAGTGATTCATGATAAGTTTGAACAT
>jcf7180000809610-14161_0
AACTTCAAGTGCAGATCAAAACTTGATCAGAAACACTAAGATTTCTGTTCTTATTAAACGTCCGAGTAAAAGCATGACCAGTGTTATCTTCAGAAACTCCCAGGAACCTGAGCCATGATG
>jcf7180000809610-24899_0
CTCTGAATTCAACATTAGGAGCTGTGGTACAGAATTCTTGTAAATTGAAGTGTATATATATGGAGGGTTTGATTCTCCTGCACCATGATTTCCTTTGGTTTTTGAGTTAAATAAAAAATA
>jcf7180000809611-42444_0
GTGACATTAAGTGTGGTGGATTTGATTTTACTTCAGGTTGACATTTCATGGCACTAAGCATGAAAAATTACATCCTCAACCAAGCTTTCCTTGGTGGAGCTCTTGGAGACAGCAATAACA
>jcf7180000809611-8627_0
TATCCTTTGGTAATGATTATACCTCTTGAGAATTTAAGATTGAATTCTTTTTTTACATAGGAAGCACTCTACCAAGGGAACTGCACATGTGACAAGGGACAAACTTTGATTTTCCTTCCA
>jcf7180000809612-26766_0
GGAATGCACAACTGCTCCTGTCTGAGGATATGCTGCACGTCTTTCCACCAGAGATGGGACGAGAAAGAAAAAACAGATCAGTAATATCAGCTGTAGGTTAATGGTACAAAAATTTTAGTG
>jcf7180000809612-12884_0
AACAAAGGGTTCTGGGCCCTCACAACTGCAGAACAGAGTGGAAACCACCCAGCCTCTTTACTGTGAGCTGCTGCTATGAGGTTTTAATCTTCTCTAATTCAAGTATTTCTAGCAATACCT
>jcf7180000809613-12874_0
GCTGGTCATAATACTTTGCAATTGTTAGCTAAGAACTACTTGTGATAATCTTGTCTCTGTGGTAGCTTTAGGACAATTTTGTGACAGGTTTGTCTATGTTCTTAAGGACTTTGTTTCTTT
>jcf7180000809614-19164_0
CAGAGAGGAACACACTAGGCAGTGAGACTGAAGGTAGAGATAAATACATGAACACTCCATATGCCAGGCAGCAAGTTATATGCAGGAAGTTACACATTATCCTGTTACATGCAGGATAAA
>jcf7180000809614-4406_0
TCCAAATCAGTGATTGCTTAAAAAGCATGCTCTCAAGTGAAGGAAATTTCACTTTATGTGGTGTAAGAGGTACTCACTATTTATAAATAAACCTGAAATGTGAGCATTTTGTATGGGTTT
>jcf7180000809617-13650_0
CAGTACTAAAATAAAATGTATTACAGTCTATAGTTTCATGAAATGGTAGCTTGGGCTCTTTATTCACCTGGAACAGAGAACTCCCTCTAGGGTCACACAAACAGTAACAGATTTGACACA
>jcf7180000809618-2267_0
CTGGAAAGGAAAAAGAAAAATAACTGTGTACCGTTAACAGTCCAAACCTTTACCCTCAAGCACATTTTTTAAAAATCTTTTTATTGGTGTTTTGCCCACTTTATAAAAATTACAAAATTA
>jcf7180000809619-18632_0
CTGCCCAATTTCAATTTAATAGCATCTCAAGTGATAAAGTGGGAAGAGACAGACATCTGATAGAGCTAACTAGTCATTTGCTGGTTCTGTGAAAGTTTGTGCTTCCCAGTCAGTGTCACA
>jcf7180000809619-3710_0
TCCTCACTGTAAATTAGGAGGGACACATGTTCTGGTGTCTGTCAAGACCCAGTCCTGACACTCTGCCAGTCCTGCACAAAAGGACGAGGTAATCCACAAGAGCAGTAAATTTATCAATCA
>jcf7180000809624-35407_0
TCTTTTCAAGGAACACTCAGTAATCGGTCTAAATTTTCCTTCCTTCTTTCAGTGGATACCTTCCTGTACAGAGATGGTCCTCAGCAGCAGTGGGGTGCTGAAGCTTTTGAGAAGGGAGGA
>jcf7180000809628-55870_0
GTGGTTTTTCATAAATGCTGAGCATTCATATTTCCTACCAAAGTCTACAGAAATAGCAACTTTTCAGCACATCTTAAAATCAGGCCATTAACCATTAATTATCATATAATAGCTCAATTA
>jcf7180000809628-45525_0
TCTCCGGGGAATATATTCACATCTGATTTCCCCGCTTTCCACTGTGTTTGCATCATGCTTTGCAGCCATTAGCCTGCTGCTCAACAACTTTAAAAAGAGACACCATCAAACCTGGAAGTC
>jcf7180000809633-24713_0
GTGCTGTTAATGTCAATGAAATTCAGGTACAAAGCACCGTGCAGAGCCTTGGCGATGTCTGTCTGTCCCGCAGCGAGGACGGAGCCTCCTGCAGTGGCGAGGTGCAATATCGGCATCGCG
>jcf7180000809634-24217_0
TATTTTTTTTTAAAAAATCCTGACTCTAAAGGTAAATACACAAGGTCAAGAAACACAAATTGAATGCTTCCATCTCCAGTTTGCACATGGCGCAGTAACACAAAGCCTACATGCTAGGTC
>jcf7180000809635-32272_0
AAGTTATAAATGTAGACAGCAGTGAATGCATTTTCTTGATCTGGAGCTCCAGTCTTAGGAAAAGGAAACAGGTTATTTTCTTGTTCAACAAGAGCAGCACAAGTGAACCTCTGCCATATA
>jcf7180000809661-4440_0
TACTGAGATGGAAGTATTAAAGAAGACAAACAATTCTTTAATCTTTACTTTGCAGAAAAACTGAAATATAAACAACTGACAAAGAAAATGCCATTTTGCTATGCAAAATCCTCCTATGTG
>jcf7180000809664-38158_0
TGTCAGCTGCACTTTGCAGGCTACAGGTAGTTTACAGCTACCTTTCTGGTTTTAAACTACGAGACTTTTAAGAGAGAAGAAAAAAGCAACAAGCAGTGAGGACAACCCACTCCCTAACCT
>jcf7180000809667-12031_0
GTCCATATTTTGGTTTTCTGCTTGTTTTTATCATTCATTTTCCTATCTCCATTTTTTACATCTATTTATATCTGTAAGAATATACATCGTATATATGTATCTATATGATAGCCTTGGCAG
>jcf7180000809669-2286_0
AGAGTCACTTAATTCTCTAGGTATGCCAAGCACCTTTGACAGTTCCACTGGAGCTGGATGTGTTGTGAAGAACAACTGCACCAAATGCAGGGACACTTCTGGATGGATCTGTTCATTCAA
>jcf7180000809669-15232_0
AAATATCTGAAAGAAAATCTTATAGTTGTGATAAATCATTTTCTTATAGTTGTGATCTGAATTAGTATAAGAAAATGTAAGAAAGTAAGAGTATTAATAATGGTTTGCACATGAAGTTTT
>jcf7180000809670-2837_0
CAAGCAAAGCACAGTCTTTGGTGTTCCTAAGGAGACACTACTTCCACCACACAAAGCTGAACCCCTGAATTTTCAATATAAATGTTTAATGGCTATTCAGTCATTGAGGATGTGGATGAA
>jcf7180000809671-16393_0
AGAGAAGAACAAATTTTGTATCTTTAGGGACCATTAAATTTGTTTGCAATCAGTTCCAGACATTCAATAACTGTGCAAACTGTGCTAGTTAAAATTTACTTGCTTAAGCGTCGTTGCACA
>jcf7180000809672-982_0
TAACATACTGAATTATGTTCTAGATGCCTTTATCTCCTTGGCATAGGGCTTCTACCTTGCCCTGCTGACACCAAGGAGCAGCTGACATCATCAGGACAGAATTAGGCCCAGAGTAAGCAA
>jcf7180000809675-12068_0
ATAGCATTAGTCCCTGTTGTTACCAGCAGTTCTTGTCTGTTATTACCAACAGACCTTGGTTGGCTGCACAGCCATCTGATTATTGGTGTTTGAGACATACACAGGAGCCCCTTACTTTCT
>jcf7180000809676-16177_0
CACTAACACTTGAACCTCACAGGATCACTCAAGCCACCTAAAATACAGTGGGAACACAGCCTAATTAGCCCAAATATCAGAAGTCTGATATAACACAACCAATTATAGTTTTACCCCAAC
>jcf7180000809676-607_0
AAGTTTAAAGAACCTACACAGCAAAGACAGGACACAGACTTTTAAATCCTTTCACTTCCTTGTGTCTACTGTTATGGCACTTGGCTGCTGACACATGAAGAAGCACTTGGAGGGTAACCT
>jcf7180000809677-48766_0
ACTGCATTCAGAAAAATCAGAACAATCTCCCATTGGAGAAAACAAAAGCAAACAAAAAACCCACCAAAAGACTGAGGAGGTGCCAATGTTTGACCACACTGTAACTTCAGTCAAGAACAA
>jcf7180000809678-9153_0
ATTCTGTAGTGACTGATCTGGGAAGAGATGGACTTTAAAAAGTAATGAAATTCAGGAGTGATACAGCATACACATGGAACGCAGATTGTTACCAGAAGAGAATAAGGTGGCTCACGTGAG
>jcf7180000809678-26455_0
GGAGATGTACTATTATATCTGTTGGTAGGTCAGTTCTGCTTATTTTAAATTATGTAGAAATGCTGGGCCTTTGCACAGGAAGCTGCCATTGAAAATTATTGTTGCTACACTTGTTGCTAA
>jcf7180000809679-42508_0
AGCTGCTTGGAGAATAGCTCAGTGAGGTTTTCAGAAGTGCTAATGCACAGCTCTTATCCAGGTTTAGGCAAAACCAGTATGCACCAACACACAGCCAGGTAAAGAGGGCTGGTGAGTCCA
>jcf7180000809680-25425_0
TCTAACAGTAGAAACATTTATGTTACTAATGAAGATAAACAGCAAACACTTTACACAGAACTTTTTATTACAGAATTTAAATTGACATTCAATGGCATACAATATTTCTCTTGGCCTAAT
>jcf7180000809680-13218_0
TTAATGCTAGTGAGAAAATTCAGTAGCTACAGCTAAATTGAAGAGACAGTCTTCCAGATCAGAAGAATAATGAAAGAATCTCCTTTTAGCATATAATTTGACTTTGTTACTGCATATAAC
>jcf7180000809681-8846_0
TACTGGAACAGCATGTGTCCTCAACAGGTCCCCAGCTCACACAAACTATACTCCTATACGACAGCACCACCTTGAAAGATTCCTTCCAGTGATAAGTGTTGAGGACGTGCAAAGGTCTCT
>jcf7180000809683-58854_0
TTATGTGCAAGAAACAGAAGGTAACATTCAATGTTATTTTCCATACTTTTTACTTAGCATCAGACCCAGCAAATAGCATATATGGCTGTTCTGTTACGTACAACTGCCCACAGCTGACCC
>jcf7180000809684-11588_0
GACTCACAGGTGACATGTAAACTGTAAAACGAGCCTCTCAGAAGAATCAGGGAAAAAAAACCCAGACATTGAAGAGAAAGAAAAGAAAACTAATTCCTCCTGTGCAACAGCACTGTGACC
>jcf7180000809685-16357_0
TCTAACCCTTTCTTTGTTTGTAGGACTTGTCAGAATTTCCAGTTTTTCTTTCTCTAAAGAAGTAGGCAAAGCGTGAAAGAGGTCACCAACACTGTGAATTTCATTCAAGAGGAGTTGTGT
>jcf7180000809685-5122_0
TTTAATCAGGTTCAAGTCCACTCGTTACACATCAGAGCAGAGAATAATGATGCAGAGCCGTGTTTTAGCCAAATGATGTTCCTTGCTGCTCACACACTTCCCCCAAATCACCGAGTTGTT
>jcf7180000809686-27822_0
TCAGAGATTATTTTTCAGACTAAGTTCTCTAATTCCCACTTACCCAAGGTGGTTTAGAAGCAGGTTTCTTTTTAGAGATTCTTATAATTTGTATATTATCTCACATTCAGCCTAGCGCTT
>jcf7180000809686-6455_0
TAGGAACCATTATGTTTACACAGTAGGCTGAATTTCCAACACAGATTCAGCTACACATGCCTCATGAGCCTTATTCTGTCCATGTCTCTCTTGAGCAAGGGGTGGAAGCGGTCTTACCAT
>jcf7180000809687-4211_0
CAGCAGAAAGCCCAAGCTGCTAAGCCCTCTTGTGGGCTCTTATGATGGAAGCAAGGAGAACAAAGTAAATGGAAAAATTATTAACTTTCCATGTGTGGGCACAATGTGTAACTTTGGCAG
>jcf7180000809687-17922_0
TCCTGGAAAACTTCAAGCTTTGACATTTTACAGATAGGCTTATTTAAGAGAGCATGGAATATTTTAAGCCACTCAATACCATTTTTCTTAGATATGTGAGGCACATTCCTTTTTTTAAAG
>jcf7180000809691-44306_0
TCTGTTCTAGCAATAGCATGGAGTAAGTTTGGGGTTATTCTAACATTGATGTCTTAATGAAGTTTCTTACCAACTTTTCTGATGGATTTAGATTCATTTTTAAATGAAAAATCAACAGGA
>jcf7180000809705-21484_0
TAAATAAAAACTCACCCCAGATTTGTCCTGACTAGTTCACACATTGAAAAGCCAGCCATATGCTGAATAGGTTCTGAGGTAGTGCCAGAAAGCAACACTTTTTTCCCCACGTGCTAAAGT
>jcf7180000809720-6609_0
TTGTAGATGTTTTGGTTTTGGCTTTGTTTTGTTGCATTTTTATTGTTGTTGTTAGTTTGGTTTTTTTTTATTGTTGTTGGTTTTTGTGTGTGTGCATGTGCAAATAAATTGGGAAACATC
>jcf7180000809721-2898_0
TAAAGTCTGAATGTTGTTCATCAGAGAGTGACTGATAATAAAGAAGTGATTGACAAACTTATTACTTGGCTTTAAAAATAAGTTCTCCCAATTCAAAAGATCCTTTTTGAGTCCTGGGAG
>jcf7180000809721-39197_0
TTACGACGCCAGCTTCCTTCCCCAAGGAGGAGCCGGGAGATTCTTTTATGGGAAGAAAGAAGCAGGGAGAGACCATAAGTGAATGGATCTTTGATATCAACAGCCATTTTGGCTTATAGG
>jcf7180000809724-3940_0
CTGCACTTCTGGTTCCTCTCCTTACCAGGCTGAGCAGAGAAAACCTAAAGCAAGATGAATTATCGTGTCATAACAAAAGGGTGGTTGTGGGGAGGAGGGCAGTTTCTCAAGCTCCAGTTT
>jcf7180000809725-29163_0
ACAGAGGTCTATTTAAAGACAGCAAAGTCTCCAGACCACTGGATTCTGAGAGGAGTGGCTCTTCTCTGTGACATCAAGTAAGCTGTTTTTCCTCCTACGGCAGAAGAGAAATATGTGGCA
>jcf7180000809725-39310_0
AGTGTAGGCTGTGATAGTTAAGCCCTAGTCCTTGCCTGGCTGCTTGGTGATCATCCCTTGGTATGATGTCATCATGCCTGAATTGCCTTTGATTATTTCCGGAAAGCAGAGTTATTCTCC
>jcf7180000809726-22566_0
GGAAGCAGGTTGGAAAACTCGGAGAAAGCAGAATTGTATCTTCAGAGGTAAACCTGGTGTGGTTACTCTGGTGAAGGCATTTGAACTCTCTCATTTGATGGCTGTGTATCATGCAGTATC
>jcf7180000809729-11259_0
TTTTGAATGCTAAAAATGCTATAAATTTTCTTTTAAGGGATGCTTAAGATTCAGTAATTAATTCTTCCGTTACAATGGTACGAAAAAAAGTGACACGGAGATGGGACTCCAGCGATGGTG
>jcf7180000809730-53136_0
CTCAAGCTCTTCTCTTTAGGGGACAATTCCTGTGTGAGATTTTCCAGCACAAATAAGAAGCTTTTTGGAACAAAGGGGTAGCAAAAAGGTTATGTTACCCACCCAAGGTCTTTCCTAGAT
>jcf7180000809730-19981_0
TAATGTTTAAATGTCAATCATTAAGGTGAAGATTTATCACTTTTATTTCTTTATGGTAGCTAGCATTTAGGGAAGTGAACACACCTTCCAGTTCTCTGAAGTTCAGGTCCAGCATGATGG
>jcf7180000809734-17801_0
TTAGAAACTTGTTCCTCTTTTCCTGATGTAGCAGTTCTCTTTAATTCAGCTGCCTTGCCGGAAATCAGAGATAATTGTTAGAGCCTTAGGCAGGGCTTGCAAGCCTGTCTAGCAAGGAAC
>jcf7180000809734-33300_0
ATTTGTTGATAGAACTGACACACAAACGGGTTGCAATAACAATGACTACTTTGACAGCAGTATTAAGTGTCTAGAAGAGATGTGTAGACAAGGTTTATCTACTACTACACTCTTAGCTTT
>jcf7180000809736-3342_0
GAGCATGTCACTGCTCTCCCTCAGACCTTTCTGCTGGCTATGAGAAAAAAGCTACCTTGCGCATGAAGTACTTTAAGTCAGCTTGTAGCACGATAACTTCTAGCACAGAAAATGCCTGTT
>jcf7180000809739-14746_0
TAAACCTTCCAGTGAGAAGCTTCACCCTTGTTCTGTTCTTACTCATGTTCTAAGAGCATACCAACAGCAGGAATCCTCGCATGGTGTTAGAAGCATAAGAAAATAACTCCTTAAAAAATT
>jcf7180000809740-8325_0
TTAAGTTGCCCCTCACTAAGAATGATGTCTTCCTGAGGCATATAGCTCTTCCCAAGAAACTTAGTGTAGCAAAAAGGTGCATCCTAGCTCAGGCTTCCAAATTCCATGCTAAGGAACAGG
>jcf7180000809742-8504_0
CAGGGTTGGGCTAGACAGTGTGAATGTTAATGCAGTCTGCTAAAAAAACCACTTTAAACATATAAAAGGTAATGTGTTGTTTGTGTTTTTTTACAAAATTTCTATCTATTAGTTGTAGAT
>jcf7180000809742-26804_0
ACATTGAAACAGGATTACTTTTTCTAATACTAATAAGCAGCTAAAAGTATGATTTGCTATGTAAATAAGAGGCACTCCAGACCTGCTGCAGGTATGTTGGATTATAAATATAAAACAGAT
>jcf7180000809743-53778_0
TATTTAGGTTGCTGCTGCAGCTGGATTGAGATTGTCTCCCACTACAGGATCCTGTAAAGGAACAGGATAAACTGAGACCCCAGGAGTGTCATGACAGACACCCATAGCTGCCAGACCCTC
>jcf7180000809745-3306_0
TTTTATGAGTTACAGTAGCAACAGGATTAACAGCAATTGCTACGATTTTTAGAACAGTTTTGAATTTTTAGATGTTATTAAAATTAATAGAAGTCCAGTGTTCAAACTCACCTGACAGCT
>jcf7180000809747-2939_0
GCTCCAGTGTGGATCTTCTCCATGCACTGCAATCCTTCCAGAGGAGCCTGCTCCAGCATCAGCTCTCCTCAGGCTCTTGTTAAGGAATGTGCTCCTGTGTGGTCATCTTTGTGTTGAAGG
>jcf7180000809750-39643_0
CTCTTCTTTTTGAAAAGTCCCAAAAGTTCTCTGTTTTTCACATCAATTGCATCAGAAAAAAATATATTTCTGCCCCTTTGTCATTGTGTGTTCTTACATTATTCTCTCTGCTTATTCTTA
>jcf7180000809750-29264_0
TGGAATTTAACCAGAAGAGACTTAAAGGCCATAAATTCTATAAATGAGAATGCACGCCTGGAACCCATTTCTGTGATACACCCTGTGGAGATGGCTGGCTTCACATTCAGGAGGCTGAGA
>jcf7180000809751-57401_0
CAATGTGATAGCAAGGAAAGAAATGCAGAGTTGTGCCCTCACATGGGACAAGGACATGTGCACTACTACTAACAGGGCTTATTTCCACCAAAAAGGGTCCAGTCCATCCACCTCACTGCT
>jcf7180000809751-34940_0
AAATTTAACTTTTTCAAAGGTGTCTAACTTACCCAGTGCCAGATGAATTTTCTTGGGGGCGACAAAAACCCCATTCTGTAGTAATTCGAAACTGTAAATTTTAAAGTTTTATTCCAAATC
>jcf7180000809753-18102_0
AAGTTGAGGAGGTTGCCACCAGTGGTTATATTTTTGCAGTGGGTTAATTCTTGCTAGGACGGGGGTGTATGGCTCATGTCAGGTGACTGGGCATCTGCCTGATGGGTTTTCTGGTTCTAG
>jcf7180000809753-3717_0
TACTGTACTTTGGTATAATCCAAAAGAATTTCGTGTTGACTAGCTGGTCTGGTTGTTGTCTGGAGAAGTGCCACCTCCACCTCTGACATTTGTTGCTCCTTCATGCATTTTAACACTTAG
>jcf7180000809754-7953_0
CAAACAGTATCTCTTGGAGAAATTCCTCTACCCTGTAGAGGAATTTCTCCAAGAATGGAACCAGTATATTTTAATTATATGACATGAGAATCAGTTGTATCTAATGTTCAGTTTAGATAC
>jcf7180000809756-7793_0
CACTTGATAAGAGATGGTCATGGAGAGAAGAGCAGACCAGGAACTCTGGCTGATTTTCAAGATGCATAACAGTGAGCCATGCCAATGGGGAAAAAATCAAACCAAAGTGGCAGGAAGCCT
>jcf7180000809758-21200_0
TATTTCACATGTATTACACATATTTTCCAGGATTATTCATGCTTCCCTTACATACTTTTATGAAACTTTGATTATACAAGATGTAAAAACGTTGGGAATTGGAAAGGAAGGTAATTTTTT
>jcf7180000809760-7193_0
AAAGTTGAAAGTTGCTGAAAGCTTTTTCAAGTAGAAACAATGAAGTTGAATAGCAAGACATTCCCGTTTAAACTGAAATAACTTTTTTTAAAAAAAAAAGAAACCCCAACAAGGCAAACA
>jcf7180000809764-5474_0
AAGCAGCGATGCCACTTTAGTTTGTTTGAATCCCTGCAGAGCTGCTGCTGTGTAAAACATGTGCAGTAGCTCCTAGGATTAACTCTGTGTGATAATTCTACTTTCTGCTGGTATTATACA
>jcf7180000809765-2123_0
AGAAAATCTCATTTTCATCCTTCAGGACAGCATTGATAATTCGGCAGCATATCAAAAGAGTTCCCTTTGTAAGCATTTAAATAGTTGGGTTTTGGACAACTGGGGGATATCTTGAGATGC
>jcf7180000809766-12984_0
CTGTTATCCTTTTCACTGCACCCTTTTCATTCATCCAGAAATAAATCAAAGAGGCAAGATGCAAGGTCTCATTTCCTTGTGCGTGTGTGTGGCATGTAAGGAAAGCAAAGCGTATTTTTC
>jcf7180000809766-2472_0
GCTGATGAGCCTTAGGCTCCGTTGTTTTCCAGGGCTTTTCTTGCATGAAGGCAGCTAAATAAAAGCACAAGAGCTCCAATGAAATCAGAAAAGCTGATGACAAAAGATGCTTGCTCCCTC
>jcf7180000809767-27197_0
TTATTGTTCAAGGACGGACAACGTATATTAAGGCTACACTGACCACTACTGCTTTACTGGTTTTTGTAGTCCCTATCTGACGACATTAATTTGTGCTCTTCTGTATTACATGCATCTCTG
>jcf7180000809767-10538_0
AAAGACTTCAAGAACAGAGAGGTTTACCATGGTCCTGATCATTCAATGGTTAATTACCACGGCCTTTACCTAAATGCATCTGTTCACCATGTAACCTCAGCTATGTGTCATCCAAAGCTA
>jcf7180000809768-17499_0
CCACTGAAGCTGCACGGGACTTGGAGCTCTCATCACTCTATCTCCCTGTCAGCCGAATATCTTTGCAGCATAACCTGGTCCTGTGAGATGGTTCTATTACTCTAACACAGACATGTTACA
>jcf7180000809768-7443_0
GTTCAAGCTAACAGCCGGTAGTGCTGGATACCTAGCTTACACCATCCTGTGCAGTGCAGGTAATAGGCAAAAACTGAGTGAGTGCTTGGCCCCTTCAAATGAAGACTGTATTCTTGCTGT
>jcf7180000809769-18466_0
TTTTTTATACCTTCATCAGCTGAAATAAGATTGGTGTTTTCTTCCAAAGGAGGCACTTGAGAACTGCAATGAAATCTGTTTCTAGAACTTCTCTAAGTTAAATAAATTGGACTTTCAGTT
>jcf7180000809769-6830_0
TGTTTTAATCTAAGAGCAAATTACCAATGTCATCTGTGTGAATATTTAATATGTTCAGTGATAGACTTATATGAGGGACTGTGGTTAGAGTAGGCCCACAGGCTGGGCTTGGATAGTGGT
>jcf7180000809774-3099_0
AGTAAGGAAAGCTACATCTTTAGAGCCTCTTTTATCTTTAAAAAGTAATTAGAAAAAAAATAGACTAAAACTCACCAGCAAGGCAAAACAACATTCTTCCCCCTACTGTCCTCCCTCTCT
>jcf7180000809784-19723_0
ATTGACTTGTTGGAGATCCTGCAACAACCTCCATTTCCCTGATTTTTCCTAATTACAAAGCCAGGAGTGTTCCAGGGACTAGTAGAAGGCTCAAGATGCCCCTAATTGTTCCTGGACTAA
>jcf7180000809790-17256_0
ACCACAAATGTGGGACTTTACAATGCAGTAAATATAGAGCACCAAGAGCTTAACTTACTTTCGCTGTACAACAGTTTTCTAGCAACAGTTTTTCTGGAACAGAACAGAGTCCCTGCATTT
>jcf7180000809793-2041_0
GCATTCAACACCTAAACCTATTTTAGACACTGGTGATACTCAAAATGTGGTGAGACAGCATTTCAGTGACATTATCTGAGCCTTGCTTAGCATACAGAGAGTCCCACTGGATCCCAGTTC
>jcf7180000809801-9659_0
TTGAGTGATGAATTCCCCAACAGCCCAGTTTTAGAAAGTGACAGAAAGCAGGTTTGTTTAACCTGGATGCAGAGAAGGTCTGCTGATAGTGGCAGAGGACCTACATAATTCCATAACAGC
>jcf7180000809803-3795_0
TTTCAGTATGAGCTTACATGGGAAGTCATTGGTATAGCTGATGGAGAACATGGATTTCAGTTTTGAAGTAAAGATTAAACTGTAACAAAACCAACATCAGTGGCTGCACTGGATTATTTC
>jcf7180000809818-15008_0
ATTCAAACAACTGAAATGGTAAAAATGTCTGCAGTTTCTGTAATGAAAGATGCTAATGGGTGGGTAGCTTCTGAGCATTATAGTGTCCCCATCCTAATGTCACCTTCACATCTCTCATGC
>jcf7180000809820-35842_0
TCAAGATATTTCCCACATGATTCAAATTCCTTTGAGTCTACCACTTATGTCCTCCCATTGCACCTTCTTTCATTTCTCTTCATCCTGGAGCACACTCCAAGTCAGCTTGTTTCATCATGT
>jcf7180000809823-66710_0
ATACTACAGACCCTTTCTGGGTGACAGGAAAGCTCCCTTCGACAATTTTTGGTGTTGGGACTTCTGAATAATAAAACCAGACATGTCTTGAATAGTATATATTCAGGATGGGGAAGCTAG
>jcf7180000809827-5444_0
AAGCTTGACCATGAGTTGTTAAAGACCTGTTCAAAATACTCACTCAACGTAAATAGGGTTCGTAGAGTTAAGTAGTTGCTAATGAAATGCTTTGAGCACTGAGCAAGGTGACAAAGCAGT
>jcf7180000809829-20093_0
AGGAATTGTACAAGCTTTGTTCCACCAGTGTGGTGAAAAATAGGTTTTCTTCAATAGAATGGAAGAATTTTCAGCCTGACATTTATTTCTGTGCCAATAGGAAATGCACTCTCAGTCTCC
>jcf7180000809829-4201_0
CACTTTTTTTTCATCAAAATTCTCTACTGAGAGCATGGGAAGAGAGGCAAGGTCTGTACGGTACCCATTACATATTTATTATGTCATTCATATTGCACTAATTTAGCCTTCTCCTTCTTT
>jcf7180000809831-12933_0
ATATACTCCAGGGATGTCTGCCAATACAAAGTCCAGCATTTGGAAAATAGTATTAGGGCAGCATTTCCAGCCATGCATCCTTACTCCACCACACAGCATGGCTCAGACTTGCACTGCAGC
>jcf7180000809833-9945_0
AAACTTTGTGGCACCATGGAAAAAAACCCACAAATCCCCTTATTGCATGATGGTATGGTGCCAAGTGTTCATTTACAGATTTTGTGGACAATCACAGTACAGCACTGTATGCAAAATAAG
>jcf7180000809836-32468_0
AATCTATTCTCTCAAAGGTGTTGGGAATTTTGATAGAGACAAATCGAATTCTAAAAAAGGTATGACTAGTAAATACTAAGCCCCCCTCTGGGCAAAGGCAATGAATTCTCTCATTGGTGC
>jcf7180000809841-3001_0
GGTTGGATATTAAGGAAAATCTCACTCCAAGGATGGTCAGGCATTGGAACAAGCCCAGATTGGATGTCCAGACATTGGATTCTGCCCAGAGCAGTGGTGGAATCACCATCCCTGGAGGGG
>jcf7180000809843-14197_0
CAAATTTAGGTGCTTACAGTGTAAGTGTCTACACTTGACATAGAATCTCCATTACATCAATGGAGTTCTACCTAGTACAGGTGATGGAGCATGGAGAACAATTCAGCTGAGCTGGATCCA
>jcf7180000809847-1760_0
TATTTCAAACTTAATCACTTTTCATCTCCAAATAACGTGGGAGAACTTGCCTGACTGGACAGAAAACAGTGAAAAAATCCCACTGAAACAACTAGAACAATCGTCTTCTTGTATTAGCAC
>jcf7180000809847-22210_0
ATGAGCAGCTACAGAAGTCAATTCACCCGAGTCAGCTTTAGTCATCCTTTTTAGCGCACGGATCCATCTGCAGTGTCTCCAGCAGCAAAGGCGGGCTGACGGCACCCAGCACTCCCAGGC
>jcf7180000809848-1751_0
TTTCCCATTTCTTTAACACACTGTGCAATAAAAGAGGTCAGAGTCTATTTTTACATTTTCGTTCCTCTGAGAAAGATGAGACAACTGGCATGGGAGCAATCACACTGGAGGGGATGCTTG
>jcf7180000809849-8520_0
TTTTGACGAGGTGTATTATGCTTCATAAACCCCTGAATTAATAAATTAACAGAAATTAATGCTTCAATGGAGCAGAAAAATGTTTTACACAAACCCAGTATTTGCATTTTCTTTCATGCA
>jcf7180000809849-63714_0
CACAAGGAATCCCTCTACAGATCTCCTTCCTTGTGAACCCCAAATTTCATCAGGTATCAATACAATGCCAAGAGCTCTCTGTAGTATTGAAAGTTTAGTGAGCTTCACAGAAAGCAGCTG
>jcf7180000809851-4341_0
TGAGTTAGACACTTATGTCCAATCAGGATTCCTATGGATCCTTTTAGACAGACAGACATTTTAGGACAGGCCTGATCTTCCTTGTAATAACACAGATAAACATCTCTCCTTTTTAGCTGA
>jcf7180000809852-1137_0
TACCTGTGTGAGAGGGTTGGGTAGGACCGGTGTCTGTTGTTCCTTCAGCACTCAAAGAATGGAGCAGTTTCACCCAAAAGTGAGAATCTCCAGCAGCAGAAGTGCTGGAGCTGTAATTGA
>jcf7180000809852-31081_0
GGCACAGAGTGCCTGCGAGTCTCTTCTTTTTCTTTTTGACCACCAAGCAATGACCTTACGCACAGGGAGCCCGTTGGTGATGGGCAGTGTCTGCTGCAACTTCTCATTTCGCAGGAGGGC
>jcf7180000809853-7702_0
CTTTCCATTGCATATGTAGTGCACTTGAATGTGTGTCTTAATACACCACTAAAATCAGCATTGGTAAAGGCAACACTAAGAATGATGTAGTCCTAAACTCCAGGATTGAAGGATTTCAGC
>jcf7180000809853-29816_0
AAGTTCATCTTATGTAGAGTGCAGTAAGGAAGGAACAAGGGACAATGTAAATGAGATCAGTGACTAATTCTCCCAGTGGTGGAACTCCTACACATTTTAACTGCAGATCAGTAAGAATAT
>jcf7180000809855-12381_0
CAAGTATTTTGGGTAGAGGACCAGTTAGCTCATCAGATAGAAGTGACCCCTCCAGATCCATATTATTGCAGAAGCCTCCTTAAGGTTTGTTTTGTCATATCCTGGCTTATGGGAGCTGCA
>jcf7180000809856-34881_0
AAAATGTATTAGTTAAATTATGTTACTTGATTAGCAGTGCTTATATTCTCTTCTGTCATGTCACTTAGCTTAATATATAAGGTGATTCAAAACTTTGAAGTGGATATGTAGGGTTTAATT
>jcf7180000809857-6266_0
TCTTGTTTGGTGACCAGGAGTTTGTCAAGCAAAGATGACAGACACCACCCACTCACCCCAGCTGAGGTCTGAACCAAACCATCAATACAACACAGTGTCGAGGACCTCTAGCTCTCTTCT
>jcf7180000809858-3401_0
TTGGGGCTTGCCACACAAAAAGAATAACAGCGAGCACAGATGATGTTTCAAGGTAAATGCCTTGCTCTTCTGCTGGCAAATTTAGCAACACTAATAGGATCAACATCAGAACTACCACTC
>jcf7180000809859-12791_0
CTATACTACAGATCCCTTTAAGATTGGCTTCGTCATGTTTACCACTCAGCTGAGGCAGGCTTTGAACGACAGTTGTATCCTTTTCATTACAGAATTGTGGCCATCCATATCCCACCTGTC
>jcf7180000809859-55950_0
TAAAGCTTCTTTCTGCTTATCAGATACTCCAAAGTATCTGCCCTATTCGCCAACCTAAACACAACAACAGGCTTAATTTATTTAGTGAATTTCCTCATTTACACACAAGCACTGTAATAT
>jcf7180000809860-18537_0
CTTGATTTCACTGAAAGGGAAAAATAATAATTTTAAAAAAAAAGTATATATATATATATCTCTATATAACCATGTCATCTTGTTACTGTTGTGAAATAAAATGAAGTAATATTTGTGTTT
>jcf7180000809862-6693_0
AAAGAATTAATATGGATTTCTTTTTCTCCTTTATGTCTCCCCTGCTTTTGTTTTCAGAACTGAGCTCCAAACCACGGGGTCTATATGGAAATGCCTGGAGGCTCAACAGTCCATTCCTGT
>jcf7180000809862-23017_0
ACAGGTAATAACTTTTCCATGTTGCCTTCCAGTTAACAGCTAGTTCCCAACTACATCAAGCTCAGTGTTCTCTGAGTTTATTTCCTTCATGCACTCTCCCTTCTGTCTCCATTTCTACTC
>jcf7180000809863-11664_0
TTTTTGAGCAATCTGTCTTTAAAGAGGTGTGCCGTGCAAAGGGAAAACCGAAAGGTGGGAGGCTAACAAGCGTGCAGGGAAAGTCGGAGCAAGTAGAGACGCGACGTATGAGGCGCTGCA
>jcf7180000809863-41362_0
TTTCCCATCAGCCGTGTTCACTAAGAGGTGGCCTCATTTTAATGTGCTGAACATGAGCACACCCTGTTGAAGATAAGGAAGCTGCAACAGCGCTGTGCCTCTGACAGATTAAGGTCTAGA
>jcf7180000809864-7929_0
CTTTGTACACTGCTTAGGTCCTTCTTGCAATATCAGAAAAATAACGAGTTGTTGGAAGAACAAGAATGGTTTGAGCTGCATTCAGGGAAAATCTTACAGATAGTGATAGGAGGTCAATGC
>jcf7180000809880-89182_0
GGCCAGATTTCAGGGACTACTTGTCCTGAGACTGATTAGCAACAAGGTACCTCTACTCTTGATTGTGTGAAAGGTCCTTGAGGAAAGAGAACTATGCCCTTTATTGCTCAGGCTTAATAC
>jcf7180000809885-17763_0
TCTACCTGATGGCTCTTTTGACACATGCCTTATTTGGGCCTTTAAGAATCTGTGTCTGCCTTCTACTAACAATTTTATTACACAATCATGTTTTCAGGCTTAAATGGTGTTTAATAATGA
>jcf7180000809890-4319_0
TCGGGAAGGAAAAAAATTAGTAGAAGAGCTAATGAAATGACCTAACAGAGTGGCAGGGGGTGTTTACTAGTCCATATTTGACTAGGATTCGTGCTTCTTATGATTGTCAGTCATTGCAAG
>jcf7180000809891-34282_0
CTGCTGACTGCGCAAGCACTGGTGGTAAGTAAGACCTGATTCTTTACAGGTCCATTAAAGGCAGATTAAGAGGGATGCCAGTCCAGACACAGCCAATTCTTACTGCAGTTCAAGTGAATG
>jcf7180000809891-11064_0
TGTAGACCCTCTGTTCTCAACTAGGCTTCCTTTAAAGAGAAACAGCAGCTCAAAGGACCCAACATCTTGAATTCAGCCCCAGCTGAAATTGTTGGTAGCTTTTGAGATCATTTTAGCTAC
>jcf7180000809896-21730_0
TCACTGCCAGCCCCAAAGCCTTAACTTTTGACTGACCTTTAGTCAGACCTGGTACTGGAGTGGAATTACCAGAGGAGAATAGCTGAGTAGGATACAGCACCTTAGTACGTTAAATGACTG
>jcf7180000809900-10904_0
CTTTGCTTACATTTCATGCTGCAGTTTTAGATGTAATATGTTTTTACTAGGCTATTAAATGTTACCGCTGGTGTACAGTAGAGACAGAACCCATTCAACAGTCCATGATACATTGAATTT
>jcf7180000809902-27661_0
AGCTTTGAAGGGTTTTATGGGATTTAGACCAAGCAGAAAGAGCACCCATGAAGCACCAGCTCAAGTCTTAATGATCCTCTGCTTGCATTGTGCTTTCCCTGCTTATCTGGAAGTCCTGTT
>jcf7180000809902-5220_0
GATTACAGTGCGGGTTCAAATTGTCTTTGCGGTAGGATTTTCCCTTTTTGCATCAAGCATACAAGGTAAAACCATTCACATTGTTGTTCTTTCTGTAATTTGAGAGAGAGATACATTCTT
>jcf7180000809906-16247_0
TTCAAGCCCTGGCATGTCTGGACTGCATATGGAATGAGCATCTGTATGTTTATATGCACTTATTTATGTTTGTATGTAGTTTCCAATTCTAATATATATTTTAAAAAAAAAAGATATGAA
>jcf7180000809908-29031_0
AAAGTTGCTGCAGTAGAGAACTGAATAGAGAGATGCCTACACAGAAACATTCCAACCTGAAGACTCTGTAACTCCTGTCCTGCATATTGTCATACTTCAGAAGATGTTCCTGGGTGGCTT
>jcf7180000809916-15000_0
TTTCACTCATAAATACTGTGTAGAAAACTGACAGTCCTTTTATTTTTCTTTAAAACTGATATGGGGGTGGTGGTCCTGAATAAATATTTTCATCTGGAAAAACATGTGGAGTAATGTTCA
>jcf7180000809916-45566_0
AAGGTGATCTAGCTGACTGGGGCAGGAGAAGGCCACAGGGCTATGGCCTCTGAGAAAGACCACTGGAAACACTTTGTATTAAACAAACTGGGAAAATATAAAGGTTTATCTGCTCCAATA
>jcf7180000809918-36392_0
ATCCTCTCCCCTGCAGAACCATTGCAAGAACACCAGTATTAGCTCTGGTCACCTGGCAACGTCAGCAGGTCTTTGGGGAGTGTGCAGCCTGCCTGCCATGTAGAGCTCTGGCCTGCAGGA
>jcf7180000809920-2472_0
GAGCCTTAAAGGACTTCCTCATGAAGATCTTAAACTTCTGTCACCACCCTGAACTAAAACGTCTCAGTTCTCCACCAATATTCCTAATTCAGTAAATCAAATGAAAGGGAGCTTCTGAAC
>jcf7180000809929-28639_0
TCCTCTTTTCTGCTTATTTTTTGATGTGGAAGTAGATTCTGTAGCTTCAGGCAAAATGTATGATCTGCTCTTTGGCTTTCAGAGCTTTGTAAAATTGCTTTTCAATTCTGTTGTGGCTTC
>jcf7180000809931-17190_0
GAACAGCTTTTGGTATTTCAGTATGAATATTGATTTGTAATCCCCTGCCCAGAGAGAGTCATTTTGGGGGGATATTAATTTTGAAATGTTTACTTCAATCTTATGATTTATACATTGATT
>jcf7180000809932-32447_0
ATTTAAAAATCTCCTTGTTTTCAGTTACAACATAAGGAATCTATATGGATGCTAATATGATTGCATTTGTAGCTTTTCCAGACTTTTTTTCCCAGCACACCGCAGTATAGCAATGTCAGA
>jcf7180000809932-9363_0
CAGAAGTCAGATATTGTCAATTTCTAATAGGCAAGCAATACTCTGGGAGAGATATATGGGTGTCCTATCCCAGAACATGCAAGACCTCAGCCAGCATGGGCTCTTGTTTCCAATGAGGGT
>jcf7180000809934-7214_0
CTCAACCGAACTCTGCTTTAGAAGAAAAAATTTACCAAGAATAATTTTAATTTAGATTTTATTCAGCACAGCTGACTTCTGATTCCTTTTATCCTTAGTACAAAGGCTCGTACTTCAGCA
>jcf7180000809935-12770_0
ACCAATGGGTCTGCTTCCCTGTCCGGTGAGTGTAATCTTGCCTTGGGCTTAAATGAATGGCAGAACTTGCAGGAAAGGAAGCTATCATTTAGGCTAAGAAATTGGAAAAACAGCTGATCT
>jcf7180000809936-17603_0
TGACTGTGGTAGCAGTACTGATAGTGGTATCACACCTATGAAAACTGGAATTCCTCCAGGTGGGTTTGAAGGTGTGATCTCCAATCCATCAGTGTCAGCTGAGAGTCAACCATTACCTTT
>jcf7180000809937-16751_0
ATCTTCATATATTTCAGAAACTATAATCCCATATAATCCAATGGGTGAGAACATGGATGGATGTCTTAAAATCCAGCTATGTTACCTGAAAGGCTGCTTCTTCTAGCTGCTTATCTCCCT
>jcf7180000809938-17248_0
GCAAAATGTGGGAAGATGAAAGGATGATACTAGATACTTACCAAATGCTGAGAAGATACGGTAAAGTGCAGTAGTCTGTCATGGATTGCTGTTGACTTGTTGCCTTCTTATTGATAAGGG
>jcf7180000809942-7785_0
AGAGAAATACTTAGTTCCAGACCTCAGCTCTCTCGAAGTCTTGAGGATTTTTTTTACTAATGCATTATATCAGATAATTTCAACAGGGAGAGAAGGGTAGTAAACTGCATGAAATGTATT
>jcf7180000809945-8432_0
TCCTACACATCATCATTACCCATCCTCATTCCCATTGTTTGATCTATTTCATAGATAACATTCCCTTAGTCTATGGACCACCCCTGTGAAATGTCTGTAAAACTTCCATAAATGACCACA
>jcf7180000809946-33727_0
TAAGTCACAGAACCTTCCCCCTCTGACAGTGAGAAAGTCTCGGAATTCCAGCACACAACTCCCCAGGGCCCATGCACATCCGTTTGGTTTTGTGCCAAAATTGCCTTTGGGCCTAAATAA
>jcf7180000809947-8330_0
CAAGCTAATCCTACTCTGCATATTGTTTAAAGGAAAACACAATAAATCCTTTCTTCAAAGTAAGTGAAAATAGAATGGGGGGGAAAAAAGAGAGAATAAACCTTATTTCTAACAAGAAGC
>jcf7180000809947-28296_0
TGAAATATTTAGAAGACATAAATTACTATTGTACATTTACAAGTTTTAAATATTTAAAGACCTTTGTTACTATAAAAAGTTACTATGTACATATTCAATGCTATATAGAAATTCAGTCAG
>jcf7180000809948-23457_0
AATGCTATCTTATTTGACTTTCTGCATTACATCTATTATGCCAATTCAATCTCAATCTCTGCTTCCCTAGGCTTAAATTTGTTCAGCCTTACTGGAATCTTCTTTAGACTTCCATCTTAC
>jcf7180000809951-29140_0
TTGCAACAATGGGGCTGCAGGATTGCCTGAAATCTTCATTGGCATAAACTGTTAATGTCGATGTTGTTGGCAAATAAAACCTGTATTTTCAACAGACTCTTGAATTCATGAGTCCTTTTA
>jcf7180000809951-9361_0
ATAGAGTATTTGATGTCCAGCACATGGAAAAGTTGAGATGATGTATGTGTTTTGGTTTGGTTTTTGTTGGGTTTTTTTGTTTCTTTTTAAAATAATAAATGAACCATACCTTGTATGTGT
>jcf7180000809954-10436_0
GCTTTCCTTGTCAGATGAAGAAACATGAGCCACAGAGTGTATGAACAAATTCAGAAAGATAAACTATTCTTTACTCTTTTATCATAGACTATCCTCTGGCTTTAGCATATGGCCAGGATA
>jcf7180000809955-7988_0
GTCTGTCTCAGGCAGTTAACTTGGAGTGATGATAAAAAGTGACACAAGTAATAGTCAGCAAATATTATTTAAACAGTTTTAGTGTTGGGATCCAAGTGCAGAAGAAAAGCTAAATGAATA
>jcf7180000809956-8825_0
TTTTTTTAACACTTTATATATTTTCAACATGAGAATAAACATATCTTGACTTTAAAAAATATGACAAGTGTTTGGAATCCCAAAGAAATGATAAAGCAGAGACTCCATGTAAAGGGGAAA
>jcf7180000809958-6793_0
AAAGTTCTATTTTGATGTTACTTGAAGCATACATAAAACCATAGTTTAAAACTTTAATGGTAGCATCAAAAGCCCAGGTTGAAACAGCATTCATTAAACTGTCATTTAACACTTTGAATT
>jcf7180000809959-8386_0
CAGTTGAATTTAAATGTCAGTAATGGTTAGTTTAAAGATACTATGAATGTGAAAATGCAGAAGATTGTACTAAGCTCAATGTATACAAAGTGTAAGTGTGAGCTGGGGTGCTGGCCCATA
>jcf7180000809961-3982_0
CAACTCTGCAAAAATGATCTCAGCCACAGCCAGAACACGGAGTTCAGTGCTGTGCTAGCGTCCTGCTGAGCACTCTTATACAAACATCCATCTTTGAGGTGGCAGGCTGATGAAGTGTCA
>jcf7180000809961-71468_0
TGCTCATTTCTGTGATTACAAAGAAAAGAACAGGCACATGCAAGGAGCAGAGGGTGGTCCATATAAGAGAGATGCATGAGAAGGTGAAAACCCGCTAAGAAACAGTGGATGTGTTCTATA
>jcf7180000809962-15200_0
GGGGTTCAGAAAGCTTCTTTGAAGCCTTTAGGTTACTGTAACCATGATTCAAATGATTACACTGCACTATTAGCAAAGCCTACCCTCACTTTTGTTCCCATTCAGTTTGCATAAGTAATG
>jcf7180000809962-342_0
GATTAATGTGTGTGCGCCGATGTGCTGGATTGAACTTTCTGAAGAAGCCATAGGATTTACTTACATTTTGTCTGACAGGTTGCTATTTTCCTTAATGTGAAATCTTTGAGAGCTTTTGTA
>jcf7180000809963-46655_0
CTCCAGATAAAAACTCACATCAAGATGGTTGTTTCTGGTTCATCATCAGGACTGAAAAATTAAATTCAGTTTGTAAGCAAAGTCCCATTCACATTTCAAAAAGAAAAGCACCAAAAAACC
>jcf7180000809964-4809_0
ATTGCCCTCGCTGGGTTTGTAACACCACAGCTTCAAATCAGACTGGGAGGGAACAAATGTATCAACGGAGTCGTCTTTCTGCCGATAATTTCCTGTGACTTCTGTTGTTTGAAGAGCAGC
>jcf7180000809964-28105_0
ATACACAAAAGTATCAGGAACATTTCTGACATCTTCCTTTTAATTCTATTCCCCTACAACCTTCCCCAAAAATCCACAAGTCAAAACGACAAAGGGCTGAAGCACTGACAAGCACGCGTG
>jcf7180000809966-10401_0
TGCCATGGCCAAAATACACAAAGCAACCTAATGAGAAAACTGTGAAACTGTTTTTACTGTGAAACTCCTTGTTTTTACTGCTTGAAAAGATGAGGATTGTGGGGAAAGTACAGGCTGAAC
>jcf7180000809966-21371_0
TATGGGATTTTCACGATGCAATCTCCTTTGAGCTGAAACTGCACTGAAATAGCCAACTGTGACCCTGTGGGGCTCAGAGCAGCTGCCAGGTTAAACAAATGTGCTCTGAGCCCAGGAGAT
>jcf7180000809967-6968_0
TTTACAGTTTAGGTCATCTTTATTCCACTTATTCCTTGGACTCTTCCAGACCTGACAGAGGGAGAGCCATGTTTTGAAATTAAGCTCCAATTCAGTACTGGAAGTCACTTTTGAAGCTAC
>jcf7180000809967-17087_0
TTTGCTGGTCACTTCTCCCAGTTAAGCAAAGATGGAGGAAGTTAGCTCAGGAAATAGCAAGGATTTGGCTGCATAACGAAGGATTGTTTCACTCTGCACAACATCTGAGACATGAGAAAC
>jcf7180000809968-27675_0
ACTTACGCAGAAAAAAGGGACCATCATGGGGGAAGAAATCCTAATTAGGACGAAGTTATGAAAAATGAACATTAAGACCCATGAAGTTTCAAATAATCAAGCCCTGTAATCTACCAGGAA
>jcf7180000809969-4845_0
AGCTGCTACCCCTTTTGAAACCCATTTTTTTCAGAGCTTCTCCCAGTTTCACACATTTCGAAAGCACAAATGCACATGTGCAACTGAGGGAAAAATATGTTCAAAAGCCTAATAACCTAA
>jcf7180000809969-27592_0
GAACAGCTTCCTCAAATGCACAAGGACATACTCTTCCCTGTGCTAGAAGACAAGCAGGTTTGGGAAGCAGGTGCAGCTTGCTTGAATGGGGAATCCTAAGTCAACCTACCCAAAAAATGA
>jcf7180000810001-61532_0
TCAAGATAAAGCAATAAACTTTAAATTTAAAAGGAGGCTTTTTCTGGAGAGAATTCAGCGTACTTTTTTCAATTCCTCCCCTACCTTGTTAAACTAAACTTCTTCATTGCTCCCAGATTT
>jcf7180000810001-47703_0
ACTATGCAAACCAGCATGGCAGCTGGAGAGGGCATCGGGCTCAGAAAGCTGGGCTGTCATGTGTCCAAGCGCTGACCAGCCGTGTGGCCTCCAACACGCCCTTTTCCACAGCCATGTGTC
>jcf7180000810002-2394_0
AGAAATTCAAAAGTTATTGGGAGTTCTCCGAGTCTAAGCTTACAAAAAAAAATTCTGATTGTGTAACTCTTTCAGATGAGATAAGATTTCTATTTGTCTAGGACGTAGAATCCATTTAAG
>jcf7180000810002-29975_0
TGTAAATAAATTGAATCTATTTTTTAAGATGATAAAGAAGCCTAAATTGAGTTTGTATTGTTTTTCTTGAAAATAACTAAAGAGCCAGAAAATAGTTCTCCTTAGGGTTTTAGTACACCA
>jcf7180000810004-10503_0
GGATAGGATGCTGGACTGGCAACATCTGACTGCCTGAAGATTGTGAAAGAAACAGCTAAGGTAGAGTAAAGGATGTTGCCCAGAAAAACACCCAGAAGAGCTAAAAGTTAAAATAGCCCA
>jcf7180000810013-20915_0
TGTTAAACGGGAGAGGCTGGGTAAGACTGTATCTCAACCTTAGCTAGTTCCTCTCAACCGGAGCTGGAGACCACTCCCAACTCCAGATTTCTTACCCAATTGCCACAAAACATGCAACAG
>jcf7180000810017-27753_0
GTCTGTCTTCCCTCTAGTGTTGGCTCATGTTTCTTGCTGCTTTGGTGTTTTGAGCATCAAACTTGTTGTCATATTCTTGAAGCTTACAAGCAAATGGGAAACTAGCAGTCCCACTCCTGA
>jcf7180000810018-30175_0
ACCCAGTTTCCTGGGAGATTTTATATCCTGTTTGGATTTCTTGAGATTGAAGGTGACCATTTGGCAGAGACCTCTCTCCCATGGTGACTGTGGTGGAGGCCTGTTCTATCCTTTGGACAA
>jcf7180000810018-16126_0
ATTATCATTTTATACACAGCTGTTTATTTTCTCCTGTCTGCCTGTGCTTTCAGTGTTTTCTGAAGATAACTGTTGATCTTTTTTCCTTCTTTGACTGCACTCACTGGTGTTCCCAGTCCT
>jcf7180000810022-39885_0
AAGTTGTATCAAAAATAACTAATACAAGTAGTATGACAATATTGTTAATACCTGAGTATCACTGTAGTACCAAACTGCATGGGATAGACAAGTTTGAGTGAATTTATAGAAAGCTGTCCT
>jcf7180000810022-15060_0
TCTTAAGTGAGATGCATCATTTGGTGACAGCTTAAAAGAAAGCCAGGAAGTCAACACACCAACTGTATTCCCTTACACTACTGCTTGTCAAACAAAGCATCTCTAGTGTTTCTTAGGCTA
>jcf7180000810023-8735_0
CAAAGCATAGCCATAGATGCTGCATCTTCAAGAGCGCAAACCTTCTGGGATATGTTTCGGGGGTGGGGAACTGAGGTGTCCCAGAAAGCGGGTTGGGTGGAGCCTCAGTGGCAGGGGGCA
>jcf7180000810029-5393_0
CTAGACATGATACTTTAGCAAGTGCCAGATATGCACACAAATCAAAACAGTGACAGCTAGAGTAGTAGGAGAAATTATAGGGATATTCAGGGAGCATAAGCAGAGCTGATTCAGACAGAA
>jcf7180000810029-19480_0
TTAAAATGTATTCTGTGAAATCTGTGCATGTAGAAAAACACACATAGACGTGTGTGCATGACTCGTACAAACACGTGCACACACCTGCACGCACATCCACCCGTGGCATCACATCTCTTT
>jcf7180000810030-14447_0
GATAGATAAAAAAAGAACAATCAATCTAAAGGCAAACACCCAAAGGATAAACACCCTAATCAGAGACAGGCTGAGAAAGAGAAGAACTATAAAAATGAAGCTATTTTAAATAGCTAGGGG
>jcf7180000810032-779_0
CTTTTTGTTACCACTTACAGTAAGAATAAAACATAATATTGGTAATAACAATAAAAACAGTGACATCTAAGCACAATACAGAACCATGTAATCTGGCAATCAAATCATATGGCTTACAGG
>jcf7180000810032-16029_0
GCACAGCCTCATGACTGCACTGAAATCCCATTTTCAGAAAGGAATGGCAAGTAAATCCCTGGTGATGAGGACTTGTCTCCAGTCATGGAGTGCTCCTCAGCATGGTAAACACAGTGGAGA
>jcf7180000810034-28243_0
GACTCTGCTCTTCTGCAGGGATATCGGAGAGGAAAGAAATCAATCACAAACTACATCTCGTGACAGATTGTGTAAAGCAAGGGTTACTTTGGCTGCTCCCATTTGGAGGGTGGCTGGCTG
>jcf7180000810042-8672_0
GAGGGGAGGTCAGGGCTAACACAAAATGATATGGCTGTGAATTGGCTATGAATTTTAGGCTAATAACAAGAGACAGTATAAAGCTAAATATAAACCAGAGAATATGCCTTTGTTGTTCTG
>jcf7180000810043-2728_0
AGCTGGGTTGCTGGATCTGAGAATATAATTTCAGGGTTCCCATCTTTCCTTGCTGCCAATAGTGACTGTTTTCGGTCCCTTACAGCAGAACATGGAACTGAACCTCCTTGTTCCCCTCCA
>jcf7180000810044-25914_0
TGACTGCTTAAGGCTGGCACTCATTTTTAATTATTCCCCCAGTGGAAACTCAGCAACACGCTCTACAATTGCTCTCACATATCTGCATGCAGCATCTGTAACACATCATCCTTCAGCAAA
>jcf7180000810049-11846_0
AGATAATGATAAGTCACACTGTGATTCAGAACCAGTTCTTGCTTATAAAATGTAAATCCTGCACCTGTTTAAGTTGATGAGTATTGTCCCAGTTCAGGCACAATTTTACTTCTTACAAAT
>jcf7180000810052-11230_0
ATACACCCATAAATGAAAAAACAAATGGGAGAAACAGCCTTCCTTGCTCTACCCAATTTATAAAATGCATGGTTTTGAGCAAGAACTGACAGAGCTAATTCATGATTACGGAAAATTTTT
>jcf7180000810052-1078_0
TCAACAAGAAAAGTTAGAAATTCAAAGCACAGATGTTGCTCCGTTCTCTCCATGCCTTGCTTCATTCAGTCTGAATTCAGTCTGCCAAGCATTCAGACCTACTGTCCTTTCTCAATGTTC
>jcf7180000810053-10212_0
TATAGATGGATAAAAAAATCTGTTGTTCAGAAATATGTACTATTACACAGAAAAGAACCCAAAGAATATGTTTTAGACTACTGAATTTATACTGTCTGGGTATTCTTAATAATGTAAGAA
>jcf7180000810055-17063_0
GGGGAGGGCAGAAAGTATCAGTCTGAGTGCTCAAGCAAGGAAGTTGGAACAGAATTTTACGAAATCAGTTATTTCTGCTGATAAACTGAAAGAAGTAGGCAAGCTCAGTTTCTACACGCT
>jcf7180000810057-9176_0
CAGGGCACTCTACCCATGTTCCCAGTAAAATTTCTCTCCCCATCTCCCAAATAATTGGTAGATTCCATTACATTTCAAGAGACTCCTCTGGTAGTGCTGCCCTCCTGCATAAGCAGCTTC
>jcf7180000810059-4794_0
GGAGCATATTTAAGTGCCAGCTCCTGCAAGCATCAAGCACAATGAGAGAGGAAGTAACAACAAGGGAAATGCCAGGGCTCTGTGTGCTGGGAGAGCTGTGTGGCTGCCGGGAAGCAGGTT
>jcf7180000810059-22324_0
TATAATCAATTTGTTTGGAAATTCTAATGTGCAATGAACACCTTGAGCCAGTGCATGGCCCTGCTCTGGCACACATTGCCCTGGCAGTGGCACTTGCACATTCAGGGAGAGGCTGCAGCT
>jcf7180000810061-34882_0
TTTCTTGATTATAAGATTGCAGTGTTGTGCCTTCCTAAAGCTGATTTTTCATAAAACAAGTTAAATGGTTAAATAAATAAAAATTTTTGGACAGAACAACACTGTCACGCTTTGTGGGAT
>jcf7180000810061-13215_0
AATTCCAGGAGCATATTGGAAATGTCAAACTGAAATAGTAGAGCAAATACTAATAGTATGGAAATAGATTTTTTAAGGACTTTTAGTGTTACAACATCATAGCACTTGTATAAACAGTTG
>jcf7180000810063-3010_0
TCGATGGTGTCAAAAAGCATCAGGTGACTTTGCCCTGTCAACCAGAGCCTTGTGAGTATTAAAACCTGTTGGATAACTTGACAGAGTAACAACAAATGAAACAAAGCTGGTTTGTACAGC
>jcf7180000810063-14232_0
CAGAGCTCCACTTTGCAATTTATCAGCTTCTCTAAACCCTGTAACGGATTGTTCCCCCCTTCTGTCTCTTCTCACCTCTCCAATAGGAAATTAACTGATGCTATCACTAAAGAAATTGTT
>jcf7180000810065-11235_0
GTCTCTACAGAGCTCTGCTCCCCAAGTCCTACCTCCGTCACAGCCCACTTACCAGTCACGTCATTGCTAGAGCAACAGCTAGGTGCCGGGTTCTTGGGGTCTGTGTACTGCTGGCACATT
>jcf7180000810066-4604_0
TCTAATATTATACTTCAGGTATTTAATTCTTCTGTTATTGTTATATATTTATGTCCTTTATATTTCTCACAAGAGAAAAAATAGCAATTTTTAAAACTTGGAACATTTCTTTTGATACAG
>jcf7180000810067-20528_0
CAGGATAAAGTTTTTAGCTACACACCTAAGCAACTCAGTCTCACTGGATAATTACAACTCGGCTCTGATTACTATCAGTTTAACCCCAAGGAGCAGAAAAGAGAGATAGGAGAAAGGGTT
>jcf7180000810068-19215_0
CTTCACTAATTTGTACTGATACAACATATAATCTAAAACCTGTTTTTGTTTTAGATAGCATGATACTTAACCCAGTTGTGTTTAAAAAAAATAAAACCAGGCAAATTAGGCATTTGGGTT
>jcf7180000810069-11440_0
CAATTAGAGATTGCTTTTTTATTAATTTTAAATGGGTTACCATGCATTGCTTGCACAGATTTTTAATTGCACAAAATAGCATGCCCCACAAAGTTCCATGTGGGCCATAGGTCCTTAAAG
>jcf7180000810069-1149_0
TAATAACAAGTCAATTTCTTCAACTAGTATTTATCTACAGTAATTACATTTGTGAACAGGAAGTTCTGTATTTAAAACACAGGACTACCTAATTACAATTTACATGAAAATTAAACTTGA
>jcf7180000810070-575_0
CAGAGCACTGACCAGTCTCAAAGTTTCTCTTGCAGCACTTCCCTTGGTCTAAGCACACTGGTATGTGTGGAAGCTGCCCACGCCCCTGTCATGCTCAACAATTTAATGCAGTAGTACCAC
>jcf7180000810071-13967_0
CTTTGCTGGTTTCTAGAAATACTGTTGGCCTGAGGAAATTTTTATGGGATAACATAAGAAGAAATACTGACCTGCCTAGAAATGCAGCCTTGTTAGATCCAGAAGCAGATATTTTGAGCA
>jcf7180000810073-8612_0
ATATAACTTGGCTCGCAGTAGAGGAATGATAGGATTGACCCATCGGTCAACCACCCACCGAAGTGATTGGCTGAAAGTACTAGTTCCCATTCTCAAAATATTATTCTCAGTGAACCAAAA
>jcf7180000810074-4609_0
CTCTGAATGTTGTATTGTCATTTTGCCTCAGCCAAAGGTGTTGGAAAAAGACTCAGCAAAAAGGAGTGAATTTTTGTCTGGGAAGCTGGTGGTAGGGGGAGCTGGTGCTCCATGCAGTGC
>jcf7180000810075-6404_0
TGTCTACTAGTAATAACTGCAGGCTGGTATTTGGAGACTGTTCTCTTCCGAGGTATGATACATGTGTTAAGTAAAACCTTTTTTACATCCCAGTTTTATTGTTGTCTTCATAACAAATGG
>jcf7180000810075-16594_0
TAGTTTAAAAGGCAGCACACCTGCTTATAACTGCCTTGAACCTACAACTTTGACAAAAATTCACTTAAGAGTCAGCATAACACGTTAAAACTACACAGAAATGTGATGTGATGCATGCCT
>jcf7180000810077-8632_0
TTATTATTTTTTAAATTTACTTTTTTACTTTTTAACCCATGACAAAAGAATCTGTTAATTAGGCAATTTTTGTCACTTATGGGGGTGTTTCCACGAAGGCCTGTAGGACAAGGAGTCTCT
>jcf7180000810078-29637_0
TCTCTCTTTTTTGATCTTTTGTAACAGTACATACCTGCCTACAAATGGTAAACATTTTTACCTAATTTTTTTTTGTATTATAGTAAATTGCAAGTTTAAAAATTCACGGAAACCATAGCA
>jcf7180000810080-25475_0
TTTTTGCTAAACTGTGTCAACAACTTTTCTTTAAAGCTTAGAGAAAATGCAGTAGAGGATAGATTCATCCTCAAGCACCAGTAACAGCTCTGAATGTTTTGTGCATTGTCTATTTAAAGC
>jcf7180000810080-14027_0
AGTGGGAAACCAACACAAGAATATCTTCTGGCAGCCTCTCATAAAAGCAAACCTCACCCTCCCCCCAGCTCATCCACTACCAAAACCTTGCCATGCAAGTCCAATACACTCCCAAGCATT
>jcf7180000810082-3975_0
TTACAAGCAATTACACAACTTCAGTGGTACTATTCCTACCTTCATTATTAAAAGCATGCGTATTTTATCAATAATTGGTTCTCCAAAACAGACTCCTCTCTATGACCTGCAGAACAACTC
>jcf7180000810082-33723_0
TTGCTTCTGCCTTGGTCTACAGGTTATGGGTGCGGGAATTCAGAACTCTTGGAGTTTTTGTACCCTCTGATGTATTTGGTCATTTGAGTAAAAATGTTCATATCAAGAAACACATAGCAT
>jcf7180000810083-7185_0
AAATAGCTATGTATGACCTATTTTACAATTCTTTCAGAATTTTATTGAAACTTGAAAGACATGTTTCCGGAAAGTGTTACAAGAATTGTAAGAAAAAAGTGCATATTATAAAAAAGTGAC
>jcf7180000810084-1844_0
TCCTGGATAGAGCAGAGCTTTGGGGAATAAAGAGCTTATCAACAGGTTTTACTGCTTATCGCCAGTAACTTGGCTGAGCTGTTTGCAGAGCTTACAAAGATGGCATAGCAAAGGCAAAGG
>jcf7180000810084-25049_0
AAGTGCAGTGGCAGATGCAAGGAAGGTGATTGCTGGCTTGGGCAATGAACACAGCAGCATCAGCAGCAGCACCATGCTGGGTGCAAGAATGTCATTTACATCTCAAAAGAAGCCTGTCAA
>jcf7180000810085-33658_0
ATGGGGTGAAACTCCAAAGCTTTAAATTACATGAAAAAGCAAACAGCACATGTGAGCACGGACGTGTGAGCACATCGGTACCCTGGGCAAGGCAAGCGAGCACTGGACCACTTCGTGACT
>jcf7180000810086-7334_0
AATAAGACCTGCAGCAATTGACACCTGAGACTCAAAAATTTGTAAGAGATGACACACTGCATTTGGTTTCCTTCTGTGTATTTTTTTTCCATCATTATCCTTGTTACACCTTTGTTAAAA
>jcf7180000810087-7020_0
TTCTCTCAAGATTTGTGCACAGAATACATACTGTTAATCCATTTCCTCTCAACAAAGGCAAGGGGGCTGTCTTCATCACAAATGAGCCACTACTTCCCATGCTCCAGAAAGTGAATCTTG
>jcf7180000810088-5198_0
AAGTGCTTCTTTATTTCTCTATTTACTATAATTTTAATTTTCTTTTCATCTGGTGTACCGTACTAACTACACTTTCCCATTTCAAGCAACAAAGGATATAATTTCTGTCTCATTTGCTGC
>jcf7180000810089-913_0
ACACACTTTAAGCACAATACAAGGTCATTAAAAGAAATTCATCACGTCTGGAAAAAAAAACCCAGAAGACTTTTACTGAGGTGATGCTTAATTATGGAGGAACTTTTAAATAAAATCACG
>jcf7180000810089-19265_0
TGTTTATGTTAAAATACCGTAAGACTTAGCATGGCTCCTACAAGCTGTGAAAACACGTCGTTAAAACCCAGACGATTCAGAACAGTTCCTTTGGCTTTTACCTACAAATCATTGGCCTGG
>jcf7180000810101-34783_0
ATTATACTATTCACATATTGTGAATCCTGAGCATAATAAGGCTGTCATCCCCTAAAATATAAAACTGTGACTGCACTAATATTCTCCTCATTTTATAGATATGTTGGTATGCTGTACACC
>jcf7180000810113-11227_0
TGTGCTAACAAATTCCTTCGTCATCGAGGGAGAGAAGTTGGTGCCTTCAGAAGGAGTCCACCTGCCATATTTTATATCCCTGCAATAGGTTGGACTGTAATTTTCACTGTCTGCATTAAC
>jcf7180000810124-7774_0
ATGCATTCCCTGATCAATACTACGTCTTCTTCAGCTGTGCTGAAAAATGCTGCTTGGAAATCCTGTGATGGAATTAACTTGGTGAATTCCCACAAGTATAAAAAATTGTCGTTGATTTTT
>jcf7180000810131-13576_0
TGAGCTGTAAGCGTTGATCTGATATATTTTAAAAGGGACTTGACTTTCAGAAGGGTAGGGTCCTTCTTTTCTGAAGGAGGGGCCTTTCTGGGAGGGTTTAGAGATGGGTACTTGAAATAA
>jcf7180000810135-168611_0
ATATGTGGGTGTCAGGGCATTGCAGCTTCTTCTGCACCTCATGAAATATGATTTTGCTCATGTTTCCTTGACACTGTAACAAAAAGCCAAGTGGGTGGTATGGACTGGATTCCAGAAGTG
>jcf7180000810144-151_0
GGGGACACAGACACAAACACAGACACACAGGGACATGGACATGGACACAGGGACATTGATACACAGGGACAGAGACACACACAGGGGGACACAGACACAAACACAGACACACACAGGGAC
>jcf7180000810154-756_0
GCTTGAAGTTTCCAGGTTGATTTTGTGAGCATCCCTTCTTGCAGGAGCAGGGAGGGTGGCCTCACACCTGGGGAAGCCCTGATTTCCCACAGGTGACCCCAGCTCTTCTCTGCCCCATTG
>jcf7180000810154-17381_0
AATTTCCACCCTAACCTCATGAAGGGTTGCAGACTCTTCTAGCTTGATATCCTTCACCCCCTCCTAAGGGTTTAATTTACCTCACCCAGCTTCAGATGCCCACCTGGAGCCATCACACTT
>jcf7180000810155-5842_0
GGGTTGGACATCTCTGCCTCGGGGCATTGCAGCCCAGCTGGCAGGTGTGGGGAGGGCAACGTGCAGCCCCTGGGAGTGGGGACTGGACATTGTGGGTCAGTGCCACTTGCCAGCTGACTC
>jcf7180000810158-18118_0
AACACGTTACGATATGTCACTAATGCAGAGTGCATGGGCACATGAACCCAAGCATGATTCCTACTCTGCTGTCTGCTTTTATCTGTGTGGTGGATATCGCACAGAAACAAAAAGGACATG
>jcf7180000810159-2763_0
TCACCCTGGGACACACAGAACAATGCAGCCCCTGCAGAGCGAAAGGAGCAATGCAGAAAGCACATTCAAGTGGGTCTGTCTACCTTGCATTTCCAAAAGCACCTCCTTAAACCCACCACT
>jcf7180000810164-102455_0
AATACAAAGGGAAAAATTACTGAAACCTGAAATCTTCCCCCCCTGAGAAATCCATCATCGATTTGGTATATGTTAGACTCCAGTATTACATACAAAAGGTTCAGAACCTTTGCTCTAAGG
>jcf7180000810164-66012_0
ATAAAAATTTCAAGCAAAGCCTATGCATGGTCTGCATAGAGTTTTCAGTGACTTTGTGTCCTTGTAGCTGTTTCCCTGCCGTGGCCTGAATTTCAGTTTCCTGTGACAATCCTTATTCTC
>jcf7180000810170-2621_0
CTTGACCCAGCTGTGCTGTGGTACCAAACATGACTCAAACTGCTACTTGACTAATGTCATCATTTACAGTCTTTCTCTGAAGCCTCGGTGGGCAAATATGCTTCCCAGTTCTGCCTCTGT
>jcf7180000810172-6953_0
AATAAGTGCAGGCTTAATCCCTGCTAATGCCCTACAAGCATTGTTGAGACAGTGTTATATAACCACCTGGAGCTGCTGCCAGGTAAAGCCTTTGGGTGCCCTTCGTGCCGCTGGAGGAGT
>jcf7180000810174-10796_0
ACCCATTCCCAAGCCATCTCCCCCCTAAGTTCTCAAGTGGGACGGGATTCATACATCCCGTTACTGCACAGGCAGCTTGTTCCCCGGGAGGCTGTGAGGAGACTGCTGGGGGATCACAGG
>jcf7180000810176-17589_0
AGCTTTGGATCTAAGTTTGTTTTGCTAGGAATCAGTTAAAGGGTAAGCGTTGAGCTGAAGTTCAACTGAAAATTAAGGTTAGACAAAAGTACATGGGTACCAGCTGTACTGGCAGTTCAG
>jcf7180000810177-51632_0
TCCTGCTCCAGACTAATGCTTTTTACATGACCATCTCATAACCTTCCAGTCCTTCAGGTTTGTGCTTTGCTGTGTTTTTGGGGGTTCCTTTTAATATCATCAGTTCTTATTTGGTTTGTT
>jcf7180000810177-74827_0
GCGCTGAGCTTGCTTTATTTTTGATTTTCTTTCCCAAATAGAAAGTTCCAAAAAGGAGGTCAAATGAGTGCTATAAATTATTTTATAAGATGACTGTAGGTTGTATATTGCAAAACAACT
>jcf7180000810178-3628_0
CCAGAGCAAGTGTTCTTCACTACCTGACATTCTTATACTTTTGTATTGTATTCCCGACTGTGCATATTCATTCACTTGTGCACAACAAAGGTAGTGCTCATTTTGTGACAGAGTGCTGGA
>jcf7180000810180-43531_0
GCAGAGTATCAACGTAATCAACAACAGTAAGAGAAAATTGTGGGTCAAGACAAACAAACAGCCTTCTGCACAAATGCCCTGTTGTAGTCTCTCTACTTTCCAGACAACAAGGAAAACAGA
>jcf7180000810181-5788_0
CTATGATTGCCTAGGAGAATAATAGATACTGTTCCATTAGAAACTGCATCTTGCCTTTCTGCCTTTACAAAGATTTATTCCAGGATTTCTGGAATGCTTTATGGAGGGCAAATTTTTATA
>jcf7180000810184-4834_0
TGCAGTGGAAGAGACTATTGCTCCTTCCTGATCCTCTGGCTGGTTTGTGACAGTTTGTTCCCCTGATAATTTTCCCACAGGATGTTTTGCACCAAAGCAGGACAGGGCAGAAATCATCTC
>jcf7180000810185-20554_0
AGTCGTGTGCATGACCTGGCTCCAGCTGCCGAGCTATCACCTTCACCCAGCATCTTGTGCACCTTCTAACCACCTTCCTTCTTCAGGTGCTCCAGGCAATCCAAAACCCATTCATCACAG
>jcf7180000810185-2193_0
AAAAACACTGAAGGGTATATAAGAAAGACAGAAAAATGTTTTACCATGGTCTCTAGTGACAGGACAAGGGGTCATGGTTTTAACCTAAAAGAGTGTAGCCTTACTTCAGATATAAGTAAG
>jcf7180000810186-18014_0
TTCTGAAAAGAAACCAGGAAAATATTTACATAGACCTGTTAAGAGTAATTCTGACCACCCATCTTAATGACAGTAATTTGAAGCCAAACTTGGCTCAGTTTTGTGAAATACACCATTGCT
>jcf7180000810186-3342_0
TGAGCTCAAGCATGGGTAAATCATGGTCATAGTGGCACAAAAATGCTCTCCATTTTTCTCTGTTGCTTTTGTGACCAACTTTAGCACTTGATTTACCCTTCTGACAGCCACTGAGGACTG
>jcf7180000810190-15743_0
TTAAAATATATTTAAATTAGGCTAAAAGAGCAAAAAAACCTAAACACCTTCCTTTCAAAACCTATTTGTATAGGCTTCCACTTGCCCAGCTATTATCTTAATACTTGAACGTTACTGAAA
>jcf7180000810191-21976_0
AATAGAGTCTGAGGGAAAAAAAAAATCACAATCCAGTGGATTTTGAGTAGCTTTTTTAACGGTTCTTGTTAATAAAGCAAGTTCGCTAAAAGATGGATGGATGAACAAAGGAAGTGATCA
>jcf7180000810191-40238_0
TTTGCTTTCCGTGGTTGGAGAACAGAAGGAAATACACATCCAGAGAAGGAAACGCTTTTACTTTGATTATATTTTCATTGTTCTTGAATTTAACCAGTATATACTTAAGTCAATAGCAAA
>jcf7180000810192-28637_0
GTATTTGAGGTACAATCATCTCTAAGCAGATGAAGAACTAACAGCAGGCAACGATGGCCAAGTGCTTTCTGTGTAAGAAGAGAGGCTTTTTGAGCATCTCCAGTTCTCTGGCAGTGACTG
>jcf7180000810193-58966_0
GCTTCTTTCTGTGGTATTTCTTTAGTGCATTAAATTTTTCCATCTCAGCTACAACGCAGATGACTTGGTATTTGTGGTTATTCTGGCTTTAGTACTTGTGTGAGTGTTGCTCATATTTTT
>jcf7180000810193-16346_0
TGCTACTGCATCTTGAAATTCTAAGCTATAATTTACCACTCCCATTTCACACATTGAACAAAGAAAAGGCTACAAATATAACTGTGTCAAGTATTCCATAAGTCCTGTACTCTTTGCATT
>jcf7180000810194-3788_0
GTTCTTCTAAGTGGTAGGCTGGTAGAAGAATGAATAAATCCTGATCCATCTTATCCATCTCTCTGGCATATGCTATCTCAGTTTTCTCTTTTCCAGGCTGAAGAGCCTTAACCTACTTAA
>jcf7180000810195-12180_0
CCATTTTGTAGCCACCGGCCCTCTGATTCAGGATTTGCCACCTCACACTCAAAAACAGCCGTTTGGGACTCGGCCACAGTCAGGTCATGGAGAGGCTTTGAAATGGCACCACCTGTTGGG
>jcf7180000810195-32531_0
TAATTTTACCTTACTGGTGAGGGTGTTGGTGCTCTGACGTGTCTTACGGGCGATGGTGATTGTCTAACGGGTGATGGTGATTGCTGTCGTGCCATTTGTGCTTTTGCAGCAGTTGTTGGG
>jcf7180000810196-19847_0
ATTGAAGTTCAATGTTTAGTTGTATTTCATTTATAGAAGAGCTTTAGGGGAAAGTTTATGTAATTTACTTGTAATTGTTCCTCATTTTCTTTCTGATTTGGATCTGGTTTACCCCTTGTG
>jcf7180000810196-4868_0
TATCATGTCCCCCAGAGAATGCTATAAACACCAGGATACAGATTATTCAAAATAAGTATAGTTTCAAATCAAGGCTGTTGAAGCAGTGCCACTGTGCACAATAGTTAATTGTAGCCAGCA
>jcf7180000810197-40532_0
GTGCCTGTGCTTATGCTCCATTTAGACTACAGAATTACTGGATGAATGTTTCCCATCCAGGTATCTATGTTATCCCTCACGTGACAAAACAAAATAAATTGTTCATTTTTGCTACTTAAC
>jcf7180000810197-27252_0
TCTCCGATTACTGGCTACGTTATTGAACTGCGTAACAGAGCTACCATCAGATGGGAGCCGACTATGACCACAGGAGCTGATGAACTGTCAGCTGTCCTGACTGATGTTGTGGAAAATGAA
>jcf7180000810198-4098_0
AGGCAATTAAAAACAACCATTTGTTATCTGCTTTTTGCCTTTCTCAGTGGTAAGAACATGCATAATGGATCACTATACAATACTACAAGACTGCAAGACTGCAAATCTACTGGAACTGGA
>jcf7180000810198-20324_0
GAACAAGAAGTACAGAGTTTACTGCTGGCCAAGCAGAGTAATTGCTACCTCTGGTGTTCATCAACACAAGGGAGAGGCCAGGAACACATAACCAGGAGAAGCTGCATAGAGAAGAAGCAG
>jcf7180000810200-6075_0
GTAAAACCAATCTCCCAGGCTTGTTTTGGCCATGTTGGGGTGTGTGTCCTGGGACCAGTTAATGAATTGCCCATGCCTTGGGCTCCACCATGTGCAGTGTGCGATGTGGGTTTATCAAAC
>jcf7180000810200-17130_0
TTATCACCTTAATTGTGACAGGCAGAATGTGTGTCCCTGCTATTTTATCAAGATAATAGTAATAGCACTGTGGATACCTGGTATCTTGTCTCGCCCTAATTTTTTTTTCAATTTGTGTGG
>jcf7180000810201-43966_0
TCTCTGCATACACATAGATATTACACACACACACACACACACACACACTCACTCTCACATGTATGGATGGATGAAGGTGGTTTTGCTTTTAAAGAACCTGTTTTTCAGAGAGGATCAGCA
>jcf7180000810201-25568_0
CATCATCTGGTTGGTTTTTTTGTTGTTGTTTTGTTTGGTTTTGGTTTTTTGGGTTTTTTGTTGTTGTTGTTTTTGCTTTTGTTTTTGTTTTTGTCTAAATATTATGCTGTTCTCTGGAGT
>jcf7180000810202-18368_0
TGGGCAAAATCTAAATCCCGAGAACTGCTGGAGCCAAAATCTATCTGATGGCCAAGTCTCTGCATTGTCAGTCACCCTTATGCCTACTTTTGAGGCCTTGCATTGACAAGAATGCTTTCT
>jcf7180000810203-4279_0
GTGTCCAATTAAATGCAGGACAATAAAGAGGAATTTAATGGTTGAAAAGGCATTAGTCCGGCTAGTTTATCAATATCTGGGTTTAATTTTAGAAATGTGAATCCTTTTATTTTTAATTAT
>jcf7180000810204-3413_0
GCTTGACCATAAAGTACAGTACAAAAATAATCCCTATCCCCAGGAAACCTTACACAGGGACGAACAACTCTGGCCCTAATGTAACTATACTAATCAAAAAGTGTGGCTTAGCATCATATT
>jcf7180000810205-6016_0
GTAGCAAAGATTATGTTCATGGAGGTTTGGAGATTCAGGATGATAAATGTAACTATTCTTTGATTAATTCTTTTAAAATCTAAAGCACTTCTAGCACTGAAGTGTTTTCAGTGAGTGAAG
>jcf7180000810206-40113_0
CCAGAGGAGTGAAAAAGATATGATCTGCACCTTGATACAAACCCATCTTAACACAAATAGTTTAGTTTCACCTTTGGCAACACAAACCAAGTAAACACAGATCCTTCTTCTGCCCATACT
>jcf7180000810206-20752_0
CAGGGACTCTGATGCTGTGTCTCTCCTGAGGGTAGATCTGAAATGTAAAATAAAGTCGTGAATATCCAGAGGAGCTGCAGGCGCCAACATTTAAACCAGTCCCAGAGCCACATTCCAAAC
>jcf7180000810208-3968_0
AACACACCGCTGTTATTGTGGAGTACCCTTGCATTAACAGCCCTTTGTTTTATGCATTTAGGATGTTTATTTTACATAAATAGAAAGTTTCCACCTTATTGAACAGCACACTATAATTCA
>jcf7180000810209-9350_0
AAGGAGAATGTCTCTTCTTGTATCTGAGAGCTGATGAGCCTCTCCACGTACCAGACTTTCGACCTGCAATTTTCTTACCTTCTGGTCTCAGCCTGCACTACGTGAGTCGGGAAGAAGCTC
>jcf7180000810210-20692_0
TTCCACTCTAAGAACATTTCTGCCCCTCGCACTGTGCAGGGACAGAGCTGTCCCCAGCCCCAGTGAGGGGACACCCAGCTTCTCTCCACACCCCTCTCTGGACGATCAGAGCACGGTGTC
>jcf7180000810210-3819_0
ATTGAAGCAACTGGATGCTAAGAAAGGATGGACTTAACAGAGCATTCTTTTTTTTTTTTAATATTTTTTTCGTCCTCAGCACTCAGGCTGTTTCAAATTAAAGAGAATCCGGCTTCAGGA
>jcf7180000810211-101504_0
CTGTCCATGCAATTTTACTGCAGCCTGCCTGACAGAGTCCTGTCACAGTTGCACAGTCATTGCAAATGGCATCCTCCCAGACACATTTGGAGCTGACTTCTGCAGCTGACCGAGGATGGT
>jcf7180000810212-4408_0
CTTTCTGTTAAAGTTAATAAGAAGAGAAAACATATTTAAACTACTAAATGTAAGGTTTTTCCCTTTTGAATACTTATGTATGCAGTTGAAAGAAGAGAAAAAGAATAGTGTTTAATTCTT
>jcf7180000810213-8814_0
AGAGGGGGAGTTTTGCTATAAACATGATTGGAGCCAGGATTTCCCCCACTTAGAGCTGTTGGTAAAAGCTCTCCCTAATTGTTTAAGTTCTGATTTAATAGTTGTTTGCTGGCCTGCAGG
>jcf7180000810213-20221_0
TTCAGATCTGTGCTTCCCCAGTTTTAGGTGCTGCCTCTGTTCTCTGCAGAATAATCCAGGACACCTTTGGGAGGTGTAAAGCTGATTTTTTTGATCATTAATGGACAATCACTGTTTTGT
>jcf7180000810218-23260_0
GGTGCTTATTCACTCATTTTCAGCTGGATTTGGTGCCTTGCAGTGACAACACTGGTGAATATTTCTTGAGTTACTGAAAATTAAACTGCTGTGAAAGGAGTCCTTAATAGGGTTCTTCTC
>jcf7180000810225-52346_0
TAACGGTAGCATTTCTGTTTCTGCCTCTAAACAATTCTCTTTTTCAGACAGCCAATATGGTTACTGCTGTCACAAGAAAGATTCCAGCATGGGAAAGTTCCTTCCATCTTACAGGACTTA
>jcf7180000810228-26214_0
CTTCCTGCCGGTGGCCTCCAGTCTGCAGCACCTCTACCTGGACAACATGGGCCTGGAGCGGGTGAGTGTGTTATGGGACTCCCAGAGGGCAGTGGCACCACAGGGCGCATCACAGGTTCC
>jcf7180000810232-34660_0
TTGCCCTCAGGATTAAAAACCAGCAGATTCTTGGGGATCTCTGAGTTTGGTTGTTTTCTATCTATTACTTCAGTAATGTTATTTCTTATTCCTGCCTGCTCTACAGAGACTTTTCCCCCC
>jcf7180000810234-20508_0
GTGACTTTGAGTGCTTGTCACCTATCTCTGGAAAATAAAAGCACGTTTTTCTCTTGGCTATATCAACTATGAAGAATTTAATTAGAAATGTGCTCTTAGCTCTGCCACATGGAGTTTGCA
>jcf7180000810234-301_0
CGGGACTAGGCTTGCTAACCTATGACACACTGAAAAGCAGTGATTGATTTTTCAGAGCAAAATTATAAAATATAAATCACAGAAATAGCTATGCTAGTCTTTGTCTCCTGTGCTTTTAGA
>jcf7180000810255-30071_0
TTTTTTTCTCTACACCAGCGTAACATGAATATTTAAAAACAAAAAAAATTCTTGGTTCAAAATATTAAGTGATTTCTTACAATTGATTTTAATGTTGAAAAAAAAACGGAAGAAACCACT
>jcf7180000810255-15113_0
TGTATTCAAAGAGTCCAGATGCACGGACAAAATACTTGCTTGTATTTGTCCCTAACTCAGCCGTGGAAGTTCAGGTAATTCATACAGTCCACCAAATCAGTACACACAATTACAATGCCT
>jcf7180000810267-31808_0
ACTGGCACTTTACTCCTGTGAATTTGTGTGCTGTTTTATTATGAAGATTTTCAACGCTTGTTTCTAGTGTCACATTATGTAATATAAATTTGAATGTTGTAGAGTGCAATTGCTAATCTT
>jcf7180000810267-20250_0
AGGTTTTGAAGAGATTAAGAATAATTTGTCTTGGAGTTTTTTGAACATATTGGACAGAAATTAGGCATCAATGCCCGTTGCATTCCTCTGCTTAAGATAATGGGAGCTGGCATACACATT
>jcf7180000810278-5294_0
GATTACTATGTTATTTTTTCAAGAACTGAGAAAGTTAGAAAACTAGAATTTCATAATCAGTTAAATATCTGAATTACTTTTTATGCTTTTAAATGCATATGTCATATGGAGAATGTCTGT
>jcf7180000810282-21206_0
GAATTTAAAAAAATAAAAATCCATACCTCTTTTCATGTAGTGGAGCATTTTTACTACCTTTAGGCTAAACGCAATTCTGTGGAGTTTAGAGCAATGAAACCATTTAATATCTCACCTGGG
>jcf7180000810282-8842_0
TTCTTTCTTGTTCCTCCTCCCACCTTTCTTCCCCATTTCTGATCCTGAATCATACTGAGTTGCCTCTTGTAACAAAGGTTTCACAGTCCTTTCCTAATTGGCAAAACCCTCCCAAGGGGA
>jcf7180000810289-42248_0
TCCGTATCTCAATACCTGCAGAAGCCTGGATCCCTTGGCAGGCACTAGATATGGAAGCACCATTTACAAACTTAATCCAGAACGTTAAAACAAACTCAGCTTGACTTTTGTTTGTGCAGT
>jcf7180000810292-65750_0
GGTATTGTGCGGCTGCTGTGCATTCAAAACTAGAAATCATATGGCTTAGGGATATTAGATGGAGTTTCTCCAGAGGGGCCATGTTTCCTTTCCTTCCCTCATCACTGACTTTTTGGTCAC
>jcf7180000810292-13582_0
TATATATATGCACACATATATAATTCATCTCCTACACATAATTAAACTATGAATGCCTGGATGTTCAAGATGAGGAATTAAGCGGATGCTCAAATTATTTTCCTGCACTTACCCTTTTTA
>jcf7180000810306-16984_0
GTGCTGTGCTTGTCTCATGTAGTGGCAGGNNNNNNNNNNNNNNNNNNNNCTAAATATCCCCCTGCCACTACTGACACAGCTCTAGAAGACTATGTGTCACCTATATGTGACTGTGCCATG
>jcf7180000810308-2516_0
CCGGTGTTGCTTCTGGATGACAAAAAACCATCTTGATTCCAGAGTTACTTTGTGACCAGGCCCAAACCACTTGCACTCCTTAAAGCTGTAATTTTGCACACAGTTTTGTCTAGCCTGATC
>jcf7180000810310-776_0
AGGGAAGAATGTGAGCTATTACAGCTCTGTTTTTCAAAAGGCAGAGTGCTGTGTTAAAGGCACCACAGGATTGTCTCTAAGTGCCACACTCCCAAGACAAACAGTCCCTGGCTCGGCTAT
>jcf7180000810314-18455_0
TAAGCTCAAACCCAAAAGCAGTGAAAGCTCACTAAGAAGCCCATTCTAGGATGCCAATTGTAAGAGTTTTTTGAGCTCTTTCAGCCAATGCTTTTTTCCTGCCAAGTTTAAGAAACACAG
>jcf7180000810314-7016_0
GAAAAAAAAACCACAGGCAATATGATCATGTGATCATGCCCATTTTGAAGGACAAGAATCATCTTCTGCATTTGATGGCTCACAGACCTGAATGGTGGCTTTTCAGATCAAAGTAAGAGC
>jcf7180000810317-7946_0
GGTGACTGTTTTAGAAAAGCAGATGAAAACAAAGAGGCTGTGATGGTGATATTCTGTAACAAAAATGAAAAAGCCCACTGGTAAATCTGTTCTATAAAAATTACTAATGTTTCTGAGAAG
>jcf7180000810320-31858_0
GTGCAGTATTGCTGGTCACGTAATAAGGGGCAAGTCAATGCTTGAAACATATGCCAATGCATGAGCTTACCGACCTGCAATTTGAAATTTCAAGGGCTCCAGAGTCCTGTGCAGTGCTTG
>jcf7180000810321-1553_0
AGTAGAGACACCAGAAGCTACTTTTTCATATGATCCACAGCCTGAAAAATTGTTTAGTTCGATTTAAAGGCTGTGTTTGACAAACAGGGCTGAAATAGATCTTCAAAATATCTTGTAGAT
>jcf7180000810322-4023_0
TCTATTTTGCTTTCATATTTCTAGAAATATGTTAATAATTTGGCAGTAAAATTAATGTTCTACCTGCATAGAGTAAAAGTTGCTTTGCCTCTGTAAGATTGTTAACAGAGTATTCACTCC
>jcf7180000810322-18702_0
TTTGCCATCATTTACAATTGGTAGCATCCTAGGGTTAGATCCAGGCTTCCTCCCACCAAAAACTTTTGGGATTAAATACAGTCCATAACAATTCAAGTCTTACTGATTTAAAAAAATAAA
>jcf7180000810326-6647_0
ATGAGGTAGTAAAGACAGTCCTAACTGTTCTGTTTAGGCTCAGAATCTTGCATGAAAAACGTGAGGTAGAAATCTCTGGGTCTGATTCAATGGCTACTCTCTTTCAGTCTATTTCAGCCT
>jcf7180000810328-10890_0
CAAGCTGAATATTACCCTTTTGAGTCTCACCAGGTGTATGTTCTCATTTCAATATGCAGAGTTATGAGTTCTTTCCCCTTATTAATACCAGCCCTTGTGACTGGAATTTGTCTAAAGCTG
>jcf7180000810329-26051_0
ATATTACTGTGTACCACTATTACAGATCTAGAGAATCAGCAATATATGTTAAAAAAACACCAAAAGAAAACAAAAGCCTTTTCCCCACCTAAACAGTTTAGGAGGATGGCCTAGTATTCC
>jcf7180000810330-24966_0
TCACATTAACCCTCATTTCTGCAGAAGACAATTCTGCATGCCTTCTCATTAGCACACGTCGTTTGTCTAAGTTATTACCAAAGACCCAGTTTGTGTAAAACAGGGCTTTCTGGGGAAGGA
>jcf7180000810341-6177_0
AGCAGGGAGACCTGGGCCCCAAATTGCCTCTATTCCCCTTCCAAGAAAACCTGTTGCTTCCTTGCCTCCATGGGCAGAAGGAGCCCACAACAGCCTAAAAGCTGAAGGCAAAAAGGCAAC
>jcf7180000810342-19909_0
AGATTCGATAGCACTCTCCTGCTTGAAAGCAACTTTTCTGAATGCACAACATGAATCCATTGGTGGGGTCACATAGTAATGCTTGAAGTCAGAAGCTATTTTTAAAACTAAATTGCAGAA
>jcf7180000810342-2064_0
CTGTGAACACGTTTGGATTTTTAAATTTCTGGGGTGTTGGCTCTGTCTTTTACACCCTGCATTTGCCTTGGGAGAGTCAGATTCTGCCTCCATTCCTCACTTTTTATTTTTTGGCAGGGT
>jcf7180000810343-26180_0
ATTCTTCTGTCTGAATTCTCTGAGATAAGTAAGTGGAGTGTTTAAGAGCTGGCTGTCCCATTGCAGAGCTGGAAGAGGAGTCTCCCATCATTAACTGGTCCCTGGAGCTGGGGACACGCC
>jcf7180000810343-37393_0
GTTCCTAAGAGTGTAAGTTCAGAGTATATTCTCCAGTAGAAATTTTATTATATTTGATAACTTTAGCCATGTAACCTGTAATGGATAAAGTTTATCTAAAAATCTCACTGAAACACTAAA
>jcf7180000810346-5170_0
TAGTTCTCATCACACTGATGTTCCACATTTTACTGGCCAACCCCTATTCTCATAAAATATCATCATCAAAGTTTCAAGTGGCTATTATGTTGTAAGAAGGATATGGCATTCCCATTTTTG
>jcf7180000810346-16094_0
ATTAGAGAAGATTAAAGAAGCACAAGTGAAAAAGGTAAGTTAGTTATACCAATTTATACGATCCTTATTTTATTTTTTTTTTTCACTTGGAAAACGAGGGCAAACTTCTTCTCATTTGTT
>jcf7180000810349-49506_0
CTGCTAGGAAGGCAGACTTCCAAGGAGAACTGTAACGCAGGAGGATCAGAGCACAGAACAGTGATATAAATGTTTCTTAATTGAATTCAGTTTCTCTAGGCACTGCAGTCATTTGTTATT
>jcf7180000810351-8407_0
CTGGTGACAAGCAGGCCCCAAGGGGTTGGAAGGGCAGCGAGTACACTCTTGCCTGCCAGCACAGCAAAGCCAACACCAGCAGCATGCTCTGAGTGACAGACTGCTAGTGCCAGCTCCCAC
>jcf7180000810353-55482_0
TGTTCTTAAGTTAGATAACTAACAAATGTAATTTTTTTACTTAATATGTTTATTCAGATTAATTATTGTAACTGTTGGTCACTGAATTTTCAGGTTCTAAACAGAATCTCATGAGGATTC
>jcf7180000810353-8443_0
TCCTTATATCATTTTGGCTATATTAACTCAATTGAGGAGAAAGTACTTAGCCTAAAGCACGCTAGGGTGAGACCTTGAAATAACAATGTTTACACAAGCTAAAGATGTCTTTTGTTGAAG
>jcf7180000810354-6111_0
GGAGAAACACTCCTCAGGTGGCTCTGGAGTTGAGGAGTGCAATGCAGCTCTTCTCCAGGCACTCGTAAGCAGGATGTCTGCAGCCCACCAAGGGACTCCTGGTGACGTGCAGGAGGGAGA
>jcf7180000810355-10147_0
TACTTTCTTGTTTTGGTTGCACAGTTTTTATTGAACCTATGAGATCAATATGAGTGAAAATTATAATTCATCTGACTTGCCAGCAGGAAGAATATTAAATTTTATTTGATCTGCTGTTAA
>jcf7180000810356-16421_0
ACCTTGCACAGCAATACAATGTCCCACTGGAAAACTTAAGAGATGCAGAAAGCCATCTAGAGAGAACCTGCTTCTAGCACAAGGTAAATCATTGATTACTTTTTCTTTAAAAGGGAGAAA
>jcf7180000810357-9438_0
AAACTTGCTAGATGAGGTGGTTTCCTAGCGTAACATTCTTGAAGAAGTATAATATATACATATATATAGCTGTGCTGTTGAAATTTAATGCATATTGGCCTGGAAATTTATTGTGTTCCT
>jcf7180000810358-19655_0
CTAAGTGTCAGGCTACCCCAGTCTCCCATGCTGGGACTCAGACATGGAGCTTCTCGTAGCGCAGTGTCGGGTGCCAGCTGTAGCTTCCTGAGGTGGTGGACAGAGGCTGGGATGTTGTAG
>jcf7180000810359-30717_0
GTCATGGACACTCATGCAGGCTCTGCTTGGAGGTGAGATGTGCCCCTGAGAAAGGCAGTTGTGGACGTTCAAATCATCAGCTGATAAAGGCACCAGAGGGGCATCTCCCCGTTGAGCTTC
>jcf7180000810359-9799_0
TGGAGAGAAGGAAATGAAGGATGGAAATGTTAATAGAGGAAGCACACATGTTTCAGATGATGTATTATATGTATCCCCTTGTTTCTTGTTTTACTTCTCTGCATTTTTCATTTCTCCAAC
>jcf7180000810360-7590_0
TCTGGCCTTGTGTTATCCAGCAGAGGTAAAAAACTGAGCTAGATGGTGGATGCTCAGCCGGGGCTCTGGGTCAGCTGGGAAGACCTTGAACTTCAGAGGAAGGTAGACTTACCTTTGGAC
>jcf7180000810360-17914_0
TCTTGGGCTTTACCAAGAAAGAGTACATGGCCTAAACTCTCCCTCTGTGGTTTTGTGTTTTGGCACAAGGTTGCAAACAAACTGCTGTAAAGATACATGGAAAAAGGAAACTCTGATATT
>jcf7180000810361-5207_0
GTATAAATAAGCAGCCATTCAAAATGGTATTTCAGGTATGCTGTTCTGGCAATGAATTACGATGCTAGGAATCCAGACCCTATCAAAATAGCATGAACATGATATAAAATACATGTGCCA
>jcf7180000810362-15273_0
TCTTGTAATGGCTCTAACTCCTGCCTAACTAGAAACAACTAGGAAGCAGAGTTATTATAACAGGACTTGTCTGTAAATTAAATGGTAGTAAATGTGCATTTCCAAAGATAGGTAGACTTG
>jcf7180000810362-1539_0
TGACATTGGCTACCAAAACTTGACTGAGATGAAAGGTTTAAATGTTTTTCTGCTTCAAGAGGCTTTTGCATCAAACTGAATTAAAGTGTATGGTGGCTGTGAGCTCTGAGATACAAAGTA
>jcf7180000810363-2508_0
AGCAGTCTGGATTGAGGTCTTAGCAGAGGCAGGCCACCTTCCTAGGCAATCTAGATTTTTCTTGTAGGGAAGAGTTAACAGCAGTATTGGCCCCACTAAAGTCAGTGGGAATTTTGCCAA
>jcf7180000810364-15736_0
CAAGTTTTTGCCGAAAAAAGTAAAATAATACACAGTGCTTTTCAGCAAGGCCTCAATGTCCTTTCCAAAGGAAGGCAGCTTTTAGGGGGCTAAAAAAGGAAAAAGATAGAATAAATGGAA
>jcf7180000810365-11668_0
CCTTCAGATGCATCAACCATGAAATGAGCATTTATGCAGGAAGGGCTCAAAGAACATCCCCCAGCCACTACAGCCTTCAGCACTTAATAGCAAGTAAATGGCCTGTCATTAAAATACAAG
>jcf7180000810368-3241_0
AAGATTTAAGATTGACTGAAAATGAAAGTTGTTAAGGTAAGTGTTCAAGTTGTACTTGGCATATATTATTTTCTTCTGTTTGCAATTCCCAACACTGTCTTTCAGCCTTCCCTTATTTTA
>jcf7180000810368-17494_0
TTTAAGTGATAGACTCCACATAGCAATGGAAGACACAGGGAAATATCCCTAAAAAGAAGAAGAAAGGAAACTTCTTAGTTTCCTTGCCCTCATTCTCCTTTTATTTTTGTTCAGATTAAC
>jcf7180000810370-15066_0
TGCTTCTCTGCCTGTTTGCAAATTATTATGGAAACTTGCAGCCAGCAAAGTCTGTGCAATGTGGTGGTAACACAATCAGAGAGGGTGGAGCAGAGGCTGTAAGCTGGGACTGTAGATGCT
>jcf7180000810370-29877_0
ACTGTACTTTTCAAGTGCCCAAATCCACACCTCAGGAATCACTGGTAGTCCTGGACACTACATCATGAGTAAGATGGTTCATAAAAGAAAGCATTTCAACAAGCACCTTAAGCACACTGC
>jcf7180000810371-6785_0
GGTAGATTCAGGAATGTTTTTATGTTTCCTGTAACCATACAGAATTTTTTAAAATTTGTGCAGTGCTCGTTTATTTATATTCAAATCAGGACAGCTCAAAGCAGGAAGCTCCAAACTGCA
>jcf7180000810371-28713_0
ACTTCCTAGAATGCACCCAGTGATTCTCCAGACTCAGAACCTCCAGTAAATTCTGAAGGTGTAGACTTTCTAGTTGCTGAAGTAAAAAAATGAAAGGGAAAGGGAAGCATGGAGGCGACA
>jcf7180000810372-10071_0
TATACAGGAACAACAACCTAAAAAAATGTACCAGCTCTAAATAAGTTCCAGCTTTTGATGTGTTGCTTTCACCTGCTGCTTTTTTTTCTTTTCTTTTTTTATGACATTTTTCTGTGCCTG
>jcf7180000810372-23206_0
TGACAATAACTTGCTCCAGCTTTTTAACTTTTTCTAATTATGTCAGTCTTTTTCTTTACCACTTTCTGCTGTTGGTCTCCTACCAAGGGAGAGGGTGGTAGCTGGTGAGGGAAGTGTGCG
>jcf7180000810373-41976_0
AACTTACTGACCCCAACTAAAATCAGGATATAAAGTCTTGGAAAAAAATTACCAAGTAACAACAAAAGAAAAATAATCTCATGGTTTTTTAAAGTAGCCCAGAAGATCTTCAATGTTCAG
>jcf7180000810373-22994_0
TTTAATCCTCTAAGGAGCTGTCACAAGAGAAACAATATAGGCAGTAATTATGTGAGGATAAGGCGAGCAAATACTTAATCTTTTATTAATTCTATGCATTTAACAATTGAGCAAAGGATT
>jcf7180000810374-70426_0
GAAGGTATTCGGAATGAATGTCACTTGGAAAAGCCAAATCTTACAGAAACCAGTATAATTTTGGGGAAAAAAGCTAAGTAATACCCATGGAATGGCCTGTATCCAGGCATTCATTCATCA
>jcf7180000810375-5768_0
TTGAAAAGCTGAATTCCAAGTATTCACCCTTCCCCCATGAAACAAAGATTTTATATAACGGTAATTTCTTCTGGAGGCAAAAGAATTGTATTCTGCCAAATCGAGTTTTGAAAGAGCAGA
>jcf7180000810376-70040_0
AACACTTTATCTCGCCTAATTTTCTAAGTGTCTCAAGCTTGGAGCCTTTCAATGTTTCGAGAGAAGAGCCATTCTGTGGCCCGGCAGGTTTTGAGGCTTGGCACAAAGGAGGGCTTGCAC
>jcf7180000810376-29681_0
ACCTGCTTTTAAAGGTGTCCTGTGGAGGCACTTGGCTCACACAGTTTCAGAGTGTGGAGTGTGACAGACCCAAACTAAGGTGCCCCTTCTGCTGCTGTGGCAGGGGCAGCCACTTTCAGA
>jcf7180000810377-2281_0
TATAACAGCCATGAGTTTGCAGGATGTACATGCAACCATCTGTACCTTTCCCTGAAGTGTTTATCTGTGTGATCCTTCAAAAAATTAAACCTATTCTTTGAATCACACAGATACATATTT
>jcf7180000810377-16723_0
GTTCAACACTGGAAAAAAATAGAGTGACAGGTCTGCACAGGAAGGTTGGGCTAAACACCGTCGTTCGGAGGGACTAAGCTCCTTGTTGTGGTGCTGCAGTACCCCACATGTGTACTGTGA
>jcf7180000810380-22772_0
TAAAATTTCACTGTAGATTCCTTATGTGTTCTCAAAGATCCTTAAACTGCTTGTTCAGGTGTCTGAGTGTTCTCCAGATAGAATAACTCACTTGTGTGTAAATAAGTATCATATTGTCTG
>jcf7180000810432-5846_0
CCACAAATAAGAAGCCATAAATCCATTAATCAGAAGTCCAGGAAAATTATTCATTTCACTATTATAACTAATTTCAGTTATTCTTTTTGGGCCATTACTGTGTTACAGCTGCAATACCAC
>jcf7180000810434-4354_0
TTACTCAAAGAAAACATGTTACTTGTAAGTTTTCTTTTGATTTTACTTTTACAGTTACGTTGAATGTCTTCATTCATTTAGCCATCCATAAAGCAAATATTGTTGCACATGCAGTGGATA
>jcf7180000810435-28385_0
ATGATGATTCTGTGGTTAGGAAGTAACTTTTTAAAACTCATATTTAGGTGACAAAAAAAGAAGTTTGAGTAAAGTCAGTAATATTGCAATATGGGGTTAGGCACAATGGAGTTTGTTGCT
>jcf7180000810438-37805_0
TTGCATTTTTTCATTTTCCTTTTTCTTTCCTAAATGAGTCATTGAAGGATGGGTTTGAAGTTATGTTGCCTTAAATGCATTCCAATATTAATATAATAGATATTTTGTGTACATGAGAAT
>jcf7180000810439-76261_0
CTGAGGAATTTCAGTAATCGCTTCAGCTTTTGAGTGTTGCTCTTTCTTGAAATAGGCAGCGTTGAGATAAAATAAAGATTTATTTTCTCAGCGGGCCTGCAGGGCCTTTCCTGAGGCTTA
>jcf7180000810439-18488_0
AAAGTGTTTCTGGCAGAATCAAACTCAGAATAAACAAATAGCCTTCAGTATTCAGAATTGCCAGTAGGGTACTGTATGTAACAGAAGAAGCTAGGGGAGAACACCCCCCCCCACCCAAAC
>jcf7180000810456-11893_0
GTTACATAAAAGCAGATGGAAATCTGCCAAGCACTACAGAATTCAGTAAGTTGCCTCTCTCAACACATACCAGAACACAGAGCATGTTTTTCAGCCAGTCTGTGCTCATCAGGTGAATAG
>jcf7180000810456-45952_0
CTGTTGATGAATAACCACCTGATACCACCTGATAGTGAATTCTTCACTGTGACAGCTTCGTGATAAGAGTTCCAGCCTATCTGCCTGCTTATGATGGGGTTTTTTGCATTACTAGTGTCA
>jcf7180000810464-54047_0
CCTGCATCCGTAAAGAAGCCACCCCTGCAGTGACACAGCCTGGGGACTGCTGGCCTGGACCAGCTCTCTGGAAGAAGCCATGGAGTTGCTGGTGGGCAGCAGAAAAGGCCACCAGCCATA
>jcf7180000810472-10538_0
AGAACCCTAAAGCAGGCAGGAAAAAATGTCAGCTATGCACTGAAGACACACAATACATATTACTCAGTTTTTCAAAAGCCTTTACAAAGTGTACTACAAGATATAATAAATAATATAGTG
>jcf7180000810481-11840_0
GACATAATTTAAGTGCGACCGTTCACATGAACTGGTGAAGGCATGGTGAGAGCTAGAGGGAGGAGAAAATAAATAAATGACCCAGAAGAAGAGATACATCAAAACTTTGTTCCTTGCTCA
>jcf7180000810485-8544_0
CACTCTGTTAGTTGCTGTGAGGGAGGTCAGTTCAGTCCATTCAAATATTTTGACTTCACCGTACAGAATTACAGAATGAAAAACATAACCAACCATACTTAAGAACTCGGGGATTTTCAA
>jcf7180000810492-19030_0
TGCTGGAACAATCTATAGAGAGCAGTCATTTGACAGAGGTTAATTCGTCTCTGTGTATACAGAGACCTCCATATTAGAGTTACTACATGAGTACATTTAATGTTAAAATAGATACATTTT
>jcf7180000810492-1607_0
CTTCTTATTGGAGAGAGTAGTTGGCTCAAGGTATGATAGCACTGAGCATGTCTGCTGAAAAAAAATTATTTTAACCCTAGAAAAAAGAATAAAAACAGATGCTATATTGTAAAATCAGCT
>jcf7180000810498-2329_0
ACTTTTGTTGTAGGTACTTAGTTGTAACTTTAATGTCTACTTCAAAAAAATGCTTATGAGCAGACCTGAAGGGTGGGTAGGGCTTGAGGACCAGCAAGGAAGAAGCTCTGGTATTTGTTT
>jcf7180000810499-7294_0
ATTACTTATCAGTTTCTATTCACATCCTCTACAAAGAAATATCAGACATACAGCAAAATTAGCAAAAAGAAAGGCAAAACCATTAAAATTAGTTATTTTTGGTTGGAAAAATACATTAAA
>jcf7180000810501-13525_0
AGATGTGCTGCAGACAAGTGAGTAATTTTCCAGTTTATACAGGGCTGCCCTTGGTATTACGAACTTCAGACCAACATATTCTGTGTTCTGCAAATGACTCTCTTTTTGTGTCAGGACAAT
>jcf7180000810501-26243_0
CATTAGCAGGACTTACTTCAGAACCTGTCTCTCCTGCTGGCACAGAATTTGACCTGTACCATTTCCCTGAAACAGTCTTTGAGGTATCTTCAGAATCTTGATGACAGTTTTTAGGCAGTG
>jcf7180000810502-155469_0
AGTGCAATAAGAGTCACTGTGTCAGGTAGTACACCCTAATTCTATTTGTGCTCAGAAAGCGTGCACTTAGCCTCTGGTTCAAACAACTCAACAAGGGACAGTGATAACCTTTAAATATGG
>jcf7180000810502-83977_0
GCAGATGTTGCTATTCAAAAATAATAGTCTCACTCTATCTGTATTAGTTCACTTGAAGATGAAATAAAGATAAATCTTTGGGTGTTTGATTCTAAGAACTTGATTCAGTACAATTTCTGT
>jcf7180000810504-3657_0
TTCAACGTCACAAGAACACCACAGTTTGACACAGAACTATCCAGAGAACCTGAAATGCTACAGAAATACTTCCAGTTTTAATAGTTGACAACAGCAATTCTAAGTATTCCATTTATATTT
>jcf7180000810506-19285_0
AGCACTGGCACAGCAAAAATGCTGCTGTGCCATCTTGGAAGATGTACCAGATAAACATGTGGGTTGCCTTTTCCCACACAGAAATTCCTCCAGTTCAAAAAAGTCACCTTGATGTGAAAT
>jcf7180000810506-1486_0
GAGTGAAAAGTTAGGCAACAGGTCTTAGGGTTGCTTTTCAGATGTGTAAATGCTGCAGCCGAGTAAAGGAGGCAATGTGTTGTTGCTGAGAGGAACTTGTTGCTGCTTCCACATCCCCCC
>jcf7180000810508-13693_0
ACATTTGTGTTTTGTGATCTCTGCCTAAGGTGCTGATTTATTCAGCCCTTCTCCTCTCTGGTGTTCTCCTATCTCTTGTATTTTATCTTGTTCCAAATTCTGTGCAGAAGGAACTGCTGT
>jcf7180000810510-14109_0
GTCTTGCTCCTTTTTCTTGTGTTAGAGGAATTTCTTTGCTCTCCCCTTCTTTTCTGTACAAGACATATTTTCAGCTGGAAAATTTCCCACCAGAAAACTGCAGTCTGAGGGCTGAGAGAC
>jcf7180000810512-23163_0
AAACCTAACAACCAGCCCAAGTTACATCCTAGTTATGGTTCACAGCCTAAGATCAGAGGCAAGCTGGCTACCACTTGTAGGGCATTTTCATCAGGAAAATTCATTAACAAATAACAAAAA
>jcf7180000810513-4046_0
TGTAACCCAGTAAAATGAAGCTTTTCTCTATTTATAGGTTGACATTGAAGTGGATTTCATTAGATTTTCTGCCAAGAAAGTCTTGACTGAGGCATGTCTTTAAAACCTATTGAAAATGGA
>jcf7180000810515-8032_0
AGAAATCACTAATTTATTGGGGTGGCAGTGGTGATACCCTAGCCTAACTTGCCCAGAGAGGTTGTGGAGTGTCTACGATTTGAGATATTCAAAGCCTGGCTGGAGACAGTCCTGGGCAAT
>jcf7180000810516-3095_0
GTGTGCCATTTTTCAGTGGCTGCCAGGTGGATCCATTTGATACTTGAGTGTCACTGGTGACCAGCTTCTGTAGTGTACCCTAGAGTCTTGTTGGGAGGGTCATGTGTGTTCGTAACCCTT
>jcf7180000810517-22975_0
ATTATGGGAGCGGTGTGGACACACACTGCTGAACAGCTGGGCTGGTCCCAGAGAAGGAGTACAAACAGCCTGGGAATGGGGGCTGCAAATGAGGAGACAGTCACCAAGATAGGCTGTGTG
>jcf7180000810517-5858_0
CAGGAATATTCAACAGAACAACATTGAGTAGTATCTAATATTTATGTTTCAATATCCCATGGAACCACCTGTGGATTACCAGTTAAGGGAGGATTCAGGGTACCAAAAGCCTGCAGCAGT
>jcf7180000810529-37742_0
CTAGCTTAGGAAATCTTTGGGGACTGTATATAGCTTTCATCACCTTTAATTTAATACATGATCTTAGCTCTAGGGAAGTTATATTGTCCCTGCACTTTGTTCAGCAGGGATCTGTTTGCA
>jcf7180000810529-10883_0
TCTGGGGAGAGGGCAGACTCTTAATTCTTACTCAAAGCACAGGTAAATGGAATCAGCTCTGGAAAACACAAAGGATTTGATGTCTGGCAGGTGTCTGGCAGATTCTCAGCTCACTTGTAA
>jcf7180000810531-9219_0
GACCTTTCACCATCTTTGTAGTCCTCCTCTGGATGCTTTCTAAAAGCTTCATGCCCTTCCCTTATGCCCAAAACTGCACACAGGACTTGAGGTGAGTCAGCAGAGCAGCAGAGCGGGACA
>jcf7180000810534-763_0
ATGAACAATATAAGCAAAAACTGCGACACTGACACTTACAAGTATCTTCCTTTGAGAGCGTTTTTTCTGTCTAATTGCATAAAAATTGAACATCTAACCTGCAAATTAAACTTTTTGTCC
>jcf7180000810536-13205_0
TGCATAAGTGAACGAGCCCAGTAAACAAGAATTCAGCACTGAATGTTCTGAAATCTGTTGCCATGTCAGCTGTGGCACAGGTTTGGTGTGCTTATTGTAATGAGTGGTTATTTTGTTTAT
>jcf7180000810537-32659_0
CACACAAAGCTTGTGTGAAGGCATACCATCATCCAGCAGAAGGACCGGGAATGGGATTCCGCTTCCTGGAGTGCAGGTTTTACCTCACAGTCTCCAGACAGAGCATACCCCTCCTCAGGA
>jcf7180000810537-19323_0
GAAATGATGAATCATGAACACTGGGGTACAGGGAACCAAATACATTCAATAAAATTAACTTCACTATGTCAGTTGTGAGTAGCATGATGAAAATCTCTGAGGGTTACTCCAACACAAGAA
>jcf7180000810541-5200_0
AGGGCAGTTTCATGTGCACTTTATATCAACATAAACCAGCACAGCCACCCAAAGAAGCCATCGCGTCCCCTGTCATTCACCGTTCTTGTCGCTTGTTTCTGTTCCTGAACCACGCCCTGG
>jcf7180000810545-6238_0
CTCTTGAACTGCTCTAATCCACAACCCTCACCTCGCTGCAGACCTGTGTCCTCCCCGTGTCCTTATCAGTCATGCCCAGGCTGCTATAACCAGATCACATATTTCAGTGGGGGACTTTGT
>jcf7180000810546-1793_0
CTTTATGTTCCTTATTAGCAGCTCATTTCTGAAAAGAGAAAATTGATGATGTTGCAATCGTAAGTTTTGTAGAAATACAACATGAACATCTGAAAAGAGGGCAGAGGCTTGTTTCTGAGG
>jcf7180000810547-11980_0
AGGCAGTTTATAGAATCAGTCCCGAAGGAAATGATTAAAAATGGACAGAAGAAGGGAAAGTAAGTTCTGTGCTAATGCTGGACTGGGAACTAAGCTACTATACAGACCAGTGCTGGTTTT
>jcf7180000810548-2268_0
TGTCACCTTGGTATCTACGGTGATATCAAGCTTGTGACCCATGATTAAAGTGTTTAGTTCGAAACAGAAATGCCTTGTTCTAGTTCAGATCAGCTTTTCAGTTATTCAGAATAGAATTAT
>jcf7180000810549-1385_0
TGGATTTTCATTGTTATGCCATAGAAAATCTACAGCTGTTTGTTTGGAATCATCATACTATATTCAACCTATGCAGACTGCACTCATCTACCCCTCAATTCATTAGACAGACACGAAGGA
>jcf7180000810549-16459_0
TTTCTTTTTTCCAGCAGTCTGTCATAACAGCTCGAGAGGCTGGGGAAGTGCTAAGCCACTCCTGAAAAAAATCCACTCTTTCAGCAGCCTTGGGGAAGAGAGGTGTGATCTCTCTTCTGG
>jcf7180000810551-7636_0
TGTGCTGCATGAGAAATCTTGGAAATTTATACCTAGTAGGGATGGGCTGTTTTTTTTTTAAAAATTTTATTTTTATAAAGGATAAATTTGTAGCACATCCTGCAAGCTGATATGTGGGAT
>jcf7180000810553-5665_0
ATTCTTAGTATCCCATGCCTCTCTGTCAGGCTGTGAATGATAAAAATCTTTCTTCACCTATTCTGGAGGGTTCTGCCTCCAGGTACCTTTTACCTTTTTCACTTACTCTGTCATCCACTA
>jcf7180000810555-5537_0
CATTTATACCCCAGGTCCCTCGTCACTGTCTTCCCCCTGTCTCTCTCACGGAAACACTATAGGGATAGAGAGGCTGGGGCCAGCCATTTCAGAGCATTTTAGTTTTCCAGAAGTGCTTGC
>jcf7180000810556-8940_0
TGCATTTGTCTAAAGTCTGTGAACAGTTGCAGGCAGCCCCTGGACACGTGCTCAGAACAGCACTGCTGGACCAGGAGAGTAGCCACTGCTGAGAGGTGAGCACTCCAGCTGCCTCTGGAA
>jcf7180000810557-1712_0
GATGTAGATAATAACATTTGACCTTGCAACACAGTACGTTCCCTTGTGCAAATGAAGACGAACTTAACACATTGATGTTGTGGTGGTTGTTCATTAAAAAAACCCAAACAGGCACACACA
>jcf7180000810557-27387_0
TGTCTAGGAAGCACTGCTATGAAGACTGAAAATTGTGTGGCCAAAGTAAGTAAGAGAACAGCTTTGGTTTTGAGGGGTTTTTAGCAAATTGTTCATTGTTAGTCAACGAAAAGTTCTTGT
>jcf7180000810558-12918_0
ATTAGAAATCAGTGCAAACTTCTTGAATTTAGAAAAAAAAAGTGTAATACTAAATTGTAACTGAGTACAACTGCTCAGCTCCCATCCTTGACACAGACTTCAGGTTTGATCAGATGCATA
>jcf7180000810559-167_0
GCTAAACGATTTTAAACACAGAAATATTTTGAACATAGTAACTTGTACACGTGGAGATGCGATATTTCCAAGTGTGCCGTGACAGATTTATTATTTGTGAGTGTACAGGTGTCTTTGAAA
>jcf7180000810559-22572_0
ACTGTTCATTTCCACACATCAGGAGGTTTACAAGCCATAATCATCACGAGTGAGTCACCAGACTTTCTGAAATTAAAATACACCTTCTTTCTAGATAACATTGTATGATAACAAATAATA
>jcf7180000810560-4992_0
TCAGAGAAGCTGTGTAACATAGTTCTGAGAGGTATTCTTTGAGCCCAATATTATGCATAAATGCAAACCAAAACCCTGCTTGCCTTGTGCTGGAAACCACTCATCCCATTCCACGAGGAA
>jcf7180000810561-9471_0
CCGTAAAGGTCCCTTTCTGCTCCCATCCCAGAATGTTTTACTGAAATATTTAAGTTCTGCAGAGCAGCTTTTTGTGTCAAAGTTGGTAGGGCACGTTACTGCATTCATCTGTGGAGCCTG
>jcf7180000810563-5186_0
TTGTATTTTTTTAACTGACAAATGAGGAGAAAGATGCAGAAAGAGAAAAAATATTGGCACTATTAAGTTTGTGGAAAGACACAAATCCTGAAACCCTCTCACCCAGCAGGTATCCAATAG
>jcf7180000810575-30926_0
AGGATGCTGTCGCCAGAGCTGAGGTCGAGTCAACCGAGCAAGGATTAACTGCAAGGCTACTTTCTCTGCCTACTGCAGGAGCACTCAGCCTGTACCCAGAAAGCAGTGAGATCCCTCTGG
>jcf7180000810600-4320_0
CAGATATCAGTCAATCTTGACTTGGTTACCTTGCAAGACTTTGATTAAAAGAAAAAAAAACCAACAAAATAGTCTTTGTAATATGGTTTTTCGGACACATTCATATGTTACTTGTTACAG
>jcf7180000810602-15429_0
GGGTATCGACCAACTTAACATTATAAGAGGCAGTTTCCAATCTTCTGTTTGAAGCTGGAGTGCTCTGTAGAAATAAATGAAAATTTCATGTAACTTGATGGGGGTCTTTGTATCCGAGTA
>jcf7180000810607-24234_0
TTCGCACACCTAAAATCCTTTCCACCTTTTGTGTTTCCCCACAAAGAATAAGATTTGCAGGTAGCAGTTATACTCTGTTAAAAAAATAATTCAACAAATTACATTCCCCTCCTTGATTGA
>jcf7180000810612-37732_0
TCTTACTTGAGGCACTCTTGAGACTGCACACTGGTTGTTTTCCTTCCTTCCACCTTGCTGCTGTTCATTCCAGCTTCCCTTTATGCTTGCCAAGAGTTTGTACAACAGGCAGATGTTCTG
>jcf7180000810612-14180_0
CAGGGGAGAGAAAATGTTAGGAAAGGCTGGCTGGTTGAGATAAGAACAGGGCGAGATCATTCAGCAGTTACTGTGACAGGCAATACAGACTAAACTTGAAGACATCAGTCTAATTTGTTA
>jcf7180000810627-29682_0
TACCAAATGACAGTTTGTAAAGATCTGTTCCTTGTCATCTTTACACACAGCAATTTTTTCCCTCTGCCTTTTTTTTCAGTTGGCACCTTCGACAGACAGCTATTGGGAAATGCATTTGTC
>jcf7180000810648-93910_0
TTATTGCAAACCTGTATAGTCAGCATTCTCCCCAAAAGCAAGCAGGACAGCCACCTACACAGCAGTCTGTGTCTGTTTCCGGAGACACAAATTTTCGAATTCTTCAGACTAGAACTCTAA
>jcf7180000810652-4702_0
GAGGATGGAAAATGCTTGAATCAAAAGTCCTAAAGCAAAACGGATAGAATATATTTATCAAAAGGTTTATTAGATACTTTATAAACAGCAGGAGAGTCCAGTATGTAAGACCCCAGATTG
>jcf7180000810652-20416_0
ACATCTTAGTCTTTGAAATCAATGGAGGAAAAAATATCTTAGAGGAGACTTTATTACCACTGTTACTTCATTGATTTCAGATAAATTCAAGTAGAAATAAATCTGGACCAAGCATCCAAG
>jcf7180000810653-25183_0
ACTACTGTTTTGGAAGGGCACTTCAATTTTACAAGCTTGCCCAGAAGACTTTAGGCATCCGAAGACCCAGTTGTGTTTTAATGTGGTATAATCATTCTATTTAAGCTCCATCAATCAAAC
>jcf7180000810653-15151_0
CATTTAAATCTTCCTTTTGGCCTAACACCTTCCATCCATTTTTTTTTTTTCTTCATTCCCCTGGCTTTATGAATTTGTATAGGGGCTTTTGTTGGTTTGTTTTTTTAAAAAGCAAATAAA
>jcf7180000810657-9889_0
AGTTTTCAGAAACCATTATCTCCAATTTTGCAGTATCATTTTCTAACAGCAAAGGCTTTTAAATTTTTTATAGATATATTGGGAAAAATTAGTGGTTTTTTTATTAAATGTTGATGATGG
>jcf7180000810663-27620_0
TCTTATCTTTCTTTGCCAGAGAATAATGGGATGAGTACATCTGCCATCAGCTCACTTATTCAGAAAAGTCTGCCACTTTTACAGTAAAGGAGTTGTCACAGAGATCACCTGTTAAACAAT
>jcf7180000810664-39717_0
TTAGAAAAATCTGAACCTTTTTCTCTTTCATGCTGCTACATCTTTGCATTCTCCCCCACGCCAGTTTTGTATCCCAAAGTACTGAAAGTCGATGTCATACTATCGATCATCCTGAATCTC
>jcf7180000810676-72531_0
ATTCCATCTCCCATCAAACTAACACATACTTTGATATATGATGTATTATTTAATTTTTTAAAAAAAACCAAAAAAAGCCCCTACAGATTTAGCTAAAACCTCCCCAAAAATTTAATATTT
>jcf7180000810676-49416_0
GTGGTCTTCATTGTCAGGAATCATGTATGAGCCAACGAATTTTGGTTCTTTAAAAAAAACCAAAAATTATTTGAGTCCAGTTATTAAAATACTGTCTTATTTTTTCAAGCCTTAAAATCA
>jcf7180000810677-58690_0
TGGCATGAAGAGCTGGCAGATCTTATTCCCGTATATGTAGCTTTTCTTTTTCTTCAAAGAGAATCAATTCTTTTTCCTCTGAAAAATGTGACTGTCACCGAAGACATGTACAAAAGAGAT
>jcf7180000810677-5969_0
TCAGCTAAGAATTATTAAATCCCTGGGAGAGTTGAGAGTGTTTTTGAAGGATTTGATGAGCTTCCAGTCCCTGATGCTTGCCACATTGTTGTACTGGAACCAGATGTTGGGTGCCACATG
>jcf7180000810680-986_0
CCATTTAAGAAAGTAGGAATACTGCAGAAAGACTTGGATCAACTTCCTGATCATTATTTTAAAATTGCTAGCATCCTTTGTGGGCAGTTGTTTAGGGCTTTAGTTGCACATGACTACATT
>jcf7180000810681-207_0
ACAAATCTTATCTCAGAAAAGAAGATTTTAAAAAAGACTTAAACAAATACAGTAATTCCGTTTTCAAAATTTTCCTTAACTTTTTATTTGTAATAGGTTATAAAGGTTTTATAATAATTT
>jcf7180000810682-9471_0
TGGAGCATGCACTGCTCAAGGCAGGGGCTGCACGGCCAGTTTCTTGTGCATACAAGAGCCTTATTGTGTCCCTTGCACAAACTGAAGGCTATAACTAAAATACAGTGAAAGGAGGGGGGA
>jcf7180000810683-15121_0
CAGTCTGCAGTCATTACTACTGGGCCATGATAAAATGCTCTGAGGAATTTGGACAAGTTGTTATAAATTGTATTACTAAAAATATCTTTGAAAAAAGAGAAGTCATTACAGTGGATTAAA
>jcf7180000810685-562_0
TGAAGTTACATTTTGTTGAACATTTGAAGAGTCAACAGAAGCAATGAGAATCTCTCAGCACAGTGCAGAGTCCCACAAATACGAACTCCCTGTAACAATGTTTTGTTGCAGTTCAGCCAC
>jcf7180000810691-5741_0
ATAGTCAGATCACTGGGTATGAACTTTCTTTGTATTTTTTTCAGATTGGAGGATCTTCTTAATCTTATACTTTAAAGATGCCTTTAAAATGAAAGAGTCCATTTTCTACAGGCAGCTTTG
>jcf7180000810696-8850_0
TGTCTTGGCATATTTCCCATTTGCTAATCAGTGTTCAGTAGAAATTTTGTAGAAAAACCCCCAGATCTTTTCTTATAATATGTTCATGGTGCATGTGTGCATGGATGAGTTGAAGGTTCA
>jcf7180000810697-1319_0
TGATTTGTGTTGTAATGCCTGCAGACTGACCTGTCTGTATTGGATGGAAAACAGCACCTCAATATTAGCAATGCAGAGACAAGGAGCATCCAATGCTTAGTTTTATAAACGTTTTGATCC
>jcf7180000810698-4872_0
TCCCAGGTCATTTTCAGTATTATTTAGCCTCTGAGAGTTTCTCTGCTCAAAATATAAAAGCATTATAGTCTTCTGATTTTTTTTTTCATTACTGATACCATTACTGACAATATGAAGCAT
>jcf7180000810702-25481_0
GTTATTTTGGTGAATAAAAGAACACCCAGAGAATGTGTAAATGGACAGAAGAAAGAACTTTTGATGGGTTAACTGAGTAAAAGATTCCAAGGAAGTTCTGTTCTGCCTGTATTGACGGAG
>jcf7180000810702-43355_0
TGGCATGTTTCCATTTCAGTTGGTACATTCTACCCTTATCAGATGAGTTCCACAAGAAATAACAACCTACCTCTCTCCAAAACTGTTTTCTAAATTAAAAAAAACCCCACCACTTAAAAG
>jcf7180000810703-38860_0
TGTTCACTATGGAAATAAAATGAGCTAGTCCCAGAGGAGATTAGATAATCCATAATCCAGTTTACCTTTCCTGAGGAAAGTTCATCATTGACTGTCAAAAGGACAGTGTCCTTAACTGAG
>jcf7180000810703-25457_0
ACTGTGGAACGTGCTTCACAGATCTTCTAGGAAAGTGAATTGACCTCAAATAGTACATTGCAATGGGTTAACATTGGAAACTGAAGATAGTTTCATAACAAACTCTTTAATCTTGGAATT
>jcf7180000810704-7862_0
GAGCAGAAATGCAATATGGGAAGAATTCCAGATTAGTTGTTTAAAACAACAGAACAAAATGTCAAGGAATGGCCGTGCAAATGAGATCTCTCTATCAATAAAAACAAACATGCCCTTTGA
>jcf7180000810711-4900_0
CCCGCCCTCCCCGCTAACCCACACGTGGCTCAGGAATACTGCCAATTAGCAAAGTGAGGCACTGGATCAGTGATCACAGAGGAAGTTCCAATAGTCAGACTGAGGTAAAACCACAGCAGA
>jcf7180000810719-25575_0
ACAAAGACAACGGCAAATATGGAACCTGGGGATGAGTAACCCAGCACCAGCACTTGGTGGGGAATGACCCACTGCAAAGTGGCTCTGCAGAAATGGTCCTGGGAGTCAAGGCAGACAAAT
>jcf7180000810719-12094_0
AAATTTTAATTTTCTCCATCACTTTTACAGATATCAATTGCATTTGCATATATATATATATATACATAAAATTTTGTTTGTGAATAATGAGGTCATACACATTTGTCTGCTTCATTTGAA
>jcf7180000810721-2911_0
TATGAGAGGCACTGCTGCAGATCGAGGTGCTATAAATGGATTTGCATCTGGTCTTCTACTCATTCCCGAGACTGCAGAATCTGGAATATAAGAAAAAAACAAACCCCAAAAACCTAAACC
>jcf7180000810723-14457_0
GTGTTTCAATGTTTGCAGCATGAAGTCTACCTGGACGGAGTGCTCAAGCTTTCCATGCAACAGTACCTAGCAGATGTTCCAATTTCTTGTTTTCTTTCTCCTTTTAAGAATGTGTTCACA
>jcf7180000810726-6586_0
CTGCAGTAAAAACAGCTACACATACATAGCCACTGCAACCATAAAAACCAAGTGCTTTCCCCTACCTCATCATTAAAAATGAGCAAACAAATACTCATTTTCAAAACTACCTCAAATTCT
>jcf7180000810728-6427_0
CCCTCCTTTCTGCCACCACCATCGGCCCATTCCACTGACCTCCCAAGCGTCAAATCCAGGGCACTGAAAGCATCAACTTTGCCTATACCTTCCCCCTTCCCTCTCCTGTGATTTCTGGAT
>jcf7180000810729-21128_0
ATTACATCCTCTTCCTTTTAAATCTTCCCAGCACCTCTTTGGCTCTGTTGTCTTTATTCTGTCTCTCTTAGAAATAAATTATATTCTTTAATCACACAGATTGATACTATGGCAACAATT
>jcf7180000810729-7172_0
AAATTCCCAGAGTTCATCTGTCATTTATTCTGTTGGATCTCACTTGTACAGCACAGTTTCGGATGAAAAATTGAAAGAACAAGGGAACAAATGAGGATTGGATGAGGATCCCATAGACAG
>jcf7180000810730-1555_0
TTTTAACTATGTGTGTATCTTATTTATGTAGAAATAGCTGTAGTGCCTTTAAATTGCACTCCTCTCCCAAAGTTCAGAGCACTAGGAAGACCTGGGGTAGCTGAGAAAACTTTTTGGCTG
>jcf7180000810732-12638_0
TCCTCCAAATACCCCAAAATCTGGGAGGCTTGACTACCCTGCCACCAGCTGGAGGATTGGGCAGCCAGCCAGGTGTTTTTGAACAAGAAGAGTTCTTTGGGTTTGTTTTTTTTTTTTGAA
>jcf7180000810732-58664_0
CACGAGTCATTTGCCAAAAGAGTTTCTAGGATGTTATTTTGTAACAAAAGGGTTTTTTCGATTTAGGTTTAAAACATATATAATTACTTAGATATGTTATTTCTATTACATTTTTATAAT
>jcf7180000810733-14428_0
CTTTAACTGATTATATCATCACTTAGCAATTCACATAACTTGCTAGAAATCTCAGTTCGGTGTCTTTTCAGAAGGTGTCCTTCATAAAGAAATACATCCAAATCATGGTCCAAAGTGCTG
>jcf7180000810738-4366_0
TTAAGGAAAAGCTGTGAGTTCTCAACAGTGTCAGATTGTAGCCCATGATTTCTGCATTGCGTTTCTTTTTTACAAGAGCTTTTCCAGAGGAGGTCACGATTACTTTGCTCACTATAAATG
>jcf7180000810738-15718_0
GAGTGGAGGGCAGAAGAGAGGGAGGTTGAGCGAGCAGCTATGCAGCATTTCATCTCCAGTTGGGCTTAAAACCACAACAACGGAGCAGGACATTGGAAGGACAGAGCTTTGGGTTCACCA
>jcf7180000810739-4081_0
TTTTTATAAAGAAAGGCCTTTATTTGTAGAAGGAAATCCTATCCAAATACTTTACAGATATCCCAGCTCTTTCTTTCTTTCAATGCCTTAAATGGGAGGAATTTCTTCCACACCTTTATA
>jcf7180000810741-3879_0
CTCTTCTGCAAAACACTTTGGTTCCAACAAATTACCCAGTTTCCCAGAATGAAAAATACCGTGTTGTAAAGCTCCAGCAGGATGTCTATGATTTTGGCACCTTAAAAACCTTTCTCAAGG
>jcf7180000810741-132604_0
AATGACCCAAAGTCCGTAGAGTTTTCTCAAGGTGTATCAGTAATGTGAATCGCAGCCCGCGGCAAAGACAGAGCCAGTACAATTCTCCTAAACAAGGTTTAATATGTGTAGCCAGTCTCA
>jcf7180000810742-31153_0
AAGCTGCCAGTTTCCAAGCTCTGGAGAGTTTAGCAAAGTCTCTCTGAGGGATGCTTGCATCTCTCAGATGAAATCAGAGAGAAACCTTAGAAACTCATAGGCAGAGAAGATGTGGGAGAT
>jcf7180000810742-60582_0
CTTGTTCTTGTATTTACAGGATTTGGTGAACGACTGCTCTGTGTCCAGATTATCCACTGTCTTCAGGATTTCCTAAACCTAAGCCAAATCTCCTTTCAGCCTTTTCCACCTCTGCCTGGC
>jcf7180000810743-2693_0
TACGGGAGGGGATAGGTGTTCCTACCTTGAATGAGACAGCTGGAGTGTTAGCTCAAAGCACTTGATTTATTAATTGATTTTAACCAGCATACATTCTTGCAGCAAGGACACACTTCTTCT
>jcf7180000810743-20745_0
TCTCATTGTTCAGAGTTTGTCTTCACTGTGGTTTGTACCTAGACTTTTGTACAGGAGGAGAAGGATGAATTTTCATGACGTTTAAAATTCTAGTCTTATGATGTGGTGCAATTTAAACTA
>jcf7180000810745-6646_0
CCTCAAAAGTCTTTTCCAACCTAATTGATTCTGTAATTCCATGAAAGGCAACAGCCCTAGTTTCATCAAATCAATTTGCATGTCAGAAGGCTACATGACTCAGACAGAGCATCCCTTTCT
>jcf7180000810746-32957_0
ATGTTAATGATAGTGATCATTCTGCGGTAACTTGGCTTTCCATCTTCTTTTACAGCCTCGGCGCCGGAGCCAGGGTGGTAAGGTTCAGGAGAGGGAAAAGGAAACAACAGCAGAGGCAGA
>jcf7180000810747-1546_0
AACATGGAGCTCTCTGAGGGACACCATTTTTTCCAGGCATCTCAGTCCCAAAACTGTTTTGTGTGGTGTTGACAAGGTATTGCATACTTGAAAGTAGCTACCCCTGAGATTTTGTATTTA
>jcf7180000810749-2806_0
TTTCAGAAGAGCTATGTCATTTTTAAAGAGAGAAGACCAGAGGATGCTAGTCTTGAATCTGTGGTTGGTTTCTGTATGTGCTAGGTCAATCCATTCAGGCATCACCATTAACATCATCAG
>jcf7180000810751-13271_0
CAGATTAGTAAGAAGCTTAAAAATAACATCTTTTGGAAGACTTGTGAGTGTGCAACAACTGTTTCTCATTGGAAAAATTGATTTTCACTAGTGTTACAGTGTATATTTGAAGTGGAAGTT
>jcf7180000810752-241_0
TTTGAGGGCAGTGTCTGGGTTGCCTTTATCGTATGGTGTGACCCAGCTCAGAGGGGGTCCTGAAGGCATGGTGAAATAGCTAACTTTGATTTTTCAGGCAGCTCAAAAAGCCCCATGGTT
>jcf7180000810754-7035_0
AGATATTCTGAGTCACAATTCCGTCACGGAACTCTGGCAATACACACTGTTCAATACAGTGTGTCCTCTAGAATCACACCAGAATGTACTGTGGTCCCCACTGACAAGGAACAAAATAGA
>jcf7180000810755-40336_0
TTGAAAGTTCTATTCACACATATATATTTAAATGTTGAAGTGTATTAATGAATTTAGTTTTTTGGGGAAAAAAATTACACACACGCCCTTCATCCACTGTTCTGTATATCGAGAAAAAAT
>jcf7180000810755-11168_0
AGCCACAACAATTCAGGCTTTTTGGTTAGACAGGGAAATTTTGTCTTCATCCTGTCTGAATTACAGCAGGATTTTCATCTCTTAATTTGAATCAACAGGACCTGAAAACTCAGGGATCAA
>jcf7180000810756-3116_0
TTACTCAGATATTAAAAAAAAAGTTTAAAACCAAGGAAGTTCAGAAAGAGAAACACACAATCTAATATATTTATGAAATGTTTCACTTTAAGCCCGAAAAAAAAGAAAAAACAAAACCAA
>jcf7180000810757-7285_0
AAAAATTCTCATTCTATACAAAAAAATGTTTCATCTTGAGGATGGTCAAACACTAGGAAAGGCCCAGAGAGACTGAAATCTCCATCCTTAGAAATACTAAGAACTTGATTAGGCACAGTC
>jcf7180000810758-3311_0
AGGGGAAAAGAAAAAAGAGACTCTGTCCATCATGATTCTCTGCTTCCAAACTTCTCTTTTGCTTTTGGATAAGAAGTCTCCTCTCTGACCTTATCTTGAAGATTAACATGTGAACCTGTA
>jcf7180000810759-17968_0
TCCCTGCTTAGCTTTCATTTTCTTCTACTTTGCCTCTCATGGAGGCCCAGTTTCATCATCGTAACATCAGACCTCTTCCTATCTAAGTTTCATCTTACTCTTGGAAGTCTTTTTGAATAA
>jcf7180000810759-28110_0
CACCAAGGCACTAAGCAGTTTTCATTTTGAACTTTATTCACTGTAAGCTGAAGTTGCTCAATATAATAGAAAATCTAATTTAAGAGTAACAATCTTAAAAAGATGAAAAACAAAACAAAA
>jcf7180000810760-8474_0
TTAAGATCATCTAACAAAGAAGCACTTCTTCAGCTCAATTCTAAGATCAACTGTGCCAGCTGCACTGCTGGTGACAATACAGTGGATACAGAAAAATCAGGATATGTCGGAAAAAGATGT
>jcf7180000810761-2351_0
AGTATTACAAAAGACTTTCTAATAGGACAGTTTGAGAACAACAATTTTCTTTTTATAGATGCTGAATGCTTTTTACATGGATTGTACCATGAAGTGAAGGGTACTTTTGTTTTAATGATA
>jcf7180000810761-12544_0
ACAGGAACAGGAAAGCTAGAGACTGGGAAATGATAGATGAGAGGATGCCACCAAATATGCGCTTCACAAGAGTACAGAATCAAAACTCATTCTTCTCTCTCAAAAAATACACACATTTAA
>jcf7180000810785-36867_0
ATTATAAAATAATTTATTAATTTCTTTTTTTTTTCTTTTCCCAGAAAGGAGGTCAGAAACAACATATTTCTTCTATTTTAAAAATTAAAACCTTAAAAAAACCCCAACCCAAGCCCTTTC
>jcf7180000810797-94073_0
CATTTCAAACACCTACATTTCAGCTGCTCAAAAGCAGGACTTCATACTTACCACATTATTGGTTGCACTTCTCAGTGGAAAAAGCCTTCCTTGCAAAGTTGGGGTATGCAAGCAAAAAGA
>jcf7180000810797-30300_0
AGTTTAGCAAACAGTTTCACATGTGCGGTTGTGTCAGTAATACCATCTAAATATGTAACGAAAAAACACAATAGGCAGTACAGTTGAAGCCTGACAATTTTTGTTACCCTCTCTGCCATT
>jcf7180000810813-25025_0
TGGCAGTAGGTCAGCTGGGTTAAAATAATTTGATTATAAGCTCAGCAGAAGTGTTAAGATTCTAAAGTCTTGTTCTGAAATGCTTAACAATGTGAGATGTAGCCAACAGATAGTTGACTG
>jcf7180000810820-542_0
TGCACATTTCTGTAGGAGGAGGCTGTGGGAAACCATATCAAAAGCCTTGGAGATATCCAGGTAGACAATGTTCACTGCTTGCCCCACATCAACCAAGCAGGTTCCTTTGTCATGAGAGGC
>jcf7180000810827-6286_0
CTACAACACTGCATTTCTGTGCATGCTTCATTTCAACATTTCAGTCATATTTCAGAGCACGATCAGGGGGACAAAGTCCTTCCTCATATCATTGGATATAAATCCAGAGGAACGACAGCG
>jcf7180000810829-44424_0
TACTGACCTTACTGATAAATTCCACCTTGGAAACCACTTCAAGCACCATTGAACTGAGACGGACTGTACACTCGCTGTCCCTGTCCCATGAAAGGGAATTTTCTCTCCAGAAGGGAATGT
>jcf7180000810829-26523_0
ATTATGCATCTGCAACTTCCAATTTTACTCTCCTGTGGCTACAGAGATGGTTAATAAATACATATGGAATGCAGTGGACACTTTTGGAAATCTTCCAGTTTAGATAGCATTGGTCTTATG
>jcf7180000810832-1859_0
GACTGAGGATGGCTCCAGAACAGTTTGTCTCACCAAGAATCAAGAACAGTGAAAAGATGTTTTTTTTTAAACAATGATTCTCTTTTACACCTCATCTTTTTGAGTTCTCCACTAAAGAGA
>jcf7180000810832-30064_0
CCTCCAAAAAGCCTTTCAAAACTTCCCACCCCAATGCATCTCTCCTGCACGCTGACCACTGTAAATTTAAGAGACCAGCTTTGATAACTTCCTAGGGCAAAAGAACTACTCTGCAGGGAC
>jcf7180000810838-18271_0
TGATCTGCAAGATCAATGTTGGTTTTTTTAGAGGGGGAAAACCAAAGGTGACGGCTGCCAAATTCTCAAATGGAAAAGCAGAAGTCGGGATGCCATAAAACAGGGCTGTCCCTGGATATG
>jcf7180000810838-3595_0
ACCCTGCAACACTATGTTTGATGAATTAAAATTGAAAAAGAAGCCAGGAAGGAATGTAGTCAATCCATATTCATGGTGGTTACACTTTGATAGTATAAGTAAGCTGTCATTAATATCAAT
>jcf7180000810859-5455_0
TTATCTTGCAGCCTGTATCAAACAAGATCAAAGTTCCTGCCTCCAATCAGCCCATAATGTTGGCCTTCATCACCTGCTCATTACATTTTCAATCACACATTTCTACTCCCTTCTCTCAGG
>jcf7180000810859-17594_0
TACACAAACACACCCAGCTCTTCAGACCACATTTCCACTCCATTTTAGGCCAAATGCTCTCAAAGTCACTGAGCACTCTGCACCTTTCCCTGTGAGTGAGGCACTGGCAAATAACAGCTG
>jcf7180000810861-11687_0
CCCAAGCAAGGCCAGAAGGCAGAGGTGAGCTCCCCTGTGCTCAGCTGCCTGTGCAGTGCGCAGAAGCCATGGGCACTTTGAGGTATTTTCTGCTATCTAGGAAGGAAACAACCCCCATCA
>jcf7180000810869-84685_0
TGGAAACAACTCAGCAACAAATACCTGGTGTGACTCTACTTCCCGTGTGAAGGAGGAACGGGGAAGTCAAGAGGACAGTTACAATGGCAGCCACCAAATGGCTATTCGAGATGATTTCAC
>jcf7180000810871-77053_0
GCCACCTGCATGATCTCTTTCCTATTTGGCATTTTCTTTTAGGTTGGACAACGAGTAAGGAACATTTGTTATACCCTCCTGGTGGTGCAAAGCCATTATGTATGTCCTTTAAAGATGTGA
>jcf7180000810871-21100_0
AATTTGAACCAAACCTCTGTAAGGCATTACAATTTCAAGCAATCATTTGAATTCAAACAGCAAAACAATGCACCAATGATAAATGTATTAATTTATAAACACTCAGTGTTCCTGTAGAAG
>jcf7180000810875-282_0
CCTTTAAAAGATACTGTTTAAAGGCATGTGCAGCCCTGAGGTTCACATTAGTATCACCATCTTCCCGTAACACTGTAAATAACCTACTGTAACCACAGTTCATATAATTAATCCTGGTGT
>jcf7180000810883-19517_0
ATTAAAAGTAACTGCAGTTATATGGATGATGAGATCTTATATACTTGGAAATTATATACTGAGATATAATAATATCCTGTCAAACCTTTATTTCTATTACTCATCTTAATAAAAGTTTTC
>jcf7180000810884-4400_0
GCCTTTCTACCTAAGACTCTGCTGGCAGTGGTCAGAGATTCTTGCTAAGATGTTTTTTTTGTCTGGCTTAGCCCCAAAGGTCTTAAGCTCAAAGATTTTTTTCTTCCCAAAGATGAAAAG
>jcf7180000810885-2817_0
TGTCAATACATCTACAACACCTACAAGTGATCTTCTGCTCTGGATTATCTCCAGATTACCTACATGATAAAATGAGTAATAAGAATAAGACCCCATGCTGGCTGACACTTCATCTCAGAA
>jcf7180000810890-66097_0
CACTTAGCAGAAAATCTGGAGCACAGCAGGGAGCAGGCCTTCCGAGTCTAGAGACTTGTTTTCTATTGCTTTTCCTACTCCATCATGCTCTATAGAAGATGAATGACCAAGCTTGACTTT
>jcf7180000810895-68725_0
AACTAAGTAGAATTCTTTGCAAAGAAAATAAGCATTTTCAAATTTTTATGACAAATAAAACCAAAATGCAATTTGATGAAGATAAAATGGTGAAGAGCGATATATTCAGAGGCACAGAAC
>jcf7180000810895-108801_0
TATCTGCCATGTCACATAAATAAAGTTTTTAAGTAATTCATCCAAAGTTGATGTCCAAAGGTGAAATATAAAATACAGAAAAAACAACCCAAGTAAACATGGGAAATATTAAAGATTAAA
>jcf7180000810897-33452_0
CAGACAAAGCCCATTAAGAGCCTGCCTGTTCTTTCTAGCTTTATTTCACGTCAAGTTGCGTATTGTTTTTCAATAGGGAAGAAAACAGAGGTCACAGCAGAAATACCAGATGTGCCTTGC
>jcf7180000810897-20439_0
CAATCACGTCATAGTTCACGATCAAAGCAGTTGCTTATAATGATATCAGCAAAAAGTGATGTTTTCAATGCATCTCCCAGTGACATCTGGCCATACCTTGCAGTGTGAGGGAGTATACTA
>jcf7180000810903-35744_0
ATTCTATTGTTTATTTACTGTGGAATGTTTTTAATTTTTAAAATTCTAATGGGAGATTGAATGCATAACGATGTAGTGTTTTGCAACAAAGTAACCACAGATCTGTCATTTTAAACAGAA
>jcf7180000810906-22020_0
GCGGTCACAAGCCTCGATAAAACTCTGCTGATCTATTTGCCTTGCTAATTTCTGTAGACCGTTATGTTTGCATCTGCAGTAGGTCTCGGCAGGAGGATCTTCCTTTTACAGCTCTATGTG
>jcf7180000810906-3717_0
TTTTCCTGCCCATGTTGGGAGGATTGGAACTAGAAACCAACCCAGGACATTGAATGATTCTATGATTTGGACATGCAGGGAGATAAATCCTGACCTCTGTTCAGCGAAGCAGTGAATACA
>jcf7180000810908-4531_0
TAAACAAATGTGTATGTTCTCTTAGGCAGTGAAAGGAACAGTTAGCTGCAGTACTCTAGCAAATAGGCAACAGATTAACTGCTTATTTAAAAGATGTCAAATTAATCTATCCTAAATTGA
>jcf7180000810909-9285_0
TTCATGAATATATACAAAATGCTCAGAATTTTTCATATTTTCACCAGGAAAAAAGGACCAATGGGTTCTTAATATATAATAATAACATGATACCAAGACAGAAACTGAAATAAAAGATGA
>jcf7180000810916-2138_0
CCCCAGTGAGGAGGCCAAGGGGCAGAAGTTGGAGTGGATGATTCCTCTCCCCTCAGGCACCTTGCAACACCCAAACAAAAACTGTGTGCCTGCAGTTCACATTGAAGTCCCACATCCCTG
>jcf7180000810923-234_0
TATCTGACCTTGGGCCACCAAAACCAGAGTTTTGAAAGTGACTCAGAGATGTAAATGTAATGTAAATAGATAGATAAGGCAAATATAGAAATAATTCTTGTGTCCTCACTATCACTTTTA
>jcf7180000810925-3541_0
TTTGGAGGTCTGTAACACACAGAAGTTTGTCTTGCACATTAAAAATTTATGGTTAATTGTCCTTAAACACTCCACAGAAAATCAATGAAAAACGTTGCATTGTAAGAGTGAAACTGTGAA
>jcf7180000810926-15327_0
CAGATTTGCACCATCACCACAATAAACATGGCGACATTCATTAGAAACATGATTCCAAAGTAGCCAGCACAAGTCACATAAAAGACAACTTCATTCTTGATCCAGCAGCTATAAAAAAAT
>jcf7180000810927-2925_0
CATATGACACAAAAATTGGTCACTAAGCAATTACATTTTGAGCTTAATCTAAACAACAGGACAAAGATATCAGTGCTGCTGAAGTGGCAGCAAGTGTATCTTTAGCTGGTTATATAGGAC
>jcf7180000810942-8021_0
TAACTGTGCAAGTGAATATTTTCCAAATTTTCTGAGAAAAGAAGCATTTCATTTCTTACGAATTTTTTCCTTCTTCTCCCTTGTTTCTCCACCCAGAATTGGTCAAGGCTGCTTTCTGTC
>jcf7180000810947-37741_0
GGGAGCAAGATAAGTTTGTTCCTAGTGATGGCAACAAATCAAGCAGACTTTCCTATGCTCACTCTACTCACACTCTTTTCCATGACCGTAAAGCAAAAAGAGCTTTTTACATGCAAAAAG
>jcf7180000810947-6635_0
TATCATTCATAACTTTATGCAACAAAATGAGCATATTGAAGTAGACATGATGTGAAATTAGAGCTGTTGGGAGACTCTTCCAAAGAACAATAGGAGTTTTGCTTTTGTTTCAACAGGACT
>jcf7180000810948-9970_0
TAATAAATTATTGCATTTTATCAAGTAAAAGACAGGTAAACATTTGTAGGAAATTAGATACAAGATTTCCTTTCTCTTGCACACAGAGATATCCTAATACCTATACACATGCACTCTTTC
>jcf7180000810949-7970_0
TTGTACATTTTTTAACATGCTCAGCTTCCCTGAGTGATAGACAACGAGGGGACTTGGTGGTACTCTGAACTAGATTCCAGCAAAGTGGCTTTGGGGAAAAGTACCCTTGTACTTCTATCA
>jcf7180000810955-31981_0
GCCATTCAGGTGGCTGACAAGGTGTCATCGGGCCGGAGCTCGGTGCTGGTTCACTGCAGCGACGGCTGGGACCGCACGGCTCAGCTCACCTCCCTGGCCATGCTCATGCTGGACAGCTAC
>jcf7180000810955-6246_0
TATTACTTTGGGAGGCTGCCAGAAGCTGCTTCTACAGTTAGACAGAAAAAGAAATAATATTAAAAAAGGAAATATTTCATGTTCGTTTTAAATGGTTTTGGAAACTTGTTTTCTCTTGAT
>jcf7180000810956-3613_0
TCTGCCTGTGTGCACAATGCTCAGGGACTCCCAGGAGGGGAAATGATCTGTCAGTTTTCGTGACTGACCAGAGGGTCTGCAGGAACACCAGCAAAAGCTGACACATCCAAGTGCACACAG
>jcf7180000810959-6953_0
TGAGATTATTGATAGAGGAATGAGGAGCAACTCAAGGATCCAAGATATAAAGCACCAGCATAAAAAGACAGAAAATTTTAAAGAAAAAAGAGAGAGACAGTAGAGAGCACTGTGGAGGAT
>jcf7180000810969-9465_0
AAGAATGATTTCTCAAGGGAGAAAAGAGAATGGACCTAAACTTTCAGTTGTTTCTCTTATTCTTGCTCCCCTGGGCGCTGGACAGATATTGAGGCTGCTCCAGTGGATGATAAAAGGCTA
>jcf7180000810972-2113_0
ATATTGAAAGCCGGGTAGCCAGGACCGAATAAGCACGAAAATCCCTCCAGAGTGTTAAACAAACAGTGCTTCAGCCCCCTCTGAATCCCTGTGTTGGTTATTGTATACATTCTGTAACAG
>jcf7180000810973-25284_0
TTCAACTTTCTAAATAAATCCAGGTCCAGAACAAGAAGTTATGCAAACCTAATGGATTATGTTAAAAAGAAAGAGCTAGCGGGTGAGATTAATCACAGTGAAAAGTGCTGAAGGAGTTTC
>jcf7180000810975-32050_0
TTCCTCTTGAGGTACTCAGAACACAGTGATTTTCAGAGTTGCCATATTTCCCCAGCTACCACTAACTCAAGATGAGCTTGGCTTCTTGAATATCTCTACAAGAAAACATTGCTTCTATTG
>jcf7180000810975-43036_0
AAGTAGAGAGGCTCTCCATCTATGTGTTTATTCATAAAGGAAACAACAGCAATAAAGTTGTGGCCAACTTTATGATAATAAAGGCCTGAATTTATCAGAGTGCTTCTACTTCTCCAGGCC
>jcf7180000810977-31707_0
CCTGCTGGGAACAAGTGCTGTAAAAAGATTTTATCCACTTCCTAGCTGTGCAAAGGCAAATTTCATCTTTACTTCTCTGGCCACGGACACCTGTCAAAACATTAACCTAAATATTTCAGA
>jcf7180000810981-9180_0
AATATTGAATGTCACATCCTGTGTATGCCAAGATGAACATATAATATATAGAATTTGTCAGATGCACAACTTTCTATTATACATACCAAAAAAATCCTGTTGCTTCTATATAAATGCTAT
>jcf7180000810982-384_0
TGTCCATCAAAAATTCTCTTGCTGTCATCTACTACAACGTATCTTCTGGCCTTTTTTGCATTGTTTTTACAGAATTCTAAATCTAGTATTAAATTTGTTTACAGTTGCTCACTCAGCTCT
>jcf7180000810983-9195_0
ATGGGCAAGCCAAGGTGTATCACCTTGCTCCTGGGCATCAAACATCTGTGCAGCCACTCGATGTACGTACCTGGCTGAAGGCAACCATGGCTTGCTCAAACCTTTGCTGAATAGAAGCGA
>jcf7180000810985-17740_0
TCCTTCCCTGTCTTTCATCAGCTCACACAACATGAAATGGTAAAACTGGCAAAAATTTCTGTAACGCCTTTTGTCTAGAAGCATCCCAAAGTCTTTACAGAATCAGTTTTCCCTACTGTT
>jcf7180000810989-11871_0
ACAGAGACACAAATAGCACAACTGGGTTACTGAAGACAACAGGTGTCCATGAATGCTGACGGGCTGGTTCAGAAATGAGCCAATATCCAATGCATTTTCTTGCGATGTGCTGTTAGAAGG
>jcf7180000810991-2027_0
TCTGGTGAGAGGTGCAATGGGCCAGCCAGTAACAGTCTGTGTTATCACAGCTTAAAGCTGCCCCAGTCCTGATCCATGGGTGGGATAAGCACAAACATCCAGAGATTTTTAAGTTACCCT
>jcf7180000810994-27320_0
TTTCTTTGTCCTGTATCTGAGGCTAAAGAGCTCCTGGGTGGGCTGAGAACAGAGGTGAGTGGAAGTCTATTTCAAATTATAAAGCCAAGGCTTTATAAGGCTTTTGAGGGTGTAACTATC
>jcf7180000810994-1203_0
GAAGGAAACTGATGGAGTGCTGTATTTCAGGCCCCTTTAAAAAAGCTCACAATAAAAATGATTCTGTTCTCCAGGCTGAATAGCCCCAACTCCTCCAGCCTGCCCTCCTGGGGGGGTGCT
>jcf7180000810996-36995_0
CAGATGACTCATTGTAAGAACATTATTGCAAAGCTCCAGTAGATCTGTTTTTCCCAATTTGTTGCCTAGGTAAGGCAGATTTTTTGAACTTGTATCTCAGCTACACTATGCATCCAGGAA
>jcf7180000810996-4748_0
ACACAGTAGTAGAGTAAGATTCCATTCTTCTCTGCTTAGAAACCATCTTGTCTGAATTTCCAGTCTGCAGGGCACTTTCTTCAGTATCACTGTCACTGCTGTCTACAAGTGTGTGATCCA
>jcf7180000810998-23646_0
AGAACTTTACCTTCATCAAGAACAGATAAAATATTCCAGCCACACAAGCAGCTGAAGTGCTCCATTTCACACCTGAGTGTGAAAAGCTATGTACCAACACATGAGTAAAATCAGAAAATT
>jcf7180000810998-1383_0
GTCACCTTTTTAGTAAAGAGTTTTAAAACCAACAGAATTGTTTCCCTGAGAAAGGCAGTTGCACACTGCTCAATTCACACAATTAATTTCTCTTATATAAACTGATATTTCTAATGCAGA
>jcf7180000810999-6715_0
ACTCTTATAACTATCTTCTTAAAATTTGAGTAATGCCTTCCTTGATCTGAAAATCAGTCATATGTTATAAGGAAGTAAATGGGATTTATGTGTTTTTAAAGTACTGAAACTTTTTTTTGG
>jcf7180000811003-25340_0
TCTGAAAGCAAAAACCTGGGACTGGTTAAATCTCTTTAGAATTCAGGCATGAAACGTCTAGTATTACAGTGCTTGCTTCGTACAAGTAATGACTGCTTGGAGAGACATTACATTAATTTT
>jcf7180000811003-40658_0
GTATTCAGCAATGTTGAAGTTGAATACGAAAAGAGCTTTTTTCCAGTTAACAAACAATTTGTGGGCATATTGAATGCAAAGATGTATTTACATTATCTCTACTTATTCCTACAAAGCTGT
>jcf7180000811004-5340_0
GTAACTGAACCCTGAAGGACCTGATTCTGTTCTTCTGTTACTTTTGCAGAGGGAACCTCCGAGCTCTGCTCCTCATGTACAAACACTGACATGAAATCCATGTGGAATCTGCCTCTACCG
>jcf7180000811005-9086_0
GGGAAGTTCAGACTGGACACCAGGAAAAGGTTATTCTTCGAGAGAGTGGTCAGTCACTGCTGCAGTGACCCAGGGAAGTGGCCAAGGCACCAAGCCTGTCAGGGTTTGAGGAGCACCTGG
>jcf7180000811006-504_0
CAAGCATTGTAAAGACTGCAAAATAAGGCATGAGAAACATACACTGTCAGAAATCCTACGTTATAACAACAGGCAAAAGAAGCTCAATCTGTTCAATTTACACAGTCAAGAGGTGCCTGT
>jcf7180000811006-23124_0
AAAGTTCACTAACTTTGTCATGCTTCGTCGTCAGAAGAAAGGAAACAACCTTGCCATCCGCTCAGTAAGGACATCAGGCTGTGTCTATTATGCAAGGTAGTTTCTCTTGAAATCACAGGA
>jcf7180000811007-15086_0
CCTCCACTTTGACTAATTTTTTGTTGTTTCAAGTTTTGTTAAAACACCCGTAATATTTCGCTGCCTTTTGGGCAGTGCTGCATTTGTTTGGAGGAGTAAAGTTCCTTGTTCTTGGCTTAG
>jcf7180000811007-29453_0
GTCCTGGGTTGAAAAGCAGCTAGAGGCAGTAATACAGCCTCCCTCACCGGTTCCAGAAACCATCAACATTTACCAAAAAATCTTACCGTGTCTTGAAAGCCTGCCATTGGAGTTCAGTCA
>jcf7180000811010-4460_0
TTTCTTTCTTTCCCTCCCAAAGGCAAGCCTAGCAAGACTGCCACATTTGCAATACACGCGTGTTCAAGATCTGTTATTAGTAATTCTTCTGACAATGTATCAGCTTACAAAAAAGTTGTC
>jcf7180000811012-1939_0
TTCATGAACAAAGACTATGGATTCTGAGTGGAAATTACAATTTCCATGGGTTTGTGTCACTGCCTATAAAATACCTCCTAAACTGCAGTGCACCAATGGATTGTTATTTAATTCTTCTTT
>jcf7180000811013-948_0
ATACAGACCTTTGGTCAACAGCTACCCCTAATTCTGTCTGCCTCCAGCAAATAATTATGCTGACCAGAAATAAAATAATTTAATTAAGCAGTGTAATATCTCTGCTCCATATGTACCTGC
>jcf7180000811015-440_0
TTTTAAATCTGCAGCTTCATAATTCACACTCTTTGTAGAAATGTTCTGTGAATTTACCAATTTCCAGTGAAGTTGCTTAATTGAGAAGCAGTACACTGACAACTGAGTGCCTCCATGTCA
>jcf7180000811015-27855_0
TGGTGTGAGTTCTATTTTTTTATGAGACCTGTAAGAATGTAATCATCTATGCAGGTACTCTGGTTGCCTCAATCAGATTTGAGTTCAAAATTTTATGAGAAAATGGCAGAAAATACAGCT
>jcf7180000811016-8201_0
CTCCTCTCCTCATACTGACTTCTTCACACATACCAGTACTCACAATTTTTCCAGAGCCAACAGGGCGTGACACCAACCACCAAGGCGCGCACGTGGGGACTGATTCATCACAGCAGAGCC
>jcf7180000811019-4574_0
AAGAGCAGGTACTGAAGCATTATTTATCATGAAATTCAGAATATGCATTGACTATGTATAAATCAGTTTGGGAGCCTTTAAAATGCTACCAGCCTTTTGTGACTGAATTATAGATATCTC
>jcf7180000811020-69356_0
GCCACGATGTGACCTTCCAACAACCTCACAAACAGACGTCTTCCCATGGATGGGCCAGACTGCTCTGTGTTGTTTATTACAACACCCAGGCAGGGACTCACCCCTTCTCACCGATCTCTG
>jcf7180000811021-6634_0
AATTGATTTCCCCTGGAACTGCGGTGGTTCAGCATCTCTCACAACTGGGATGAGTGCAGTTCATCAGGAACATTTCTGAACCTCCAAAAATATGTGCAGATTGGCTTTGGTGTACTCATT
>jcf7180000811022-3993_0
CGAATGCAATTCAAAAACTATTGGATTAGGGTTTTTTTTGTTTTGTTTTTTTCTTCCAAAAATATATTCAAAGCACTCTATTGGGCTGAATATATCAAAACACTCTTTTAGCCCCATGTG
>jcf7180000811023-9749_0
GGCTGTAAATCAGCACTAGAGATGATCAGAGCTTTCTTTCACTGCAACCATTTCACAGCGGTTTTAACTCTTCTTTAGTCTCCACGGTATGCAGGAGATAAAGATTTTTTGTTTTCGTTT
>jcf7180000811024-30965_0
TGCACAGTCCCCTGTGCAAATTATGTCTTAATCTTTTGACAGAGATTAAGACATCATTTTAGCAAGCACCTTTAAATATTCACGTTGCTGCATAGTAATAGTAAATGAAGCCATTGATTT
>jcf7180000811024-20132_0
GTAGTTGTGTAGTGCTGGTGTACCAAAAGGCATATCATTACAGTGAAACCCCTATATTCATTACTTGAAGGAGACAGCTTGTCTGACTTAATGTAAAGCTTAATCAGAAGGTTTAGAAGG
>jcf7180000811025-3651_0
AGAAGTGTCTAACTGCCACCACCAATTAATTAGACATTATTAAGAAAAGCTGGCTGGCAACTCTAAAAAGCTCAGGGTCTTGGGAGCATAGTGCATACACAAGGGGCTTCTTACGCTGAA
>jcf7180000811026-8495_0
AGGATGCAGCAGCAGGATTTTATATGACAAGTAAATATCTAAGATCCCCAGGAAACTCACCCAGCCTGAGCCACTAAGTCTTCAATTCTGGTTTTTAGATTAGCTAAGAAGATAGAGGAA
>jcf7180000811028-5113_0
ACATAAAGGTGTGGGAACAGGTGAGAAAGATTCAGTGTCTACGTGTTCCTCCCAAAAAATGAAAATACAGCTGCTGTAAATGCTTATAAATTTAAATATAACAGAGATTTCAGAAGGAAG
>jcf7180000811037-41172_0
GAGGAATTTCAAGGCCTTATGTCCATTGCAGTCACACAGCAGTTGGCTGTTAACTACCTTGGTCAATTGCTTTTTGAAACTTAGAATTTAGACTCATGTATCCAGAAAATACCTGTTTCT
>jcf7180000811037-57395_0
CACTAGCCACATACAAAGAATGAGCTGTATAAACTTTTAAGTACACATCTAAAACCGCATGCAGTCTCTAAATTTCTCATGAAAAGCTATGGCTTTTTATTCCATGTTCAAAATTAAAAC
>jcf7180000811060-16282_0
ACTTATTCCCAATCCTATGTGTTTCCGTGCTCTAGTTTTTTTATACATCACAAATGTATGAAAGGCTTCTACTGTCACATCTTCCCATAAATTGTGATTCTTGTACTACACACCAACTGC
>jcf7180000811063-60087_0
TCTTAACTTCTGGCCCAAGTGTAAAGGGATAATCTTGGTTTATGAAGATAATGAGACTCTAGTGGTGTGACGACAAGGAGGTCCAAACCAACATTTTGTGCCTCTGCCGAACACTTTAGA
>jcf7180000811069-858_0
AAGTTAAAATAGCTCCTCAATCACCTGCAATTATCGTCAAAAGTTTCTGGAAGTCAGAATAGCTCATAAAACAATGAAGTGCCAGCAGAGAGCTTGAACTCCAAGAAAGATTAGCAATTA
>jcf7180000811079-103941_0
AGGAGGAGGAGGTTCTGTAAAACTTGGGTTATTATTGTTAATCTAGAAAAGGAGGAGTTCGATGCTGATCTCTGTGAAGGTCAGACCTTAAAGTGACACCCAAAGGAGTAAACAATGTAA
>jcf7180000811079-86806_0
GCTCATCTTCACAAGAAACACTCCAGTCTCAATGAAATCCTTAAAAAAAAAAAAGGAAATCTTGACATGTCCAGGAAGCCCTTTCTGTGGAAAAGGACACAGAGAAACAAGAGATGGCAT
>jcf7180000811083-80363_0
ATGAAGTCTGTGAGTGTCACTCTAAAAGCTCAGTCAAAATTCTCCCCTCAGTTCTGTATGGATCTGATATCTCAGCTTGCACTGTTAAAAGTATTTCAGGGTTAATTCAAGACTTTAAAG
>jcf7180000811083-107159_0
GACCCTGGTGACACTAAAGCTGATTCATTTCCAACCCCACAGGACAGGTATTTACCCCACAATCCTCATCCCTGCTGGCCAGTTCCACACACAGCAAATCTACCTCCCTTGAGTATGAGC
>jcf7180000811084-81559_0
CATCTGAGAAACAATTTCCTGATGGACATCTTGTCAAAACAAGCAAGTTCCTGGGAAGTGCTTAAGTTCCAATGAGTTTCATTTTTTGATGAAAAAATAGTTTGTCAGTAAAATCCACAC
>jcf7180000811084-65365_0
TCAGTTCTTTAAACAGATCAAAAATGGTCTGTGCAGACAGGGCTTTGGAAGGGAACACTGTCTGTTTCTTCAGGAAATTAAATGCACAAATTCTTTTTGCATCCTTCCAGCTGTAATAAA
>jcf7180000811088-55139_0
GCTGTGTAATATATTTGCCTTTTCTAAATCATGTCTTTTATAGTGGCATTATTAACACTACTACCATCAAGTTGCCCAAAGTATCAGACCAGTTCTAATGTAGTAACTTAGAATTTTCAA
>jcf7180000811088-27651_0
CTGGCAAAGTACAGCCTCTAATCAGAGACCCAGGAACTGCTTCTGTCAATTAAGAAGAATACCACCAGAAAACATGAACCCAGTGCAGAGGACAGACAGTGGTGTAAAGTGACACACAAG
>jcf7180000811098-74363_0
CATATAATTCCATGAGAATGATGACAGTTTCAAGTTGGAACAGAAAAAGACCTGATGAAAGGACCACTCTGTAAGTAGGGAAGATAGACAGAGTGGAAGCAGTAACTAGCAAGGTAATAG
>jcf7180000811098-106220_0
TTCCTAGCCTTTGCTAACATGCCACATCACATCCTAATGATGTTTCCTCTTGCTCCTTATCTTAAATCTTTGAACATTGTCTCCTGATCTACAGATTGAAAACCATCACCCCATGTTACA
>jcf7180000811100-37128_0
TAAAAGCCCTGTGGATGTGGCACTTGGGTTAGTGGTGGCCTTGAGGAAACAGCTGGACTTGATGGTCTCAGAGGGCTTTTCCAACCCCAAGGGTTCTGTGACTCCACAATTCTCAGGGAA
>jcf7180000811103-6377_0
TTGTAACTGGACAAGGAGGAAGATGTGCCCATGCAGATGGGCACATCCTTGTGCTTCCCGAAACCCTGGGCTGAGGACCAGCCTTCCACCCCTCTCCATGGTGACTCCAGACTTGGCACT
>jcf7180000811104-12521_0
TTCTTCAATACTTTGCCTAGCTATTTGTTATACCCACACAGCATGTGCATATGAAGATGCATATGCATTTCCTTTATGCGCACTGTGTCACACATTCAGGAAATGCAGTTAACAAAAAAA
>jcf7180000811117-17467_0
AAAATGACTTTGGGAAACATCATCTAGCTAAAACAGTAATAGAGAGAAACTGGATTTTCATTGTAAGAGTCCTGATATATGAAGAATAAGGTCATACAAATGTATTAGAAGAGAATGGAA
>jcf7180000811122-138525_0
CCTGGATGACAAGATATGTAGATGGAAGCTGGCATTTGCTCCATGTCTCAGTTTGCCTGCTCCAGCCAGGCTTAAAGTGCCTTGAGAACAGGGACAGAGACAGGTCCTGCACCAAAATAT
>jcf7180000811136-8465_0
ATCTGTAAGTGCTTCAATAAATGTAGCCTCCACCTAGTATGGTTTCCCTTAGTCAACTACTACAAAAATAAACCTGGCCATGCTTCACACGTCACAAAAGGTTTTCTCCTGACCTGAGCA
>jcf7180000811142-13816_0
ATGCAGCCAATGACCACAGTGTGGACAAATGAGATTCAGAAATGTTCTGGATGAATCCCAAAACAAATCAGCTGTTTGGCTAACCTGGACACATCCAATATGTTAGCTGGATTGATAGTC
>jcf7180000811143-40610_0
TAGGAATCCAGTTTATTTATTTATTCAGAAGCAGATGGCATCCTCTCAAGATGTTATGCGGAACATGACACACAAAACAAGTATTTTCATCTGAGCATATTTTTTCTAATCAACTCCCTG
>jcf7180000811144-11352_0
GTGGCTGCTGTTTTGCTATTGGGTACACAGCAAGCTCCATCCATAACTCATGGCCTTTCCCTTCCTGGGCAGTGTGTGGGCTGGAAGTACAGCCACAGAGTTAGTATAAGTTCTAGGATG
>jcf7180000811168-934_0
GTTTGGGCGTGGTGGTACTTCTCAGTTGGAATGTATTCAGAAGCTGTGGTTTATGCTAGCAGTACAAGTCCCAAAATGTCATCACTATGGGACTTCTCCTTTCTGTGTTCTGAAGGAATA
>jcf7180000811169-3646_0
AACAAGAAATGTCAAAAGCTTTCCAGTGAATATTCCATGACATACTGTTTGTGTTAGACTGCTAATCAGTCTTGATTCTATGATAAATTTGAATACTAATCCCTTCTGAATAGGGATTAA
>jcf7180000811171-51340_0
ACTGCTTTCACACTAGTAGGGGGAGAAAACTAACATTAGACTACAGACATTAAATCTTCGGTGGCCACTTCTTTGTGTGTCTGGCACTCCTTCTTCCTCCTGCTCATTGTTGAAATTGCA
>jcf7180000811171-41235_0
GACACCAGCACTTGGTTGTGTTCACGCTCTTGCTTTGTTTGATAGGATGGGCTGCCTAGGCTCAGCCCTGGGATGAGAGAGGCACAGACTGGAGGGCTGTAAAGGGCACTTGGCCAATCA
>jcf7180000811173-3400_0
AAACCAACTCAATTTTGTGGATTTTCAGTTTCATTCATTCATTTAAGTAGTCAAAACACTTTTTTTTTTCCTTGTATACACTCTGCAATTACTCATTTGAATGCACTTCTGTTTTATCAG
>jcf7180000811174-858_0
AAGTACAGGAAGAAAAATAATATTTTGCACTTAAACAAATTTTCCAGTCTGGTTATCTCAAAGCATATCATTATCATGAAATAAATAATTTAGAGAAAGTCTTCAAGTCTTGATCGGGAG
>jcf7180000811187-23602_0
ATCCTGCAGCAAGGGCAGCACTTGCAGGGAGGCACAGAAAAACAGTCTGGGAGAGGAACCATTTCAAACATTCCCAAGTAAACAGAGCCTGACTCTGCATCAGCACCAGATTTATTCCCA
>jcf7180000811189-5396_0
AGTTATTTGACTTATCAGATATATTCCTTCCACTTTTGGAACTGATCTAGAACTAGCAACAGCTAAAAAAGGCAGGTGTTTGGTTTATAATTTAATAATAAAATTTTTGCGGAGCCCTGG
>jcf7180000811190-12360_0
CTGTTTCCCGTTCATTCTCCAGGCCCTTCATTTATGTCTGTGTTAAAGCATGAGCAGAGATGCTTCCAAGGGAGGCAAACTGACCTATTTGTGTTCCCTTTCACTGCTCCTGAGGCAGCT
>jcf7180000811194-17918_0
CGATAAAGGTATTTGGGTGTTCAGTGTATCTGTAGAATGTCCCTGGGAATATCTTATGTTGTGACAGTGGATTCCCAGCAGCAGAACTCAACTTGTAACTATCTAAAAAGTGACCTTTTT
>jcf7180000811194-2517_0
GTAATATTTCCTTATATGTTATTTTTAACCTGTGGTCAACTTAATACAAGGGAAAAGCTACGTGTGTGTGAAACTTTAACTCTTTCGAGTTGTTCTGATTTTAGCATGAGCTTAAGATCA
>jcf7180000811197-21535_0
TCATAAGGAATGATGTTCAAGAAAAACTATCCAAAAGGTTATGACCAGAATAAAGTGTAGAAATTCACTAGCAGAGGAACACCAGTGCTGGAAGTGGCATCACTTGGCAGGTGTCCCTTC
>jcf7180000811197-3852_0
ATTTTATGCTCACTTTTGTTAGATTTTATCCAGTTTTTGCAGAAAAGCAATTTTAGAGGAATAATAGAAAAAAAATATTCTCAGAGGTACCTATTTAGAAAGGAAAGGACATTATTAGAA
>jcf7180000811214-419_0
AATTAAAATTAAAGCCCTGACAATCTAAAGAAAAGGTAGTTGAGAGAAACCACCAAAATTAAAGCTCTGAGAATTGTAAAGATTTTTTTATCAGCTCCTAGCTTTGTACAAGCTCCTAAA
>jcf7180000811219-6439_0
TCATTTCTACTAATGAAAATAAATAGCAATGAGAGAACTCCAGGGAGGGTAGAAAGAAACGGCATTTATGATTCAAAGCTCTGCAGCCCTGCTCTCTAGTGTGCAGTTGCAGTGCGAGGC
>jcf7180000811220-6758_0
ATTTTGCCAGTGGACAGGATCCCAATACCCAATCTCAACACAGCATTTTTCTGCAGTGGGTCAGAGCGCTCTGTGCTGTCGCAGTCTTCTTGAGCTGGTAGTAAATTGGAATTGGTAAAA
>jcf7180000811221-24817_0
TTGCTCATGGAGTGGAAACTGCTGAGCTGATGACTGGGTTGTGAGCCAGCTGGGTGGCCGGGAGAGGAGGGGGGTATGTCAGGAGTGCAGTTTTTCGGTGAGAGGGAAATGGGACTTGGT
>jcf7180000811222-33432_0
CAGGGCTTGAATTTAATGCTGGAGGGAGAAACCTTCTTCCATTTACTCGTCATCATTACAATCCAGTTCTTGCTCGGCTGTGGTTTTCAGTGGACTTCCTTATCCTAGGAATGACTCCCA
>jcf7180000811222-20680_0
GACCTGGACGATGATGAAACTGATTAACATCTCCGAGTCGTTAAAGGAGTATCCCATTCTGGGAACTAAGAATAACTGTTCCAGGAATCGGAGATGGACCATTCATCATCCAAGACGGAC
>jcf7180000811226-10714_0
TTCCTCTATTTTTTATTTATAGAAATAACCAGGATTATATCATATGTGTTCAGCTTCAAGAAATAAATTATATACAAGATTTTTGGGAAACTACTTCATCTCTAGAAGCCAATTATCACA
>jcf7180000811226-20885_0
ACGTGCCTTTATGTAGAGGAGCTATGAAACTCAAGGTGGTCGATAAGCGACAGTTAAGAGGGTTCCTTAATGGTTGTACTGAGAGGGGGAATTGTGGGGAAACACAAAAGGTGGAAAGGA
>jcf7180000811227-6935_0
CTAAATGGGAATGAACAAGAGAGGGTTTTTTCTCCCTTTCAGTTTACAAGGAAACAGTTTGTAAATACTAGAATACAAGGCATTTTAATTTAAAGATGATAAAAACAAGGCATGAAGTAA
>jcf7180000811228-9212_0
AGGCATTGAAATCCTAATTTGTTTCAATCATTGTTTATATTGCATTGGAGTCTTTGAATATGTTGGGCAAGAACAAACTTTTATTTAAAATTCAAATAAAGACCCCTGTAATTACATGAC
>jcf7180000811230-5889_0
TGTATCTCTAGGGTTAGGTGGGCATACATAGGTTGGTAGAGAGGGGTGTCAAAGCCCACATGACTTCCAAAGATCTGCTGTGTGGAAGCTGACAGCTGTTCAGAAAGCCTCACAGACATC
>jcf7180000811231-17656_0
CCACCTTAATGTAAACAGTGGAAAGACAGGAACTGTTGGCACATACAGCAATGTGCTCAAATACACACAAAAATAAGTTTTACAAGTTCTGGATATCAATTCTTTACCTTGCCATAAGTT
>jcf7180000811234-16547_0
ATCTGAAATGGCCATTGGATTTGGACCAGATATGTTTAGAGATACATAGACTCAAGATACGTAGGCTTGGGAGGGACCAGTCATGACATCAAACACACTTAGGTCACCAGATTTGTTCAG
>jcf7180000811234-75018_0
GTCAAAACGAATTTTGGGAGTGTGGTGGATCTCCCCTACAGCTGTCTCAGAAGGAAAGGTGTTTTGGTGGTTCTCAGTCTCCCTACACCATTATGAAGCAAAAAGCCCCCCCACCACTGG
>jcf7180000811237-7404_0
AGGATATTAGAGAAACCACATATACACATCACTTTGTTGGTCTATTTTGCTAAAATAAAGTTAATTAGATGACAACTAGAAGCTCATTTACAACTATCAAATATAGGATATTTTTAAAAA
>jcf7180000811238-51480_0
CTAGCTATTCCAGTCCTCACTCAGAACATCCTTTTCTTATAATAATTTAAAAAACCACCCTACAAACAATCCAAAACAACAAACAGGAAATAATACCTTAATAGCAGAATTCCTGAAGTC
>jcf7180000811238-11778_0
CCATGTCTCCCAAAGAGCAGACAACTGTCAGAAACAATGATAAATATAATATAAAACTTCTACATTGTGACCTCACCAAGCTTCTTGACAGTGATTTTTTCGTATTCCTTATCTTTATAG
>jcf7180000811239-5519_0
AAGAGCACCCCCGAGGCGGAGCTGCGCAGCTCGGCCGCGTGCTGGTTCCCCTCGCGGTACGTGTGGATGAAGTGGCAGATCTCGGGCAGCAGCTGCTTCACCAGCATGGTCTCGTCCAGG
>jcf7180000811241-1051_0
CTTGGCTCTAGATAGTTCTCAAAAAAACCTCCAAAAGTGACAGGAGCTGAGTCACCACAACCCCATCTGTTACATAAATGTAGCAGTGATGTCACAGCAATATGAGGTGGGTAATTTAGT
>jcf7180000811243-6082_0
AATAAAAGAATTTCATATAAGTAGTAAGATATAATTTAATGCCAATATAAACATAAGAAATTTTTTCACAATTTGTATGTTTATGTATTTCTGTTCTCTCCTTATTTCCTATAAAAAAAG
>jcf7180000811244-14709_0
ACCTGCAAACCCAATTCATCACCCTGAGCAGCTGCTCATTCAACAGGAGTACTCACACACGAGGCTGGGACCAGACTCATGCCTCCTCGTTTGCCATGGCCACCACTGCCACAAGGTGTG
>jcf7180000811245-13050_0
CTGACTTTTTATGTCAATGATGTATTTAAGCACTGAGGCATTAAAAATCCAAACAGAGCATTGCTCAGGGCATCTAAAACACTTAATGCTACAATAGGAAATAGTTTTGTGAGTTCTGTG
>jcf7180000811245-23746_0
CGGATGAGAATTTCTTCCCTATCCCACTGTGGTTTGTTTCAACAGCTATGTCATTAAATCCTTCCTTTCAGTCTCTTAGTTTAGTGCTGTCCCATGTTTCCCTTGGCACTGACCTTTTCT
>jcf7180000811246-22956_0
TGAAGTCAGGAGAAACTTCTGGGGGAGGCCCACAAAAACTGCGCCTGTTGTGCCTCTCCTGGGCTAGAGTGGGGGGTGGTGAGAAGTGGTGACCTGTAGATAGTCTGGGGTTTTGGTGGT
>jcf7180000811247-40749_0
AAAAGAGGCTTCTCTGGCCCCAGTGGCCATAAAATAGAATTGCTCCCATGCTGGCCAACGTGGGCAGTGGCAGCAAAGCTTTCCTTATCGTGCCTGCTGTTAGAGCTGTGCACTGGGTGC
>jcf7180000811248-8058_0
AATAGTGTATTTGAAAATAATATTATAAATATCATCTATGTCCGGTAAATACAACTGTTCTTTTCAAATAGGCTGAGAGTTCTAAGACTTGACCACATGTGCATGCTCACACGCAGGAGC
>jcf7180000811248-20667_0
GGCTGCTATCTGAGATACAACCACAGCCAAAGCTGAGAAAAGTCCTATCTTTTCAGCACGTACTCTGTTCGTCTACTCTTCTTATTAGGATGAGACATTTGGTTGCTTACTCAATTATTA
>jcf7180000811249-3567_0
CAACGACACACGTGCACCAGGCCTTGCGACACACTGAATGCAAGGCATTGTAAAACGCTGTTTTAAATAAAGCATTCTGAATCACTTTGTTCACCTATAAACTATCCAAGAGTGAACACC
>jcf7180000811251-20165_0
TCCTCTCCCTGAGCGAAGTGAAAAAGATCTCAAGTGACGAACTGAGGAAAACACACCACACCCTGTCTTCCCTGTGCTATCAGTGGGAAAGAGGGAGAGGCTGGGGGGAAAAAAGGGTGT
>jcf7180000811251-2842_0
CTGATGTGAAGCCCGCAGGGGATGGGGAAGTCAGCAGCTGATTTTGGCACAAGCTTCCCTGGGGGTGCATGGATGGATGTCACCTTTCGGGTAAAAATCAAACAATGGCCTCTGGTTAAA
>jcf7180000811253-7713_0
TGCAGAAGAAAACTGAAGATGGACCTTTATGCAGGAAGGTGGAATGTTTTGTTCACCACACAGAGGGTCAGAACATGAAACCTCCCACAGGCCACTCAGTAACAGGCCTTGGGAGACTTC
>jcf7180000811254-30329_0
TGTCTTTGTTTCCTATCAAAACAAACTCAGTCCAACAGTATCCTAAATATATTACAGCATACACATCTATTTGGAGCCTAGAAAGATTTCTTTCTCTGGAAGTAAAGACTGTTCTCACAG
>jcf7180000811255-6483_0
TCCCTTGAGTGGGGACATCCTGCAGGGTGAGCAAAAGGGATCTGCCCATGGCCATTGGTGTGGATGAGTAACATCAATCTCTACTGAATAATTGCTTTTGCTAACTTTAATATAATTCCT
>jcf7180000811256-11896_0
TAGCAGAAGTGGACTCGGCATTATCCAGCTGCCCAGGAGTTCCCCCCAGCCCTGGAAACGGCACACATCAAGCTTGTTCAGTAACATCATTGGCACAATTTGGGCTGGAGGGATAGGGAG
>jcf7180000811257-18523_0
GAATCGAGGATTTCAGCTCTGGAATTGAGGATTTCAGCCCTGGAATTGAGGATTTCAGCTCTGGAACTGAGCCCCTCAGCCTGGAATTGAGGATTTCAGCTCTGGAATTGAGGATTTCAG
>jcf7180000811259-2653_0
GCCTGGAGACATCATCACCCTTAAAAAGATTTGCACTTATATACAGCAATCAGAGTGTACAGGATGAAATAATACAATGTACTAGGCCAACTATTCATTGTAAAGCATATTTTAGTTTTC
>jcf7180000811259-17619_0
TAAACAATATGTGCATGAAAATCAGTATTTTCTTATAGTACACTGATTTGAATTGCCACTGATCAAGGAAAACAAGTTCCAATTCTTCTTCCTGTTAAAATGGACAGATATTTTTTTCCA
>jcf7180000811260-5706_0
CATTACTATCTTGTAAGTTTTAATATTTCGAAGTTCAATAAATGCACAGTCCAGTCCTAGTGTATGCAAAAAAGTATTTTCTACGGGCTTAGAAACACTGATTGTATAAATTCAGAAAAA
>jcf7180000811261-4060_0
ATGTCATCCAAATTAGAGTTTATTTGTTAACACTTATGTAGTTTGAACATAGTCTCAAGGAATTTTTGAATTCTAGCCCCCCCCAAAAAGCACCTTTTCCAGCTAAGACTAGTGCATGCA
>jcf7180000811263-13223_0
GAGGATTTTGAAGTGGCTTTCTTTTGGATTTGGTAGCAAAGCAGAGCAGAACATTCCCACAATCTTCAAGGACCCGTTTCTGCAGGAGCTGCCCCTTTGTTGCTCCATGCACGGGTCAGA
>jcf7180000811263-397_0
GGACCACTTTGTCACTGCACATTTGGCATTTTACAAAAGAAGCGGCTTTGGTTTTTTAATTGTAGGACTTTACAACACAACTGGGTGACTTTATGGGTGACAACAGGGGCAGAAGTGGAA
>jcf7180000811271-1948_0
CTGTTTATAGGCGTATTCTCTCAGGCCTTGTCAGAGGAACTTACTGGCAAATGGCTATATGCAAAGTCACAAGCAAGATTCTGCTCAGGAAAACACTTACCAGGCAAAGGTGTGCAAGCA
>jcf7180000811272-12663_0
CAAATACCAAACAGCTGCAAAGATAAGCACAGATTTAAGGCAGTTTGTGTTGCTGGTAACATTCAGCATTTCTACAAAGTAGAACTTAATTTATCAAACAGAAAAATGAAGATCACATCA
>jcf7180000811274-14922_0
GCCAACCCTCCTGCCCTTATCAAGCATCTCCAGCTTGGAGATCCTGCAGGCTGGATTAACTGAGGTCACAGAGCAGGAGAAGTGTCATGTGCCTGCTCTGCAGCTGACTTGCTTCACCTT
>jcf7180000811275-6528_0
TGACACACAGCTGAATATACCCTGAGCCATATCGAGAGCACCTTCAGTAGAGGAGCCCATGGGATCATGGCTGAGCCTGCATGGCACTGACCTGACAGCATTGCTGTGGATATCCCCACG
>jcf7180000811276-24995_0
GATTCCACTTATCAAAAAAGAAAAACTCTGTTCTGAATCATGAATGGAAATGTAGCCTACTCCATTTGAATTAAGCAGGAGAAAGCGTCATTTAGTGCTCTTTCTTATGTTAAAGAAGAC
>jcf7180000811277-2442_0
CCATGAACTGACACTTTTGGAATGCACAACTCCTTGGCATGGACCTTGGGAAATTAAAATAAAATACAACACATATTGATGCTACGATGAGCTTTACTCAGCTTTGAGCACAACACATGT
>jcf7180000811278-2380_0
TTGTGTCTCACAGCTGTGCTTTTAGGAGTAAATGTAAGAGTTTCTCCATCTCCTAATATCGTTCCTTGCTTAAATGTCAGACTGCTGAAGTTTAGATTTTGAGGGCTTTGATAGGAAAAA
>jcf7180000811278-13060_0
TTTGTTGCTATGACTTTTGTAAGTTTTCCCCCTCTCCCTCCTATCTCTGTCCCTTAAAGGCTTGTGTTTATGTCTCATTCACAATAGTCCTCCTGCCTGGCCAGGCTATTTTTGGAAGAA
>jcf7180000811279-11769_0
CTTTTGTGTAAACTTGGACTAAATATACCCAAATGCTTGCTCAAAATCAGTGAGGGGGGAAAAAAAAAAAGAGGAAAAATAAAGAAAGAAAAAAAGGAGGTTGTAGAGAGGGAAGGTAAA
>jcf7180000811281-8732_0
GGCTGAATTCCAGCTCATAAGAGGTGAAAGGTGCAAAGGAGAGAAAGGATAGTGGCTGGGACAGGTCTCCTGGCTTTCCCCACTACACCATGCATGCACATGGAGATGTGTTTTAAGTCA
>jcf7180000811283-5311_0
AACTTGGACCCAGCTGTATGGTGAGAGCTGTGGCTACAGTTACTGTGTTACAAGCACTTGAAATACATCTTCTTGTTTAAAAAGCTTTTTATCCTTTAGGCTAGACAGTTTAATAAACCA
>jcf7180000811285-23639_0
CTACACTACCCCAAGGTACGAATTCCATATGATATTTGAACAGGTCCTTTTAATTGCTGGTATTAAGTGTCGATCATTCTGCTGTAAGTTGGCAGCATGGCCAGAGAAACAAATTTCTCT
>jcf7180000811285-8145_0
TCACATGCATGTTGTGCACAGCTACTAGAAATAGTCATTACATTGCTGTTCCAAAAAAAACAGATCTTCAACTGGCCATCATACTGGAAAACAATAGTATATTTTTCTACAGGTTTTTAA
>jcf7180000811286-8459_0
AGCGTGGGGGTTCTGAAGCGGAGGGAACATGCACAGTTTGGGTCTAGCAGAGTTTGATACTGTCAGTGCTGCTCAGTATCTCTCTGCAAGCTGCATTTCTGTTGGAAAGCATTCCAATCA
>jcf7180000811287-8427_0
ATTTATGAGTAAACTTGTGAATTTCTATCTCTGCATATGTTTAATAGTTTCGGTTAAAGGAGTTTTTGACTTTTTTGAAGTCTTGCAGCCATAATTAGGAGGTACAATGATTGTGTAATA
>jcf7180000811288-5002_0
TCAAGATCCTATTGTTCCATAATACAGAATGTATTTTTGATAATCTGAATTAAAATTAATTGCAAAACTACTTCTATACCAAAGAAGCATTTTCTGTCATTACAACTACAATGTTTTTAG
>jcf7180000811289-5097_0
GAAAATACTGGACATATTTCTGATCCTTTATTTAAATTTTATCTGACTAGCATTTTAACCGTTGCTGCTGCATAATTGGTCCTGAAGCATCAGCATCTCTCATTCTTGGATAGGTTTAGC
>jcf7180000811290-48653_0
GACGTACTGATCCTGGCGTATTATTAACAGTGTGAGAGGCAGTTCAAGTATGTTGAGGCGCGCAGGTACCTTTGCAGAGTTATTGGTGAAATCAGCTTTAATTACTAACAGTACTGTGAG
>jcf7180000811290-71373_0
AATGAAAGCTGAAACTCTAGTAAGAACCAGATTCCAGTAGCTGGTACCGTAAGGAAAGTTGCATTTGTCATGAGACTCACAATAGGTTTTTTGAAGTTGGGCAGATAGTCACAGTTATTT
>jcf7180000811291-35235_0
TAGTAAACAAAATTGGAAGTAAAGTTTTATTTTTAAATTAGTGCAGAACAGCACTAATTGTGTTGTTCTTGACTGTGTTGCTCAAGAACCAGTTCTGTAATGTGGGGCAAAGAGGGGATA
>jcf7180000811291-66888_0
GGCTGTTCCTAAAACCAGCTTGTTACTACGTACATTTGATTTTACCTTTTACCTAATCAATACTGTCCTAGAGGATGTAATGCGTTCTCATCTCTGCTTTCATGGTGTCTCTAACGCGGG
>jcf7180000811292-5250_0
ACTTAAGTGCTGGTCTCCCAGATTTGCAGCACAGGTTAATTTTTCACTGCCTGCTGTGGATTACATGAAAAAAGGCACAAAACATCTCTGAAAGGTGCAGTGTAGCTGTCCCTAGCACAT
>jcf7180000811295-10523_0
GACGTATATGTATTTAAAATTTAAAAAGTAAATATATTTTCCTATATTGAAAAGTGTTGGTGGTAGAGGCAGGCAAAGAGCATCTTTATTTTTCTTATGAACTCCTATCTGGTGTCTTAT
>jcf7180000811296-4796_0
CAATCTGGTAGGATTTCCAGTCTGTTTAGAGCTCTTCTGAAGAAAAAATGCCCATAAAACGTAAGCAGACTTTTGCTTACTTTCTCAAAGTTGTTTTTGATTTTCAGCCACAACTGGTAA
>jcf7180000811297-15715_0
TTCTCTGCCCGTGCCTGGCAATTGCTCCACGCTGTGGTTGGTGGAGATTCCCCCCAGGTTGCACTTGGGGGACACACTGGCAGCCAGCATGTGCTGTGAAGGCAGGAATAGAAAGCAAAT
>jcf7180000811297-4976_0
AACGTGCACTTCTGCAGTAATTCAGAATATCCTATGGCACTCCTGGGGCAGAGCTTCCACGGAGTTCAGGGGAAGCTGTTCTTGTGCTGCACCTTTGGGAACCATTCCCATCCAACCTGC
>jcf7180000811299-21313_0
GGAGTAACATGACTGACATCAGTAGAGCACTACAATTAATTTTGCCCATGGGATCTACTTGAAAATAAAATGTTCTGCCACAAGGATGACAGCCAGATTCTGTGCAGAAAATCTTTCTAT
>jcf7180000811299-43389_0
CTGCAGTCATGCATCTGGTATACTGATCCTGTCCTGGAAATGCACATCTCGATTCCTTTGCCAAACAACCATATTCTTACTAATTGAAAATAAAGGAAGAAAATATATAAGATCAATCAA
>jcf7180000811301-1743_0
TTTGTCAGTAAAAATACTAAGTAACTTGAGACTAACAAGATGACATTCTCACTCCAAAACATAAGTTTGTTTACATTGTCTACACTCAGTAGTTTCTCTCATGCTCTTCTGGTAGTTCCT
>jcf7180000811301-14361_0
AAAAAATAAAAATCCATGTCACTACGGTTTTTAAATTTAAAATACACTTTTTCAGTCAGCTCTCCAGACCTAAGCAAACATTGTCTAAGTATTGTCACCTGCTGTGCAGAAGACTAACAA
>jcf7180000811307-6015_0
ACACACATGGGCGCAGATCCAGCAAAGCATGTGCATAATTTGAAACCCATGAATAACTCTGGTTAAAGCTGCCAAAGATGGTAGGATGAACAGAGAAACCACTGAATTTCAGAGCAAAAA
>jcf7180000811311-18847_0
TTCATTTTGAGTTTTCTTTTACAGAACACTGTGTAAGTTTGGTTTGCATTTCTTTCCACGTTGGAGGCCGATATGACAATAAGTGAAAAGATCAGAAAACCAGAAGCTCTGAAAGGCTGC
>jcf7180000811318-17946_0
CCCCATTTCTCTTGCAGACACGGCACCTCACATGAGCATCCTGCCTCTCTGTCACTCCCCCCCTGCCATAACACAGACCCTCTTCCTCAGCCCTTTGCATCTCTCCAACCCACCTGAATT
>jcf7180000811319-22063_0
AGATGACTGAATACATAAAGCAGATCACAGAATATACACAGTAGTTGAATATACATTACGTTGGCATCTAAAACATACACAAAAACTAATTAAATGTTCATTGTTTGATACAGTTGAACA
>jcf7180000811343-23130_0
TAATGTTCAGTGAAAGCAAACATACAGAGTTGGCTGTTCTCTAGTTCATTTTGGATTCAGCTGTGCAGAAATTTTTCTGATTAGAGTGGAACAAAACCTTGAAGGTCAAGACTTGGCATT
>jcf7180000811344-25176_0
TATGCACCCTCTGCTACAGAATATGGCAACTGGCTCAGATTTGTAGGGCTGCTTCACCCGAGAGGCTGTGAACCCAGGAAGGGTATAGGGCAGAACTTCCTGATGCTCAAGTGAGAGTAT
>jcf7180000811346-81342_0
AGTGCTGTGTCCAGTTTGTGACTGTGCCAGGAATCACCAGGACACCTTTGACGACACACAAGGCTGCTCCATCTCTTCATTTATACTGCTACAAATTGTCCAAAATAAAAATAATAAGAA
>jcf7180000811346-113487_0
ACCCTGCGTGCCTGCTGCCCTTGGTCTCACTCTCAGCCTGGATGGTTATTTTCTGCAGAGCACTTGATTTTATACAAGACTGAGATCTTTTAAAGGCTCTGTAGCTGAGAAGAATATATT
>jcf7180000811349-45214_0
AACAGTCGTCTTTGCAGAAATGTATCATTCGATGATGTGCTGGAGTCTATGGGAGTGTTCGATTTCTTTGAATATTTCAGTTTGGACTTTAATTGTTTTTGTTCATAGGTGCTAAATTAA
>jcf7180000811349-14857_0
CAGTAACAATTTCTTAGATCCACAACATAAATAGATACAACCAAGTGCCTAATTTGCTACTGGATTGCACAGACTGTCACATGACAGGAAGGAAATTATTTATTCACCTCCATGGTACTG
>jcf7180000811350-72593_0
TCGTTGTTCTGAGAACAAGTATAAATATTGCTGTTCATAAAGTTTTCAGATTGCACAAATTTTTCCAGGTGGCTAAATAATAAATGAAGACTAAGCCTCATAACCAAGTGAATTGGATCA
>jcf7180000811356-42206_0
TCCTAAAGCTGATGGTCATTTCTCACTGCCAGATATTCCAGTGTTCACACCAGAGTGATTATCAAATTTACAGGCACCATCAAATCAGCTTTTCTCACATGATTGCTGGGGCGATTTTCA
>jcf7180000811356-54093_0
CTGGACTACTCACCAGGGAATTCGATCTGTCAATTTAAAAGATTATTTTAGAATTCCTAATGATGTCTCAAATGTTACGTCACAAATCTAATGACAACCTATTTAAAGACTGCATCTGCA
>jcf7180000811363-34551_0
AACCAATATTTGTAGATAAAGAGGTAAACATATTTACATTCAGTTTTTCACACTTTATGAATATGTCATGCAGTGAATAGTTTTAGAGGTATGTTTGTACTATCTCTCCAGAATTTTTAC
>jcf7180000811369-53697_0
AGTTGCTTCTGTCTCTCTGCCTTTACATTATAGAATGGTAACAGTGACTGCCTGAAGCTGGGGGCATGAATCCTGGCTATAACACTTGATCTTTCATGTTCATGTGTACGTCGTCACAGC
>jcf7180000811369-1420_0
GGACCTCTATAAATCTAGGACTATGATGATGCTGAAAAACTGAGGGCAGTACCTGAGCCGTAGCTCAACCACAGTCTTGGGGTTTGCATGACTAAACATCTCACTGGTATGGGCAATAGC
>jcf7180000811372-36949_0
CTTTGATCATGTTTTGGGGTTTCTTTAACAGCTCTTGAAGTATTTCAATTTGCCAGAGCGTTGGTACCCGTGTTTTTAGGTGTTCCCTTGCCATAGGTCCCAAATCCATGTGTATCATGT
>jcf7180000811398-712_0
TGCTAAAGCAAGCTATATCAGTTTGAGGATCTGTTCAGTTCTCACTTAACTTTCTTTGTAAGGAAAAAACTAACACCTTATCACTCCCTTTTAGTCTTTGTCTTCTGAGAATAGTAATAC
>jcf7180000811408-4354_0
CTGTTTGCAATACCTCAGAAATCTGGCTGACCTGCCCTGTACTTATCCTTCTCAATCCTCCCCACAGCTGGTGACTGCACTGCCACAGAAATAATTGAAACAGGATTAGGAGCTACCTTG
>jcf7180000811412-64860_0
AAAATCAAAGCTGCAAATCAAGCATCCCAAATATAAGAGAGATTTTACACGTACTATGAGCACTAGATGTCCACTTTATCAACATCACAGCTGAAAATAAATCTGTATTATGAACATAAA
>jcf7180000811426-5689_0
CATGTAGCATAAATGTAGGCATGATGAAATGTGCAGATAGTGTTTCATAGTAACCATCTGATAGCTAATAATGGCGAGGAAAAATGGAGTCGTAAGTTTGGCGTGGGCTGCAGTTTTAGT
>jcf7180000811428-53441_0
AGACAATGAGAAAAAAACTAATTAAAGTAAATTAGCTTAATGTGCACAGCCTGGATAAAAACAGATCACTTTTAAAAATCCAAGAAGATAATGGTACCCATTTGGGATATGTTTTTGGCA
>jcf7180000811437-7585_0
AAAGAGAATGATCATGGTTTTGGCTTTCATGTGGCTGCCCAGAGGGTGAGATAAGGCACGGTTTAGTCCAGCATAGTTAGGAAGCCATATGATAATTTGTTATCTATGTCTGCTAATACA
>jcf7180000811438-8492_0
TTAACCATATTTGCAGGTATTGCTGCGGTTAGGCTTGTATGTAACCACAGATTACAATTTGGGTGCCAAACAATCTAGATAGCTCATCATATGACTGTAACGATCTCATAGCACAACACA
>jcf7180000811440-15281_0
CTCAATTTGCTCTATCTGGCAGGTATCTCACTATCTTGTCTTCCACTGAGTGCTTCACAGTTTTCCAGCATCTCTCTTGAACTGAGACACAAAACTGAACACGTATTCCAAGTGCAGCCT
>jcf7180000811443-3231_0
CAAGCTGAAGATGCTTGTTTCAGAAGCTAATTCTATATTTATTTTTAAACTGTGATGTTGTGTCTGCAGTGCTTTGAAGAGATACTTTGCCGTTTTGTAGTGACTCAATTCAACCACTTT
>jcf7180000811455-13075_0
AAGAGACACAGGATCACTTATGTTCTTAATTAAAATAAATCAACTTCATAAATGATGATGTTATGGCCAGCATGAAACTGGAAATTTATAAAATATCTGCAGGAGGCTTTTCAAGCATCA
>jcf7180000811455-39757_0
AAAAAGATGTTTCATAGCATTTTATAGTCTCAAAAATTTGATGTTGTGGAAGTTAATGTGAATGCTAATAAAATTCTTAATTAGATTAACATACGTTATTTTAAAGATTTTTTTTTTTTA
>jcf7180000811459-2495_0
TGCTGCTTGATATGTGAACAGATGGGATGCTTATTAATCATTCTTAGTTGAATATTGCACACTAATGGTGAAATGGGGACTGACAGAAAAATACACTTTGGCTCAATGGTCAATTGTGTT
>jcf7180000811461-11482_0
GGAATAAACTCTCAGCTACTTCTGTTGGATAACACTTCTCTTGTTATAAAGACAATTGTCTAATGTATTTAAACTTCTTAGTTAAAAACCTTTGAACTTGTGGGATAAACATAATAGTGA
>jcf7180000811464-14068_0
CTCATAAGTATTAAAACTGAGGCAATATGGTAAAATTTCTTGGCTTCTGTAAAACTTTTGAATTCCTTGCATTCCTTGTAAAGCATTTTGGGACAATAAATTAGCAAGAGAAGCAATTTT
>jcf7180000811467-11591_0
GGTTTATCCCCAATACTGTTCTCTTTGAATGCATCCTCTGGTTCAGGGCTGGAAATGGGGCTAAACTGACTAAATGTTGGCAAAGGCTCTGACTTGCACTGGTCCAGTTTATCAGAGTAA
>jcf7180000811481-83358_0
GGAATTTTGCCAGCCACATTTGCCATTCTCAAAGGTGCAGGAAGTTCCGCATTTACTCTTGTCTGTATTATCCCCACAGTTGTCTTCAAAATCACAGCTTTGTTCTGGTCTGTAACACTT
>jcf7180000811481-7975_0
TGCTTTTTCTCCTGACCTATCCTGCAGACTAGAAGAACAGTTGCTCTCAAGGGAGGAAGGTATTTCTAGCTAAACTTATCATTTCTTTTTCAGGAAGTTTAGAGTAAGAACTGAGAATAA
>jcf7180000811484-5286_0
TTAAGTCTGGTACTCTGGGCCTCCACATTTCAGTTCTGCAAATGCTTGGAGCTCTGTCTCTACAGATACAGCTTCAGCAATGTCTTTTGCATGAAATTAAGCATCTATGTAAGATTTTAG
>jcf7180000811489-27189_0
CAGGGTGCAACACCAAATATTTTCTGAAAATTGTTCCCCCACTGCTGAATTTCAAAGTGGTTTTGCGAATTCTAACAGTGATATTTTGCTCCTGAGACAAAACTGTCCTAAACATGACAG
>jcf7180000811489-78602_0
CAAAAAAATAAAATTTTGCACAATTGATCCACAGATGACTAAGAGACAAACTTCAGTCCCACAGTGCTTAGAACTACATTATTAGTAGTATTCTGTAGGTTACAAGCTGATTTGTCCATA
>jcf7180000811491-39807_0
GCAAAACTTTGAGTTTAAAACTTATTTACCATCTTCATTAATTCAGGTCTTAACCAATTTACTTTACGAAATCCTGAAGCTCTCAGGTCAATTAATGTGCTGTGTAAATACAAATTATAA
>jcf7180000811491-28690_0
TGGATCACCAGAACTGCTCCATAAATGTTTGTGACAGGGAACAACGCGGGATGGACGATACTATTTGCAAAAATGTGCCAGGGTAACACGAGCCAAAACAGCTGGGAAATTTTCCTACTG
>jcf7180000811493-11728_0
GTCCTGGTCAATGCCTCGAAACAAGGGATGGTTGTGAGAGACTGGAAAAATTGATCTCTCGAGACATTTTGGGGTGCATGTGTGTGGGGAACAGGGCAGGTCAGGCCTTGCTCTGTTGAG
>jcf7180000811494-111106_0
CCCAAAACAGGCTCCAGCATGCCCATGGCTCAGGCTGTGAGATATTTATGGCCTAGCCAGCATCAGCCTGAGGCCATGCAAACGGAGCTATTGGATGCTGTTTTGGAGAGAGTTTCACAA
>jcf7180000811499-14306_0
GCACATGCTCAACTCCCACAGCTGCAGGATCATCAGTGGGATCACGGGCTGCACCAGTACGAGAGTTTCCTTACTCAGGAGTTCTTGCTTGTTTTACAATGCAGCCATGATTAAGCATCT
>jcf7180000811500-15981_0
CACAGGGGTTCAAAGTGTGCAAAGGCGGCTGCCATTCAAGAGCTGACAGAGCACGACCGATGTCGCATCTCTTCTGTTTCCCCGACCTGCAAAACGAACACAACACCAACACTCCGTGAA
>jcf7180000811501-3197_0
TCTTTTGTTTTGGTTTGTCCTTGACTGCTCAGGGAAAAAAACCACTCTAATATTCTGTGTCATTACTCATCTCAGAAGTGATTATCTGTGAGAACAAGAAAACTCCAGCCGTGCAAAAGC
>jcf7180000811505-2942_0
AATGCATTTCTGTGGTATCACTAACAGTATACTATAGAGGAAATTCATATGTACCTGGCGTTTGTAATTCAGTTTTAAAATCTATTTTAAATGTGTACATGAAGTCAAGCATATATATTA
>jcf7180000811505-17695_0
TGTCTATTATCAGGATGTTTTCGGATTTTTTTAAAGGAGAATCACAAAATCATCTCTTATAATTTTACTGGAATTAGCATTCAAAGCTGAATATCCTCCCTCATAATTTTAAATATCCCA
>jcf7180000811508-12358_0
TTTAAAAACTATTTTGAGGTATTTGGATTACAATACATTTCTATGGACAGCTACACCTGAAAGAATAAAGAGTTATTGTGTTGCAGGTTTTTTGTTGCCCTTTTTTTTTAAACCGGGACT
>jcf7180000811510-13000_0
ATGATAAAATGTATAGAGATAAAATTGCTCCATTTTTTTCAGGAAGGATCTTCAAAGTACCCCGATCACTGTATGCTGACATTTTAATATCATCAATGGGAGGACTCGTGGAGTAAGCCT
>jcf7180000811514-4786_0
GTGAAGCACGTTGGTGTTAACATAACTGTGGTTATGTAAATAGAGCAGGTGGTTTTTTTAAAATACTCAATATTTGTAGAATTTTTGAATGAATACAAAAATAGGTATACAAAGAACCTT
>jcf7180000811515-7230_0
AAAAGGAATGATCTAGTATTACTTTGAAGGTTTGATAACTAAAGCACAAAAAGGACAACAAAAATAGACAGGTAACATGAAAATTCTGAGGACCTTCAAGGGAAATATATATAGTCCAGA
>jcf7180000811516-17209_0
CTCCAAGCGAGCGCTGGGGTCGGCGTTCCCGGTGCACCGCAGAACAGCGCGTGTGGCTGCAGGGACTTAACATCCACCATTCGCCGCCTGTCGGCTCTGCAGCCCTCATGTGGAATTAGC
>jcf7180000811516-5228_0
AAGGGCTTCAGAAATCTTCAACTGATCATTTACAACATGGATATAATGTATTTTGATTAAAGCTAATTATGAGGAAGTTACCCATTCAGAATCCTTAGTACAAGTCATCTCAAGTCCTGT
>jcf7180000811517-7046_0
ACAAATGAACATCCCAAACTTGCTATCCCCACATCTGATGCACGCTGGTGGAATAAAAAGAATGACTGATTTATGGGCAAAAATGAGTGAAGAAGAATGGGAGATGGTGGATTCGGACAT
>jcf7180000811518-3266_0
GGCTCTCACTCTGTTTCTTATACTAAAGTTTATGTAGAAAGGAGAGGTTTAATTCACACGTGAAATTAATTTGACGGTCCTTCATTAATTCCAACTCAATGTCTGTCAAAACTGCAGTAT
>jcf7180000811521-13006_0
ATGGTGTGTATCTGCAGCTAACTAGTGGTAAAGACCCCTCCTGTGGAGTCCATCAAAGCTGCCCCACCCCTAACAGGGTTGCTGCACAGAGATCTGAAGCTCTGCCTTCCTTCTAGAGGG
>jcf7180000811522-3044_0
GAATTGCTGCTTTTCCAGGCCTGAGTATGACAGTGTAATTCGTGTATAGGTGTGAAATGTGTTAGTGCAATGTTTCTGTGTGAATTTACTGTGTATTTTAGGAGATTGGAGAAAGGTGCT
>jcf7180000811524-4615_0
GTTTGTCTTCATCTGTCTGTACATCTTCAAGGTGTAGCTCCTTGGGAAAGCTTCTTTCACGAGGAAAAGTGTTCTTTACTGCACAGGAATGATCATTGTTTGCACTTGGTCCAACCCAAG
>jcf7180000811526-2100_0
CTGACACTGCATTAGGGCCATTTTTTCTTATAAATTATAGCTAACGTGACAAAAATCTGATGCTCACCCTTTACATGACGGTGTTGTCCTCACAGCAGTTGTTCAGGGGGTGGGACCCAG
>jcf7180000811530-15538_0
CGTTGACATCTTTGTCCTCCTCCCACACTCCATCTCTGTTATACGATGACTATACAGTGGAAAAACTATTTCCAGGGGGTTTGTTTTTCTACCAATGTAACTGATCAATCTTTATTTACT
>jcf7180000811531-66913_0
CCTCTATTCCTGCTATTTTTACAGGTTGATTGCAGTAATTACCGAAGAGCTGTAGTAGAGGATCATGTCGTAGTAGCGTGCCCAAGGATATTTAAACCAGTCTGTGGCTCAGATAGCTTC
>jcf7180000811531-78803_0
ACAGTTGGCAAAGAAAATAGTTTGGGAACTTAAAAAATTTCCTTGGGCCTCTGTGTTTAGAGAAATATATAGCCCTGGTATGCACCCATTTGATCCATCAATATGTTCACACTCAGACAT
>jcf7180000811532-1264_0
CAGATGCAGCTTCTGAAAATGTAATGTCTGAAGTACTGGGGTTCTTTGCTTGTGGCTGGGGTAGCTGATGTAATGGCAGAGATAATTCTCATCTCTAAGAGAGAGTGTGGAGGTGTGGAA
>jcf7180000811533-51513_0
ATTTTGCTGTTACAAGAAAGGCTGAAGAAAAATTAATTCATTTTTCCCAATGTATATCCTTCAATCCATTACTGGAGATATCTGTGAAGGTGACCAGATTTGTGATACAGGTTGGGCAAA
>jcf7180000811535-22265_0
CAGGATCCCTGTGAAATCCTTCTCACTTGAACTGATACCAAGTCCTATCACAAAGCTCAACTATGACCTGAAAATTCATTTTCAGCTAAAAGCCTGAAAAAATATGAATTTCCTTAAAGA
>jcf7180000811535-3652_0
TCTTTTCTAGTTCATAGCATTCTGCACTTTTCTTCTTGTTCTTGTTTCTGCAGTAGTACCCATGATGCCATTTAAAAACTTTCATAAACAATGTTTGTTGCAGAATCTTTCATGTAGAAC
>jcf7180000811537-51467_0
TATGCTTGTACCAATCAACACCCTCTAAAACTTGAAACATAGGCAGTAACAAGGAAGACAGTCAGAGGGATAATAATCAGGGTACACTTACATGAATAATAAGAATAATTTGCTTGTTTT
>jcf7180000811540-44405_0
GAATGAATCCTCAATAATTCAGAAAGGTGACAATAAGTTCCCATCTCTAAAGCAAGCAATAATTTCCTTAATGAAGCAGTAAGAATAATAAATCCCAATTATATTAACATTCTTATATTA
>jcf7180000811540-12051_0
AGAATGGTTCTATGTGCTATTCTAACATATAGTTAATTTACTTAATATGTAAACTCTTCTGGGAACAGTCTTCTTTTGGTTTATATTTAGTATGGTGAGTGGGTATTTGATGTCCTTTAA
>jcf7180000811541-6381_0
GAGGCAGCCACATTCATTCATATCCCTGAATTTCAATAAAAAAAATATAAAACACAAAGTGTATCACGAAATTTTGCAAAATGGAAGAAATGAACAAAAATAAGAGCTTTATTTAATAGC
>jcf7180000811548-6569_0
AGTGTTCTCGCCCTGTTCCCCCTTCGTTTTACAACCCTTCCTCCCCCCCAGTTCACAGTGGAGCCTGTTGACTGTTACTGTCAAGTAAATTTGAGCACTCACAATTTGTTAGATCATTAT
>jcf7180000811552-36501_0
TGGATGCCAGGGCTCAGGCTGGAGAGGAATTTCTGCATCCCTCTTGCTTTTATTGTGCCATGGAAATGCAGTCCTGAAGGTTGTTCGGAGATGATGCATCACTTAAGTCCTTTATGGCCA
>jcf7180000811552-14427_0
TGTGATTATGCCCGGTGGTTATAAAACCTTTGCACGGGCACTCTTTAGACAAGTGGTGTACGCAGTGTTTGGGCTTCTATCAGAAATGTTCAGCAGCAGGAGGAGAGTCCTGTGAGAACA
>jcf7180000811553-2048_0
TAAACCCAAATCTCCTGAGAGATAAGTACTGATAAGTAGCAACTGTAAGGAGGAGATTCGAGCATGCCCACTCTAGCTGGGATGCAGGTAGGAACTCAAAAGCAACACTTCAATAACTTA
>jcf7180000811554-5543_0
TGTACATATTCCTGCGACATTTGTAAATTAAAAGCTACAAAAGCATTTCAGCACATCAAGCCTCCCCATTTCCTGCTTTTCACAGAAAGTAAACACCACGTTTCCCAGGAAGGCTTAGAA
>jcf7180000811555-1008_0
AAAAAGGGACAGGACTGAAAGGGGAGCCTTGAGTGGTTTTTTGAACCAGCTTTTCCATCTCGGGTGAGGGCGTAGCCAAGCTCAGAAGTGATCTGCACTGCATGATGGCTGTTCAGCAGT
>jcf7180000811556-8970_0
TGGCAGCTGTGTTTCAGGTGGGATTTGTCTCCTCTGACTACAGCAGTTTACAATAAAGGTCTCTCCTTCTGCCTGGGAAGGAATCCCATCATTGTTAACAGAGTAAATGTAGCCAGAACA
>jcf7180000811558-30664_0
TTCAGTATTTTCCTGTACATTTCACAAGTTTTACGAAGAATTAACTACAACAAAATACAAAATTTTCACTAAGTATGGAAGCCCTACATAATCAACATTTTTAATTAGTTTTCAAAAGCC
>jcf7180000811558-18528_0
AAAAGAAAAGCCAGCTGACTATAAGACTAGGGAAGAAGACTCTACTACTGTGGGCATCAGACTCCTCCCAGCAAGGAAATGGTAGTGCTGCTGAATTGCAAATATCTCCTGTGTCTACCC
>jcf7180000811561-17877_0
TGGCATACAAACTATGTTGAAGTATGAGAGTATGTTTTTACTGAGTAATTTTTATACCTACTTTTTTTTGAAAAGGTAACAGTGGAGAACGCAATCTCTACTTTCTATTGACTGAAATAG
>jcf7180000811561-2314_0
TCCTTAAACTGACAAGAACTGCTACTCCCAGAAAGCAGAGAAGGAGGGAGAATGAAGGCATTTATAACTCAACACTCAAGCAATCAGAGAGATTTTATCTTTTGGCCTTTTCAGATCCTG
>jcf7180000811563-42642_0
TTTAAAGGTAAACAGTTTCCAAAGTCTTTTGCCCTCCTTCTGCTCTGCCAATGACGGCAGTAGGCTCAGCCTGAAGGAAGTGCCTCCTGACATGGTCGTCTCTCTGCTCACCTCCCAGCT
>jcf7180000811563-8508_0
AACACCAAAATCAGGGTCCCAGCTATTTTCACGCTCTTCCTGCCAGAGATGCAACAAAGGGACAATTAACTTGGTCTACTTCCCTGCTGCCTGGGTGCAAAAAATGACAGAAATCAGAGA
>jcf7180000811568-6190_0
CATGACATTACTCCTGATGGAGCCAGCCAGACACATCTGTAGGGTTTTGATGGGTGAGTGTTTGAAAAGCAAACTGCAAGTCATGAACTATGCACAGGTAACAGCTCTAGAGCTTGAAGA
>jcf7180000811569-15901_0
CCTGAGTCATTTGCACAGCGTCTGCTCCAGCACATTTACATATGGGGAATCACTCTTGGATTTTTAACTCTCTCCAACAAACCTGGGCCTGCAGGAACACAGAAAATCTCCAGCCCTGGC
>jcf7180000811569-3868_0
GGACAGGTTTGAGCCCTGTGCCCCTGTCCCTGGCCAGAGCCGGGCACAGGGAAGGAGCTCCTGGCAGCCAAGAGCCCCGAGCTCTGCTCCCCACTCAGACTTGCTCCCTGCCTGCTCTGA
>jcf7180000811570-4147_0
GGTTTGGCTCAGGACACTACACAGCCTATTGCTACAACACGGAGGGAGGTGCGTGTGCTAGGGACGGGGAAATCCCAACCCACTCCTCTTCCCTCCCTCAGGATTCCTTGTGATGCCTTG
>jcf7180000811571-9839_0
TATCTGGTAATATGTTAAAATACTCTCTAATGATCAATATTGTTTAAATAGATGGATACATTTGTCAAGCAAAAGCAGCTTGGTTATTTTTCTATTTTATTTTGACTTCTACATTTTACT
>jcf7180000811571-50057_0
TCAGTGTGATTTGCTGAGAGTTTTGCATACTGTTCTTAAGCTGGAATGCTTAAAATGAAGCATAATATGACATACGTGGTGAGTCTTGAGGGTGCTTTTTTATTAATCTAAGTAAATTAG
>jcf7180000811573-963_0
TTCTACTCCTCAGCACTGGATTAGCATCTAGGAACTATTCCTGACGCAAAGTATTGTATCTCTCTGAACAGAAATCCTTTAGGTTTCACCACTGTTTCTAACATATTCTGAACTATTTCC
>jcf7180000811576-23512_0
CCCTTCCCTGGGACCCTGCCAACCTGCTTCTGAGCAGGGACCTCAGCCATCAACACCAGGAGAAAGCTCAGGATGCCAAACTGCCCACAGGGTTCTTTAGGAAAAGAGACAGAAAAAACT
>jcf7180000811581-3813_0
TAGAGCTCTAGGAGATGTTAAAAAACAGGTTTATACACATGCTTGACTCGTTGCTAAACTGAATATGCTTGTCACACAGTGTTGAGGGAATTATGTATTATTTTGCTAATCTACTGTCCA
>jcf7180000811582-8112_0
AAAGGAAGTCACACTGGAAAAATAAATCAGAAATCTTTGAAATACTTATTTTAATAAAGCGCACCTCAATTTCCAAAACTTTTTAAAATGACATTGTAAAACTTATTAAAGAAACCAAGC
>jcf7180000811582-47366_0
CTTTTGTCTCTGGCCTCCAGGTTCATAGATGTCCTGATGTCCAGCCTGGAGTCTCAGATCCTCATGCATCTATCTCTGCAGCTCTATACTTTTTAATCTCCACAGAGTTTCTTTTACATA
>jcf7180000811584-6207_0
GGACTTAATCTAAACAAACAAACAAGGAAAAAAATAAGCTTTTGTTATTGAAAATACACGTGGGAAGAAATTAAGATGTAAGAGAAGATGACAATTAAACTGTTTTGATCATAGGCATGC
>jcf7180000811585-19020_0
AACAGAAATTCAATATTCTTAATACTATGTTTGTTTAAGATAGATCACAAAGATTGACCTGAAGTCTAAACTGGGGTCATCTAAATCTGTGGACATTAACTAGAGTTTTAACTCAGCTCT
>jcf7180000811587-8728_0
CTCGACCCCAAACCACCCCCACCCCCAAACAACGAACAGAAAACCAAAGCCTAAAAAATTCCCAGGTATGGGTTCCTACTGGGCAGAAAACTGGCATGAACCAAAATTGTGCCAGGGATT
>jcf7180000811590-2215_0
CAGGAAGGTGTTAGGAGTGCAATTCCTTTAACATTCTCTGAGCAGCACAACAAAATAATGGCCTTTTTCATGTTAGTGCTGCTGAAGTACCAAATCCTTCTGATGTTTTCCCAGGAGGCA
>jcf7180000811592-11031_0
AAATAATTATTCCAACAAAACCAAATGAAAGCAACATACAAACAGACTTTGAACTGGAGGAGTAAATCTTGTTACTTAGATGAAACTTTAAGAGCCCTTCAAACTATTCATAAAATAACA
>jcf7180000811594-933_0
ATCCACAGCTAAAGTACAGCAGAACAACTCCTCATACCCTACAATTCCTTATGGAAATAGATCAAGTTCCCCCTATTCTTTGGTGAACTAGCCTAAATTAGGTTCAAAGGTACCCAGGTA
>jcf7180000811596-3104_0
TCTGTGAATCCTCTTAAAATCCAGTGCATGTATAAATGGTGGAAGCTTTATTCCTGTTTAAAGGTTCACGTTATTAGGTTTAAAGGTTCTAAGTTATTTGGCAGTATGAAAAGCAATGAT
>jcf7180000811597-2833_0
GTGAATATTTGAAGAAAGGAATTCACGCTTTGTTTGCAATGTTGAAGGAATTAATTGAACAATTTTTGGTAATGAAAACATTATAGGAAATTGCAGCCTGGTTACAGAGCAGGTATAGAA
>jcf7180000811597-17020_0
CTTGTGTCCCCTATCTCCCTTCCCTCTCCACGGATCGCACGCGATTAGTTTAAGCTTTCCGTGCCTCAGACATTTTTCCTGCCCTACGTTTAACCACAATATCCTGTTTCTGCAGGTGCA
>jcf7180000811599-147_0
AGTGCATCCTGCATAACAAAGTTCTTCATACATGCCTTGCTTCTCTCACTGCTTTTTTGACTCCCTGATGCTATCAGAGGGTGAAAAAATGGGAGAATGTAGTCACCCATGCATTGCCTG
>jcf7180000811600-8081_0
TACCCATTTTATACCCCAGCACAGCCCCAGGAAAAAAAGATGCTTTCATGCCCCATTTTTGGTGTTAGTTCTAAGCTCTCTTTCCTGGGGAGAGCTCTTATAGGAACTGGGAAATGAGTG
>jcf7180000811610-28980_0
AAACCTGTCTTCTATGAGCAACTTGGTTTAATGCTAAAACTGTTCATTTGAAAGACATTGAAGAAACAGGTAACACATTTCTACATGGATTTAACATCACATATTTTCACCCAGCTAAAT
>jcf7180000811614-17166_0
TCTTCGCATATAAAATCTGGAATCTGAGCTTACTTTCCTTAACATCACGTGTTTCAGCTGCCCCACATTCCAGGACTCCTTCAGCCTTGACCTCATCCCTGAGATTATTCTCTCTTCAGT
>jcf7180000811646-15425_0
TGGTGCTGTGAGTGCTTGGGAAGCTGTGAGCATCCCAGAGCTGTGCTGGCACATACCAGCAGCAGCCTGGAAAGGTTAACACATGCCAAGAAGTGGTTGGTAAGGTTTCTTAGGAGCTTC
>jcf7180000811646-58049_0
TATGAGCTTTTCTTTGGTATCACTATGGTCCAGCATGGAATTGCAGACTTTTGTAGTAAGCTCATCTAGATGAGCAAGTTTCCAATTAAATTGAAATTTTATGCAACTATGAACTGGTAT
>jcf7180000811650-27698_0
GCCCTTACAACTTTCATAAGCATTATCAGATTTTTTGATAATAAGTAGAGGTGGCATATGTGTTCTGTTTAGTATGCAGAAGAGCCTCATTTTATTCTCAATGCACAGATTTAATTAAAA
>jcf7180000811682-22842_0
AACTGTGTAATTTTCAAAAATGCTTTTGATTTGATTTGATACCAGCCACTCCATGTTCCGACTTCTTCCTGTGCTTTCCTCTTCACTGTGAGCCATTTGGGCCAAATTGATGGAATCTAG
>jcf7180000811684-28412_0
CTTAGAGCAGAACGCCTTGATGGAAGAAGGCGTGCGAGGCTTCTGCTTGTGCAAGTGCGCCTGGTTGTGGTGCTGTCCAGGCGGGGCGGTCAGCCGTGTAGCGACGGTGACGATATTGCG
>jcf7180000811687-49449_0
CACGAGAAGATCTCACCTATTACCATACACAGACTGAACCTGTCCAGAGTCAGCTTCAACGGCAAGCACATTTTGGCTTTTACACCCCTACTTTTGTGACACGAAGATACAAGAGTTTAT
>jcf7180000811687-74819_0
AGCAATAAACTATTACTGTACACTAGGACTGATTATGAAAACTGTAAGTGCTTATGGAACGAAAAAAACCTCAGATTTTCTTCTCTTTATTTAACCTAATTTTTTTGTGATCTCAGCCAT
>jcf7180000811688-12120_0
ACTCCTGTCTGTCTCTAGCTAGGGAGGATGAATCACACAGGAAGCAACTCCCGGGGTCCCACAGTTTATACTCCAGGCTATTTAACTTGCATTGCCTTGGGATGGGAGGGTATAAACTGG
>jcf7180000811689-7783_0
ACTGAATGGAGACTAAAAAGGATAAATGACTTGCTGAAAGCCATATGTATATTTCATAGCAGAACAGGGAATAGAAACCAGATTTTTTTTTCTTACTTGTAGTCCTATGCTTAACAGACC
>jcf7180000811689-84556_0
AAAGAAGAATAACCCTTGATGTTGTTTAGTTAGTTTTTCAATGTAGTGATCAAGTTCCATACTGGTAATTTACATGTTAAACCCTGTGGCAAATAATAAAGAAAATTAATTTTATAGAAT
>jcf7180000811694-19324_0
CATGGCTCATCTCAACTTGCTAACAACTTCAGTGTAACAAATGGCTGACAAGCACGTAGACAAAGGTGTAGAGATGGCATTGCTCACTGAGAGCACGTTGATTTTTAAAAGCTAAACAGG
>jcf7180000811697-14433_0
CTTGTGAAATGAAATTACCTAAAAGATGCAGCAGGCTGTTAGAATGGAATTTAGCTTACGTGTGGAATTGTTAATAGGAAAGATAAGATTCATTTAAACGAAATTATTCCAGGCCCATAA
>jcf7180000811703-23753_0
CTTGCTGTTTTTAGACCATTAGAGATTTGTATGTAGCATCCTACCTGCAATGGATTTGGCGAAGTAAGAGGAGATGGAAGGCCATGCCCTGGTGACTGGCTGGGTTTCTGAGGGGAGCTG
>jcf7180000811704-53020_0
AAGGGAGCACGAAAGCAGAAAAAGCACTCAGATCTACATAAGTGCGCAAATATGGCTGGTGGAGAGACTCAAAGTCATAGCAACACTTTGAAGTCCTGAGCCCATTTGTCAGCTCTAAAG
>jcf7180000811707-107982_0
GTAGTTGCCCATACAAATCTTGATAATCTCCATACAGCCCTACTGATATCAGCAGAGCTGTGATGGTGCAGTAATTTAGCTGCACAGTGCAAGTCTCAGCACAGGGTTAGAGAAATTATA
>jcf7180000811711-15306_0
TCCTAGTAGTTACATTTTCTATGAAAAATTCCTCTGCCATCAAAATGCCAAGCAAACAAGAAATATTAAATTAACCACCACTTTTTTATTTATTATTAATTTGTTCCTGCCTGACCATGA
>jcf7180000811718-3526_0
ACATGCAGAGCATAATCAAAATTACAGTTAATTAATTTGTTAGGAAAAAAATTAAAGTGCTATGTGCCATTGATTTTCCTAACTTAATGTTGTTCTTGCAGTTCTTTCCTGAGCTCTTCC
>jcf7180000811718-27464_0
CAATCCTTACAATTGGAAACAAATGCTTTTTGTTACACTTAATGCCCAATCCAACACAGCAGACACCTAGAAAGCATTAGACGTTTAAGGCCTCATCCAGTCTTTCAACAATGAAGAAGT
>jcf7180000811721-4808_0
TGGGAGGAAAAGGAGTATAGATATTGCATATCTTTCTTTTAGCTGATGACTGGGGAGAAAAATTCAGAAATATCTGCTGAGAGGTGCATAGGCAGAAAGAACATCTGCTCAAAAACTTGA
>jcf7180000811731-21263_0
GCCTGGGCAGCCCTCGAAGCTGGCCGAAGTGCAAGGAAATGACTGGGGCTTGCAGGATCGTGTTCCTTGGTCAGAAAGGTAAGGTCTTTGCTCAGTTTGAAAATGCAAACACATATTTTA
>jcf7180000811732-471_0
ATCTAGTACCCCAGAATTACAGGGAGCTCCAACGTTGTTGTAGGTTAATATGCACATCTAAGGAGCATCTAACAGAGTAAAAATTTCAGTCTTAGCCCCTGGATAAAAGTTACGTTGTCC
>jcf7180000811736-219_0
CCACCCTGGGGAAGTACTGGGCCATTGACTGTGGCCTGAGAGTGTTCATCTCTGTTAATGGCCATAATGGGCCATAATCAACTCAACTGTACTGGTGTGATGGGCAGCTGTGTTGTCTCA
>jcf7180000811740-77724_0
CTGGATGGGGAATTAAACTACTGATAGCCTCACACTAATGAATTCCATATATCTGAATTTAGTATATTGAGATGAGCCATACATCTGCAAAATTGAAAGCACTGGAACACAATGGCCACA
>jcf7180000811750-48573_0
AGCAGGGTTTTTGGTGTGACAGCTCTCCACTGGTTCCTGGTGGAAAAGGGGTCAGTGGTAGAAGCTAGCTCACTCATGCCTCCTTGCCCAACCTTCTTTAGCTGTCACGACTTTTTTCAC
>jcf7180000811754-2322_0
ATTTAGAATTTGGGGGGTAAAAAAAAAGTTGTTTTGTTTGACTGTTTCTTTGTTTAAACGTAAAGACAGCGGTGACTGTGGGCAGAGAACAGAGAATTAGCTAATAAACCTTGGCACCCA
>jcf7180000811754-15013_0
AACAAACCACGAACACCCCTAGAAAACAACAACAAAAAATGTGTATATATATATATATACACATATACATATAATATATATATATATAAAAATTATAACCATTCTTACATATGGAGATAG
>jcf7180000811755-80913_0
ATGCTGTTTTGGGTTGTGGGTTTTGGGTTTTGGTTGTTTTTCTTGTTTGATGGTTTGGGGTTTTTTTAGTTTTTCTTTTGTTCTTGTTTTTAATTTTCTTGATCAACTTGAGGATAAGAT
>jcf7180000811763-21675_0
GTGCCGCATAATGAAGTTTTCTAGCACAAGCAGCAGCTGTAGATTTGATCCAACAAATATTCTTTGTCACCAAGTAGTTCATGTTTTTGTAGCTAGTCCTAGTAGCTAGAATTCAGAGAT
>jcf7180000811763-38915_0
TGTCAATTTACCAATAAACTTGATTAAACTAGTTTTCATATATCTCAGTCTATTAGGAGCGTCCACATACACAGCTAAATGGTGAGACAAAAGTTGTCTGCATTAAATGGAATAGAATGA
>jcf7180000811765-5937_0
TAAACTCTGTGGAAAATTAAAATTATTGAAGTTGTAACCTTCCAAATGTGAGTCTGTGATGGTACCAAGTCCACAAAGACCTCCAAGCCTCCCTTCTGCTGCTCTTCATCCTCCCAAAGC
>jcf7180000811767-8286_0
GCTTTATATTTTCTCAAATGAAAGAATGTCAGCTGTTGCTATCTGTGTTTCACAGTTATAGAATGATGGGACAATTATTTCACCCATTAGGGAGAAGAACCCTAAAGGACTGCAATCCTA
>jcf7180000811772-188_0
GCTCTGAGCACGCCTTGTGTCAGGCGCTGCCACCGTTACCAATGGGGACAACTGCAATGGAGGGATGTGAAAATGTTGCTTTGTGCAACTTTGTGAAATTACTTATATATTTGCATTTTT
>jcf7180000811780-22572_0
TGTATTAAAAAAGCCAAAGAGGGAGTGAGGAGGCATAACAATAAAAGCCATAAACAATTTTTCTTTGGAAGCCTGCCTTGCAATACCTTAGAAGAATGAGGAAGTACGAAAGACCTAGAA
>jcf7180000811780-7369_0
ATTGACATCAGTTGGAAAAGCAAAATCTCCATTAGGATTCCAGAGAATTAAGATTAACCAAGATTTAATGCACCGTTTACAGATGTCTTTATTCCACTGCGGTTTTTGTCAGGATTTGTC
>jcf7180000811786-31080_0
CTCAAATACACCTTTATCTTACCAGCCAGTGCTGTATGGGATGATGCCATTTTCAATGGGGTCTATTATCAGCACTAGGCAGACTCAGACTTGCACAACAGTTGAGGTCTGAAAGCTGCT
>jcf7180000811786-6967_0
CCGAGAAAGGGTGTGGGAAGGAGGGATAAGGAGACAAAGACATACCAATGCAGGGAATGTGCAAATACCTTTCTGCCTCTGGTTTTCCGGAGGAGTGCATGATCAGGGATGGGAACAGGC
>jcf7180000811791-8288_0
TAATGTAGGAGACCTGTGTCTGCTGAATCTCATCCCAGGTAGTCTCTTGCACTCCTCATCAATAATCTGTTCTGATAGTAGTTTATCCCTTTTCTGTATGTTTTTTATTTGACTATCATT
>jcf7180000811794-8133_0
AGGTCAGACAACCCAAATTTTCGTTCATTAGACTGCAGCATATTTTTAAATATTCTGACGTTAAGACATATAAACATCAGTGTGAGACTGAACAGGGCAATTATTCCACCTTAGGCTGCA
>jcf7180000811795-14684_0
TAAAAGAGACTTACTTGACCACCTCAAATTATATATTAAAATTATCCTCTTGCAAAATGTCCACATTAGAAACGTCAGACAGACAGGAGCTGGTTTTGAGTGGTTTAGAAAAAGTCTTAA
>jcf7180000811798-20085_0
AAACCATTTGCAAGGTATATATTTAAATATTGTTACAGGAGTGTAATGTGGCATGTTCCAATGTTTCTACATTAACAAAAAAATTCTAAGAAGACAGTGTCATGTTCTGCAACTGATGCT
>jcf7180000811798-32283_0
GAGTACAGAAACATGTATTTGGAAGACTTATTAACTCACTGAAAGAAAATTGCTATTCTGATACCATAAAGTTGATTGTTTTTCACCTTCTTTTAAACTCTCAGTTAGTTTGTAATGCAT
>jcf7180000811803-8303_0
TGCAGACTTGGAAACTACCTTTGGCCAAGCAATATGTGGAAGAGGGGATCCTTCAAAACAATTTGTATTGTCTGTGAATGGTTACAGTGTGAAAAACAAAGATGCACACTGAGCAGTCAA
>jcf7180000811804-18208_0
TAAGAACCTCGGCAAAGCCAACCAGATCTCCACTGTCTCAAGCATGAACGACCCCAACACTGACGTTCAAAACACAGACTGTGGCAAAACCAATATTACAACAAAATCTATCCCTGCAGC
>jcf7180000811806-8099_0
ACCAACTGTGCTTCCTCTCATGCCAGAGCAAACACAGATGAAATTAATGTCGACCTAGCGATATTTCCCAGTTAGCAATTAGTTTTGAGACTGATCAATTCAGTTTTCAATGAAAACTCT
>jcf7180000811821-8340_0
GCTATATGACTGGACATGAATTATACTTCTTTATCTTAATTCCTGACATTTCTGTCATGCCTCATCATGTCATGTTCAGCTCAGTCACTTTAGTTTATAACTTGAGACAACAAACACGAC
>jcf7180000811827-14707_0
ATCTGTGACTCTGCTTTATTTTCATTAAAACTTTTCTTGAAAGTGGTAGTTCTGCTGATAAATTTGCTGTAGAGACTATGGTAGAATCCTCCCAAGAACTGCTTTATTTGTTACTGAAAG
>jcf7180000811827-3022_0
TGTAATGGGAAATATAGACAGATCATAAAATAGCAGTCAATTAAATGGATAATGTTAAAAAACTTCAGTGTCACCACAATATGAATAACTTATATACAGGCCAGGAGTTTTCTTTTGTTT
>jcf7180000811831-10305_0
CTGCTGAACTCTAACAACTCTCCCTGAAGCAAACAAGCAAAAATGGACAGAATTTTTAACAGCAGCTGATTAGTTAACCAAACTTTCACACTTCCTTCCTGACAATAGTGAAAGCTGTGC
>jcf7180000811832-11997_0
ATGTACTTCTGAGTGGAAAGCTTTCAAAATTATTTTTTCCTATCATTATCAATCATTAGTTTTTTTGGTTTTTTTTCTTTCATGACTCAGTCCTTTCTTTGCAGACATCTTGTTGCTCCT
>jcf7180000811833-11971_0
TGGTGTTGAAAAAGTTTTGACAGGTTAACTTTGTGCCAAATAAATACAATTAATCTTGCCTTAATGCAAGTGTAGCATAAATTCTGTATCAGGCATAGGAATGTGATTGCAGGTTTACAC
>jcf7180000811837-14761_0
CTTGAACACCGTATTGGGCAATTTTTCATTTTCTATAAAAGCAGCAATTTGACATTTAAGATCTGACATCATCTCACCGTATTTCTCAAATATGTTTCATAATTGAGTGAACAACGCTGA
>jcf7180000811849-14204_0
TTTCATCAAAAGAGGAAATGCTCCTTAAGTCTTCTCTAAGCACTCTTCTTTGAGATGTATATGTATTTTTTGTATTACTGGTCTTTAGAAATACTTAAATGCATTAGGAAGGTTGATGGG
>jcf7180000811850-6861_0
CTGACTATGAAACCGAAAATGCAATGCAAATAGTTATTATTACCCCCTCTACATATACACGTAGTCATACTCTTTTTATAGCTTTTTAGAATGACAGCCTCTGTGTTCTACCTCAGCAAA
>jcf7180000811856-10648_0
CTGATAGTGGGATTTCACCCCGAGGTCAGCACACATCAAACCAGCCCCCAAACTGCCCAATGGGCATAGGTAACCTCATATACATCGACCTGCCCCAGCTCAGAGCGCTGCTGTCGCTCT
>jcf7180000811857-1230_0
AAAAGTGTATCTGCACTACAACATAGGTAAAAAAAGAAAGGATCCATGTGTGGCACTAATGAAATCTTTGAAATTCATCAGGTTCTCAAGAAATATCTGGTGAAAGACCAGGTAAGATAG
>jcf7180000811859-6549_0
AGGCTCCATTTTTCAGGGTTAATTAAGCCACTGCACAACACAGTACTCTGTAGAGATGCCTAAGCTGATTTGGACCGCAAAAGCAGTTTAGCTCCATGAATACAGCATCTGCCTAGAACA
>jcf7180000811864-11816_0
AAGGCACATTTTTGTACCAGCTATAAAAATCCTAGCAGAGAAAGATTGTTGACCTAGAGCTTTTCTGGAGCTCAAGTATTTAGAAAGCTCTTTCATAAGTAGAATTAAATTACTGCTGAG
>jcf7180000811865-1430_0
GATTGCAAAAGGCCAAGCTGGAGTCACTAGAGCCAAAGAGAACTCTTGACACTTTATCTGACAGCTGAGTTTGTCCCTGTGAGATCAGAGATGAACTTTCATCATCTGGTACTTCATGCA
>jcf7180000811865-15319_0
AACCATCACCAAACGAATAAGCCAAAAATCAGCGTCAGCGCCGCAGGAAACGGGAAAGTGTCTGCGCCCTGAAGCTGGCACCGCACGTCAAAGCGAGAATCCAGGGGGAGGGGAGCGGAG
>jcf7180000811869-6144_0
CCTAACGGGGCCCCCATCAGGTCTGAGTCTGTTTCTCTCTGTGCAACTCTCTGACACATAGCTCAAGAAGGGACTTCTGCATTCAGTTCTGAACTTGGTGCCGTATCAGCTCTATCTTCA
>jcf7180000811870-7387_0
GGTTGGCTCATTTTCCAATCACGCTCTAGGGTGCCGTGGTCACCTCTAGTACCCTATGATGCCATGTGCTGGAAGGTTCCTTCTGTTAAACCCATTGGGTCCTTGCTGTACCCCCGTCCA
>jcf7180000811872-2240_0
TGAATCTCAGATATAAATTCAAAGTGAGCATACTCTTGGGTCAGGGTAAAATTGCTGATAAGTGGCAGTGACATTCAGGAAACAGGTTATGTTTGTTAACCTTAACCTTTGCCTCCAGTT
>jcf7180000811877-67009_0
GAGTAGGTGAACTGCTGCATGGGGCTTATTTGCCATCTGCAATAAACCACAACACCCTACAATCCACGGAGTGTGCCAGGAACACAGCAGCACATGAGGCATGTTGTTTTTTCCCAGAAC
>jcf7180000811878-8755_0
CCCTGCTCACTCTTTTGGGTTTTTTTTTCTAGTAAGCATACCCTAGAAATCAGAGGCAGCTGGATCATTAAACATATTTATTGTTTAAAGTTCCTAATTTGACATTATCTGTACTCTGAA
>jcf7180000811879-3062_0
CTCTAGAATGATCTTTGACAAGTCTTCTGCCAACCCCTGCAGCCCCAGTGAGTGCTTAAGGGAAGACCAGACTGACCATTTGTGGGGTCTAACCCAGCAGGGCATGAGAAAGCTCTTGTA
>jcf7180000811882-866_0
TTGTTATAGGAAGCCCAACATGCCAGCCAATCCACAGACATCAAATGCCAGCTGGAATACTGTTACAGGTGAAGAGTGTCCCTTCTTACCTTGTCAAGCATTTCACATCCTCATCTGTTG
>jcf7180000811883-4356_0
CTTTGCTCAGGATTCATTCATGCCGTGATTATGGTGATCAGAACAGCTGCTAAAGCTTATAAGGAGAATTTGCTGTTGCAGAGAGCTGTCCTGCTGTTTCTGGTTTACAGTGTGTTTTAA
>jcf7180000811886-17470_0
TTAATTGTGTCTTTAGTATTTATCCTGCCTAAGCTCTCAGTTTTTATTATGCTTGTGAAGGGCAATATTCAGACTATTCTGTGGGCAGCATGAAATCAATGCTGCCTTCAATTAAACATT
>jcf7180000811887-12035_0
ATTATAAAAAGCATTTACCCCACTCTGAAGACAGCATTAAGCAGACAATCTAATTCCTACGGTTAAGCAAGCATGACAGGGAAGTGCTTTTAAAGTTACAAACCTTTTCTCGCAGCGTTA
>jcf7180000811888-9566_0
TGTGCTTGTTTTTACTATGACCCCTCTCTAAAGCAATTTGGGAAGATTCCTCTGTCTTTTCAGGCTTTCAGCTTGAAACATTGCCAGCTCATTTTGTTTGTTGCTGTTATCATTCTCTAA
>jcf7180000811890-4423_0
AACATTTTTTTCTTTAATGTCAAGATTGAAGAAATTGATTTACACCTGGTTCACAAAGCACCTGCCTTCAGCTTTATATCAAATATAGAGTGTTTGAAGTCTGTCAGTGGAAGCCTCCCT
>jcf7180000811894-25469_0
GTTTGAGCCTGAGCATTTTTTTCCCTGAGCACTGTATGTGTTACAGACTTCATGGTGTGCATTAGCACTTGTTCCTTTAATACAATATTTGATTGGTTATGTCCACTGAAGTCAAATTAA
>jcf7180000811894-5329_0
TGGCACTATGGCTCCTTGTACTTCAAACCTAAAACTTCTTGGTGCCAGTTAAAAAACTACTAAAATAATTAGAGAATTCTTTTTTATATCAAATTGGTGGCATGGGACAGTGAAAATTAT
>jcf7180000811895-81_0
GATGGGGTGGGATGTTCTAACTGGGAATGATGGGGTGGGATGTTCTGAGCAGGAATGATAGGGTGGGATGTTCTAAGCACCTGCACCAGGTACTAGAGGGATCTTTGCTCTAATAGACCC
>jcf7180000811897-16808_0
ACCCCATGAGAGCCCCTGACACACTGGCCAGTTGTACATTCCTACTTGATATGCAACAACATACCAGCAATTCAAAAGTAGCTTGGAACTAAAAGCCAGATCCTGAAGCAACTCGATGCT
>jcf7180000811897-1888_0
GTCCAGCTGTGTCCAGTCCTCATCAGCAAGAGCCAAAACCACACCACGATGCACAAACACGACTCCAAAATCTGTCACAGCTGAGTTTATACAGGGTGGGTGGTGAAGGTTTGGGAATGT
>jcf7180000811899-16353_0
CCGCATCCAAGGATCTGCTAATTACACACTTGGCCCATGAGCTGTGTTTGCAGAGGAGGAGAGAAGAAGGGATTCGTGTACATGGGAGATACAAGGCAGTGAAGTGATGGAATAATTCAC
>jcf7180000811899-3500_0
TTCTGCAGCTTCACTAAGCTCAGAATCATTCCCAAAATCCTCTTCTCTGAATGCATGAGGGCAAGAGTTAGTTTTACTTTTTCAGTAAAAGGCCTTTTTAAATTCCGTATTTTTTTTCTA
>jcf7180000811904-5182_0
GCTGATTGCCCGGTGGTTGGTTGGTGATGGAGTCAGATTTCCAGGCAATGTTGCTGCAGATGCCACAGGCAGAGATGAGGGTCACTGCTCTGACTGGAACTGAGCCGGTTGTGGCGGTGC
>jcf7180000811904-19497_0
TTATTCTTTCCTGAATACTGTGGGTTTTACCTGCCATTGTGTGAATTGATCTAGTTCTCTTGATTTCTTTCAAGAATTTACTCTCCTTGGTATGAACACAGCACAGCTTTGGGAAATTAA
>jcf7180000811906-6676_0
TGATGCTGTGGTAGCTGAGGAGATGCCTGCATAGAGAGTGATGAGTCTGGAAGACAACAGGCCCCAAGCCTTATTCATGGGCAGAATGAAAACACACCTTATATAGAGAGACACAAGAGT
>jcf7180000811906-17299_0
GTAAATGCCAGTTGCTGCTAGAAATATGAGGCAGGGATTGAATTTCTGGGCAAAGCTGGGAATAGTAAGCTTGAATTGCAAAACTCATTTTCAGTTTATCCAGCTGTACTGACCTTGTCA
>jcf7180000811909-6217_0
GAACATAGCACAGCTAATCTAATAGAAATATCTAAACCACACAAATATTTCATTTTAGGCGTATTTTTTTAGTAGACTTTCTTTCTGTTTCCTATTATTTCAAGAATTAAAGCCAAATCC
>jcf7180000811910-11788_0
GATGGCAGCTCTTCTGCCTAGTACAGTCCATTTCATTGCAGACTGCTAAATTAACTTCCGTCTGAGCAAAAAAATAATAATAAATTTAAAAAAAGACTCAAACAAAATTGATTGTTCTTA
>jcf7180000811911-16836_0
CAGGCACTGCTCACTTAACTGTCTTCATCTCTGCAACAGAAACAAGTCTGAAAACATTGCCTGTTAAATTTCCAATTTAGGCTTCCTCCTAAGAATAGCCCTTGGGTTGCGTGTGGGCTC
>jcf7180000811912-34644_0
TTCCTAATTTTAAAACAAAACAAAAGAAGTTAACCTTCCACTTAGCATGAAGGAAGATATATCACTGGTGTAATTCTCACCCTGGAGAGATACTCAGATATGGGGATAATAAATTAAGCA
>jcf7180000811912-24347_0
TTTATATATGGGCCTCAATTTCTTGTAAGAGCTAGGGAAAGAAGCTTCCTAAGAGGTGAGATAAAAGGAAAGCCAAACTATCGCATGTGTCCTAAGGAATTAAACTTATGGAGTTCTTTA
>jcf7180000811913-4721_0
CAGACAGGGGTGGTGTAAGTGGGATGGAACAAAGAAGGGAAAGTTAGTGGCAGCTTTTGGTAAGTGTCCTGATAGTGACAGGCTGAGAAGCTGCCTCTGTCCAGAGGTGCTGGAGGGAAC
>jcf7180000811915-5966_0
TGGAGTAACCACAGCACTACTTTTCAGCAGGACTGGAAAAAGTAGAGTGGGAATAAAGGGTCTAGCTATGACCTGACATGGGCACTATTCTTGTCTGTCTGGGCTGACTTCAGTGGCATA
>jcf7180000811916-3858_0
TCTGCCTGCTTCTTCTGCTTTGTCCACTTAATTCATGCCTTTTAAAGGGATGGATCCACCCTGTTTCCTTTCATCCTATTTCTTAAGGAGCTTCCTGGTATATCTGGTAACTGCTAGTTT
>jcf7180000811917-10977_0
CCTTAAGAAACAGGGATTCACATATACTAATGTATACTAATGTGCTGAATTTTGTGGAGGGATAAGAGCAGTCTCTTTTTCTGAACTAATTATCACCTGATTATGAGAGATCTGGTGATT
>jcf7180000811919-3776_0
TCCTGGTGCCCAGCTCTATGTTGGGATGCAGCTCCTAGACTCATAGACTCATAGACCAAAATAAATAACCCTCAAATCACAAGGATGAGAAAACAGAACATTCACAAATGCTATCAAATA
>jcf7180000811920-57071_0
ACAGCTGCTTTCTTTTTAAAAGACATGAGGAAGCTGGGAGAGTGCTCACCTCTTTGACTCGTTGGAGTCATTGCTGAGAAATGGGAGATGGAGCTTTGCTACCCTCCTCAGCCTGAGGGA
>jcf7180000811922-6684_0
CAAGGAGCAGAGTGCTGATCAGCCAGCTTCCCTGGGTTTGTCCAAGATGCGGAAGTTCATGATCTCTGCATCGCTGTAGCTGCAGCAGGGAACTGAGTCACGTTCTGCATCTCGAGGGTG
>jcf7180000811923-10143_0
TGCTTCTACATCCAGGTGGAATATTGCAAATATTCATCCTCAGTCTTTACTTACAGAAGCACGGAAGAAACCTGGGGCTGTAGTTCACTTGCGGTTCCCTTCAGGCCTTGAACATTTGGA
>jcf7180000811924-5081_0
GATTTCTTTAAAAAGTGATTCAAGTTTACTCCTTGTTGAATTTTCCTTTGTTTTTAGGGATTTTTACCTTGGTGAAGGTATATTGGGCAACTGTTGACTTGAAAGCTGCTTTTAGGATGT
>jcf7180000811924-20008_0
CTTTGAAGCATGTTGCTTCCCATCTGGTAGAGAAGGAAGGAGTTTACAAATTCAAATCTCCCATTTAGAAAGCATGTCAGTGATATGATACAGTCCCTTCCCCCATTCACCATCCTCAAC
>jcf7180000811926-25181_0
GCTTTATTCTCCAAAATTCTTTTTTCCTGTTTTCAATTTCATTTCCCAGTCATGTAGAAAAATGTGGTGTAACCCAAAAAGGAGACTGAGTAAAATGAAAAAGGGCAGCATATGCTGTAG
>jcf7180000811926-12224_0
AGATATGTCTGTTTAGAATTAAAAAAAGAACATTGTCACCTGTGGTGGCAGAGATTCCCGCCAGCTGCAGTAAAAGAAATTTGAGCAGAGGGGTGGTTGTTCTTGTCTTTTGAAATGATG
>jcf7180000811927-14265_0
AAAACTTCTCTAGATAAACATGAAAAATTGGATTGATAAGTGACAGGTGTAGGGCTGCATCTTGGGGATAAATGTGCTCCTGGAGTCTGCGGTGGAGAGGCTGTGACAGCCTTTACGAGG
>jcf7180000811928-34268_0
ATGGACTTACCCTTCATTTATCTCCTGAGAGTGAATCAGACCCACTTTTATTTCACAAAGTTTTAATTCTGGAAGTGAAAACTTTTTCAGTGCTTCAGGAAATTACTGGCAAGCCTGTGC
>jcf7180000811929-8140_0
ACAACTCTAACCTGACTCAACAGGAGCTGAAAGTGAGAGCCAGGCTTTCACTGTGTTACGATTGTGTAACAATTGATCCCTGAGTCTCCTCAGGTGCTTCTGACTGCAGAATGGGATGGA
>jcf7180000811929-27165_0
GACATTTTTGGCCACTTCCTGGGCTGGAAGGGGCAGAGGGAAAAGCCATGGAGCTGCTCCTTGTAATGCTCCCTGGCCTGGGCACAGGGCTGGCTGCAGGAGAGGGGTTTCACAGAGGAT
>jcf7180000811932-7647_0
ACCCACAACCTAGCAGATGTTTTCAACAGTGCTGGTCATATTCTGAACCATTTGCACAGATTTCTGGATTTGACCATGGTAAATTTATCTCACTAAGCGAACATTTTTATTCTCTGAATG
>jcf7180000811934-5988_0
AGCTGGCATTTTCAAAGGTCATGAAGCTCCTTAGCATCATTCAATTACTGCACAAAGGGCACCACTGACAGTTTTAGCACTGTGGTTAAATTAACTGAGTATTATTCGAGACAATCAAAC
>jcf7180000811935-9155_0
AGGATGGGCTCTCCTCTCAACTCATAGAATCCAGGGGGGTAAGGGGAAGGAAAAAAGTTTCCCCAAAAGTTACACAGGCAGCAGCTCAGGCACTTCACTACCTGGCACTGTTTTGTAACT
>jcf7180000811936-6449_0
CTAATAAGTACAATATCAGGAGTGTGGATCTAATAGAGCAGTTTTATATTTTTTAAATTGTAACTCCCTTGGACCTTAGCTGATAGATTCTTTTCTATGTACTTATTTGGAATACTATTA
>jcf7180000811937-109607_0
TAAGCCCAGATATGTGGATACATGTGACAAAACAGAAAGAGCTGAAGATCCTTGTAAAGTCAGGGAGGTCAGCCAGTGAAAGCAGCTTGAAAATCAGGGTGACCATTCCTTCTGCAGCTG
>jcf7180000811937-143570_0
AGACTTCAGCTAGGTATTTCTTAGGAGCATCCTCTTGTACTGAAAATAAATAATCATCCGGTGACTGGGGATGAAAAGCTGTGGGCCAGCAGGTACATCTTATAGTGTACATCTTATGTG
>jcf7180000811938-7017_0
CATCCACAGCACAATATGAAAACTCACAAAATAGCATTGTGAAATCCACTCAAGCTGCCATTCTAGCTAGTCTTAGCCAAATAAAAAGGCAGTAATCAACCAAGTTAATTTTTTTCTCAG
>jcf7180000811939-25489_0
CTACACTAAGTTGGGTATCTATAAATAAATACTTCCCAAAAGCCAAGGTGAACTAAGATTGCAGAATGAAAATATCTCCCTACTATCTCTGATGTGGAAATTGTTTTCTAGAAATATCCA
>jcf7180000811939-5228_0
TTGCCTTGCAGCATGAGATGTGGCTCACATGGAAGATACAAAGATAACTTATTGTGAGAAACAATCCCCACAGGTGCTCTGACCCTCCCATAGCTATTGATACAGATTTCATTCTCACAG
>jcf7180000811940-22801_0
GGATGAGCAGCACTCTGGGATTCACTGTCACTCCCACCACAGTGGAAACCTGGGAATAGTGTCAAAATCTGTGTAAAATGGAAGCAGAATCTCTGGTTTGGAGAGTGGAATAAAGAACCC
>jcf7180000811943-4838_0
GAAACTCAATATTAACATTCTCAAAGACCATCTTACTGCCCGTCTCTTTCTTTCTGTTTGCTTTGCATTTTTCCACTTGGCTATTTTTGAGCCTCTTTTTCTGAGTATGGACCTGGGATC
>jcf7180000811953-35511_0
CTAATTACAGTACCTGATAACCCAATCTGATCACAGTGCAAGTATGACCTTACTGACTCTGGTGGTGGAGCTAGTGTGGTCAGAGAGAGTTGTGTATCTCTACAAACCACTGCTCTGCAT
>jcf7180000811953-19255_0
TCCCTTCAGCTTATCTGATCTCAGCCTAGATTTTTCTTTAGATACCTACTACCCTTGACGGAGATGGGCCTAAGGTAACAGCAACAACTTGTTATCTTGTCACAACAAGAGAGAGACAAA
>jcf7180000811959-84912_0
GAAAAATACTAGAATGAAAAGTATGTTATAAGGAAAATAAACACATATGTAAATAACTCCAAGCCAAGTGTCTCCAGCTATGTGTCTTAAAGTTCTCCATCACTTTGTTAAATACATAAC
>jcf7180000811987-142366_0
CATTAGTGATGGAAAACCTGTGATAGAAATGCATAGGGCCTGCACTGATGAAAGCTAAAGGTTGTCTTGCCAGGAAAGTTCTTAAAGAAGTGCTGCTTGAAACTGTAGTGATATGTTCAG
>jcf7180000811993-68470_0
CTGGGATTCTCTGGTTGGAAAATAAGAATAATCTAAGGGGCTTTTTTTACCCATCTCATGTATGTTATGTTTTGTTAAATATTCAAGTGTTTTTGATCAGTGCTGCATTAGTCAATAACT
>jcf7180000811998-14347_0
TTGCTTCTTCATCTGAAAAAAAGCAAGCTAAATGTCTTTAGAAAGTGTTCATGAACTCCCCCAGCCACTAAAACCTCCCTGCTAACCACACGGCTGTCACTGCACTTGTGGCTCTGTAGT
>jcf7180000812016-31231_0
TTATCCTCTGAACGATAGGGAAATTACGTTATTATCCGAAAGTGCAAGCTGGAAACCAACGGGTTTTTTCCACGGTAATAAATCCTGGACATAAAATATTTCCACTGTTCTTAAAATTAA
>jcf7180000812024-108721_0
AAGGAAAAATATTTTATTAAATCCTGCCTAAATGTATTTCCAATTGTTTCTATGCGAATTATATCCTTTGACTTATATAGCTTTTCTTTTCCAGTTTGTCCAGAATTTAGCATCATGATG
>jcf7180000812024-21754_0
TAGTCTTATGGTTAAGAAAATCTGTGATCCACCTCTACCTAACAGCTGCAGAAAATGCAGGAACCCCTGATTGCATTTTCTTAAGTCTTCTGATTTGAGACAGTTAGTGGTTTTGGGATT
>jcf7180000812027-236_0
CTATGCACATTTATTTACAGTCCATTTAATTTGTGTTCTGTTTAACAACAGTTTTTAAATTTTTTTTTCTTTCCTCCTTTTTCCTTTCATATTTATGTCCTTGCAAATCTCTCAGGGCCT
>jcf7180000812036-3358_0
GTCTTGGTCAAAGCTTCTAGATAAATACTTTTCCACATAGCAAACCTGTTTCCTCCTTGACTTAATTAATCCTTGTATTGTAAATTTTGTAAGGGAAGTTGATTTGGAACACCAATATTA
>jcf7180000812060-19472_0
AGTACTCCTTCAGTTACTCTGCTTCAGGAAAGACCTGATCCTGGGGGGCATTGATACCCTTCAGCTGACTGCTGTGGGAGCACGGGTTGCTCAGCACTGTAAAGATTGGATTCTAAGGGA
>jcf7180000812060-57606_0
TTAAGGTTACTACAGTTTGGATAAGAGACAGCGCAGTAACATTACCAGTTCTCATCAGGTCACATCAGAGTTACTAGAAGTCAACACTGCTTTCCTGGATCATGTTGACTTATAGAATGC
>jcf7180000812075-29736_0
GTGGCGAAAGACTGAACTAAAACCCACTCTTTTTGCCTAGATCCTTTATATCTTGAGACAAAATAAAGTCAACTAGAAAATCATAGAATGCTGTTTCTCTGATTTTTTTTAAAAATCCTA
>jcf7180000812076-15708_0
CACAGAGTCAAGGCTGTTCGGTAAGTGGACAGGCTTCATCTGGGAGGTGCTTGGGGGCCCCCCTGCCATTAAAGATGCTGGTTGGCATGTCTGGGTGCTTGTGGGGTGTGAATCACTGTG
>jcf7180000812087-63930_0
ATATCCCACAGTAGATGTGCCATTGTTTGGATGGGGTTTAAATCCCACAGTATCCATTGCTCCTTATTGTTATTTATCTCCCTTTCCTTCTATTTACCTCCAAGACCTTTCAGATATTCT
>jcf7180000812101-3566_0
CTCTGTGTTGCCTAAGTGGAAGGGGGTGGGGGGACATATTTGTTCGCCAAAAAAAAGGCACCTAAGAGCCTTCCCAACTGTACCTGTTAACTGTGCAGAGTAGGTTAGTTCCCCTGAGCT
>jcf7180000812103-624_0
ATTAAAAAGAGCCTGGAAAGTTTATTTGAAGAGTATAGATACAACAGTGCTTAGGAGATGAAGCAGGTCATTCCAGGTCATAATTCTGTTAAAGTTAATTTCTATAATTTGGTTCTACTC
>jcf7180000812108-14927_0
AAAATAAACACCTGAATATATACATATGAACATAACTGACTATTTTTTAACATAACAGCTCTGTCATATATATTTTTTCTAGTAGTGGTGACTAGGAAAAGGCACTACTATTTTAATTCT
>jcf7180000812111-5996_0
CTATCTGACAGTGTCAACAGAAATGAGAACACAACTGTTATTGCCAACACAGTGGCAGGGTTTGTACTGTTATTTTACTTTCTAATTCCATTTTGATTGTTATGAAATTGCTTCAAAATG
>jcf7180000812116-6452_0
ATAGCAGACTAGACCTAATTGGTTTAGTGTCTTAGACTGAATCTATCAACATTCCGTTTCCAAGGAACATTTAGGGTATGTGTTCTTTGGTTTGAATGTGCAGTGCTCAAGTGATCTTGG
>jcf7180000812116-33007_0
AGTGTTCAGAGCACTAAAAGTTCTATGCCAAAGTACTGGGGTTTCTTAATTACTTTTGCATAAGAGCTAAGCACTGTGCTTGTTGAGGAGATGGATGTTACTGGTTACAATATTGATGTA
>jcf7180000812117-8831_0
CTAAGCTAGAGTTTAACTAACACAGCAGAGCAAATGTAAACTCAGAGAGAGTGACACTGTGAGACACACATATGCACAGTTTATAGGTGGTTTTAGGGCAGCAAAGTTGTATGAGGGATC
>jcf7180000812137-29881_0
AGTTTTACCTTCCCTGCTTTCTTTAAAGGAAACTGGAGCACTGAGACACAACAAGCTAAATTTCCCAGTATGATTTGGATACATATTCATTAAAATGACAAGTCATTGATCTTAATTACA
>jcf7180000812158-4537_0
TAAATTAGCATCTACTTATTACGTTAGCACTCTTCTGTTTCCTATCGCCAACTTCAGTAAGAAGAGAGAGGAGCTGCACTTTCCTCCCACTGCATCAAACACTTCTTGCAGGAACTGAAA
>jcf7180000812166-21282_0
AAATCTGGGGGAAACCCTGTTCTCTTTAGATTATTCCAGTCTTATCACTGCAATTACTGGCTTTATGCCACAAGTTAGGAGTAGAGATTACTGCCACCTGCATGGAAGCCCATCCCTTCA
>jcf7180000812169-79215_0
CTGGATAATTTACAGGAACAGACATCACAGAGGGGATCTTCTCCTGAACGCACTGAAAGCTCATTAATTATACTCAGCATAACTAATATTGAACAACAAAGTGGGCAATGATGTTATTCC
>jcf7180000812169-59805_0
TTTTAATCTTTTCTGAGCTGGTTTCCCTACCTCTGCAGTACTTTTATTAGTTTGTAACACGCTGCTCCCAGGATGGCACCAGATGGATCTGAATATATGATGGCTTTTTAACAATAGTCT
>jcf7180000812179-7295_0
CCTTAGTAATCACATTTTATGGCAGGAATAGTCAAAATGATGGATAACACTTCGTATCAAAGGGGTAATTTGCTACATATTTTAACTAATAATTTAAATCAACAAGCATACAGAACAGAC
>jcf7180000812181-6074_0
TGTTACGAGTGCATCCCCTTTCCTAAGATATTTTGCTTTTAACAGCAGCTGAGTTCCTTTCATAACATCTCTCATCCACTACCAAGCCGCTGAAACACAGATATCAATTTTTAGCCACAT
>jcf7180000812182-3078_0
TTCTTCTTTTAAACTAATTGTATTGTAAAACACATAATAGAAAATAGAACAAATGTCCACCATTGTGTGAGGAAAAATAACGTGGGCCTGCCACATTCCACACTCATGAGAATTTATCAA
>jcf7180000812190-12727_0
ATTACCTTAATCCACTTTGAAAGTGGATTAAGTGAAACCAGGAAACAACTCGGTTATTCCAGAATGAATAAACTATCTGAATACAGTTCAGCTTTACATTCACATCCGACCTTATTCCAG
>jcf7180000812203-9986_0
AAAGCACAACCTCCCTGCCAATCACTCATTTAAGTTTCCTAACTTGGAGGTTAAAATAGCCCAAATTTTGTGTGTTGTGACTTGATACCCTGTGCATAAAGTTTTTACATGGGAATTAGG
>jcf7180000812203-36109_0
TGGCAACCCTGGCCCGTAGGTCTGGCCTGTCTTTGGGCCACACATAGGACAGCATTGCCCGGATGATCTTCTTGGCATCGATCTCCTTCAGCTGTCGGAAAGAGCGAACAAAGGCACTGC
>jcf7180000812206-32055_0
TTACTTATTGTAATCATAGAATTTACGTAAATATGCATAAAGGCATCATCATTTCCTCCACTGTGTCTCACATGCTTTTGATTTATGTACCAGGAAAAGATGTATACTGTGCAATTCTGC
>jcf7180000812206-53112_0
AGTTGTCAGCAGTTATAGTGTCAGCTGGGCTCCATGAAAAAATCCCTGCTTGTGTGTCAATATCTCACAATGCACTTGTGCTCCCTCATGCCAGAAGTTATTTTATAAAGGGGCACATAA
>jcf7180000812212-6518_0
CCAAAGAGATGAGGATATGAGGGAAAAGGTTCTCACAGGCACATTTATAAGAAGATATTACATTTACGCTGTTCTTCATACCTAAACTTAAGATGCATTTGCAGGTTTTTTTATTTCCAA
>jcf7180000812224-6754_0
AACTAATAAAAAATGCTTAGCATTTACAGAATAATATTTTTTCTGTAGAGACACAAGCTGTCATTTGTACAGACGTAACTGCTTTTCATACTACTGTCACACACTGCAACTAGACAAAGT
>jcf7180000812226-45417_0
TAAATTTGGAATGTGTAGTCAGAGGCAATTTCACATACAGTACCTTGGAGCATGTCACTATCAAATGACAAGTGCAACACTCCTAATAAATAATGAGCTGCAAATACTGTGGCTAAAGCA
>jcf7180000812226-19050_0
AGCAAGATGGACAAGATACAGCCTGGTACAGTGTTCTAAAGCTGAGTCAGCACAGCCAGAACTTCTTGAGTGTACAATTTGTCTGGAATAACAGTACACAGATTTTTACCACAAAATTAT
>jcf7180000812231-5673_0
TATCACCTTTTTCTATACTAAGGGTTTCTGTCTATCCTGACAGCAAAAAAAAGCTTTGTGAGCTGTGCATTTCACCATGGCCTTTATAGTACTGCTGATGTTGAACTGTTCAATGGCAGC
>jcf7180000812237-13060_0
TTGCAACCAAGCAGGCCACCAGGAATGCTAGGTCACAGCAGCAGCCTGATTTCCTGCGGTCATTCATATCCAAATCCCACACACTCTTCAGTTTATCAGCCACAACTCCCTGCCTCTCAG
>jcf7180000812238-27562_0
AGATACTGATGCTCTCTGCTTCCGTGGGGTTCCAAGTGGGGAGAGGAGCTGTGGGAGGGCCATGGGGATTTCAGGGAGCAGGATAGGAATTGATAACCTGGTTCTGGGATGCCTGGGCAC
>jcf7180000812240-21426_0
TTTTAAAAGTTGCACATTTTTTCAGAAACTAACAGGAAGCTTTTGACAATGGAAGTCTGATTTCCTCACTCTCCTTCTGACCTTGACATGACACCTTGCAGAAATTAAATCAGCTCAGGA
>jcf7180000812240-8585_0
TTGAGCTGGTGCTCCAGCCTCCCTCAGTTTTCCATGCTGAGGCAGAGCAGCCTGCAGTGTCGAGGGCCAGCAGCCATTCGGGCATCAGCCTGCCTGGTTTCTTTGCTGCATTAGAAGAAG
>jcf7180000812243-10934_0
CCAGCAGGACTGTGCCCTACACCTGGATCTTTTTCCACAAGGGATTTAGGAGTCAAATGATATTAATTGTTAGTTCCATGATTTTATGGGGCTTCTGTAGGTTCAGTAATTTTTATACCT
>jcf7180000812244-103009_0
TTGCATTGTGGGAACAAGCCAAATGGAAATTATTTTAACTCTGAACATGCAGAATGATTACTGGGACTGACAGTGGTCCAGAGCTATCTTATTCCAAAATTACAGCCCAGTTCCAGAAAC
>jcf7180000812245-1694_0
CTACCCTTTTCTCTAACTTAAATTTTCTCTACACAGGCAATTTTGCATGTGTGCAGCAACGCTTGAGAATGGGTTTTTGCAATAGCTATTCTGATTTTTCAACTCTTATCCCTCTTGATG
>jcf7180000812248-2480_0
TGACAATCTGAGCCAATCTCAGGGTCACCTGGAAGTAACATCGTAACTTCGTTTTTTTGGTTTTTTTTTTTAACTTTTCTTTGGTTCCTCCAAGTTGCTTCTTCAGAGTTACTGCAAGAG
>jcf7180000812252-46077_0
TTGATAATATCTGTGGAGTCCTTCAGTATCACAATAAATAATGAAGATATTTGCTAATCGCATCCAGGGTAAGTTTAAGCATCTGGCATTAACTAATGCCACCTTTATGGTGGCAATCAG
>jcf7180000812254-3453_0
CAGTCATGGTGTCTTAGACAAAGCTCAGTGAAACAGGAAAGTGTGGACAGAAATCTGATAGTTAATTCTAAGGGTTTATCTACTCAGCACATCAAAGTTTGACACAGTTCAGATACCTCA
>jcf7180000812255-10346_0
ACCAAAAAAACAACTGCATCATTTTGTAAGGTTTGTGTCTAGGAAAGAAAGAATCTATTTGATATGAAATAATGGCATTTCCATGTTCCCCATCAGTGCAACTCCAGATGATCCTGGAAA
>jcf7180000812256-12691_0
TTTACGAGGGATTGAAGCTGCAACACCTGTGCTTTTGGGGTGATTGATTTTTGAAGAATTACGCTGGATACAACTGACTAGCAATAAACATTAATGCTTTCATGGAGTAAGGCAGTCTCA
>jcf7180000812259-3101_0
CTACGATGACAGATTATGGCCTCCACAGCTTTTCTATATTTGTACTATACAGTGCATGGGCCAGATGCCTCATATCACTCATGTAAATAATCTTATTGAAATGTTCTTCATATTGCCAGC
>jcf7180000812260-9770_0
CTTAGCCAGACTCAGTTTAAAACAAGGAAAAGATAAGATACAATCTCCTATTCTCCACCCTAATGAACCCATAGCAGAATTTTTGGTTCCTTTTCCAGGTTTTCATATTAACAAGCCTAA
>jcf7180000812261-2128_0
AGTTCTAGAAACTCACCATCTTTCAAAAATCATGAGACGGGAGGGATAGGGCAAAAGAAAAGATGTTGGAACAGATGACCCACTGGTCTCTTCCAACCTTACCCATTCTGTGATTCTGTG
>jcf7180000812264-18588_0
TGGCCATCCGTGCCCATGGCGTATGGGTGGCTCTGCAGGGTTGCTGTGGTGCTGCTGACTCACACACAGTGCCACTTCCCCTCACCAGCTGGCCCCACCATCGCAATGCTGCCTTTTTTT
>jcf7180000812267-12354_0
GCTACCAGAACTGCAGAACAGAGCTGCCTGGCAGGTTGGTAAATGCGTACACCAACAAACAAATAAAATGAATGTCCAGAGCATCTTGAAGAAAATGAATCTGACTTTGTCATCTGGCAA
>jcf7180000812269-4593_0
GTAGGAAAGCATTCTGTTTTTCCAAAATAGTTATCAAGGCATGATGAAGGTAGACAGAGGGGAAACACGACACTGCAAAAATTGTATAATGCGAGCCACAAACAGCGAAAGAGGAAGAAA
>jcf7180000812269-14935_0
CCCAAAGCACAGTTTTATGAAAGCATTCCTTTAGCTTGAAATATGATGTGCTCAACATAACACATTTGTCCTTAAGGCTGTATGATTATGCTTTTGCAAGCACCTAGACAGCACTTTTCA
>jcf7180000812272-63717_0
CTAATAGACTAATTTGCTAAACATTTTAATAGCTTCCACTTTATAAATACAATAATGACTGGGATGCAGGAAAAGTGTTTCAGTAGTAACGTGAAACAGTGGACATTTCTCTCTGACCAC
>jcf7180000812272-85345_0
ACACAATCCTACAAAAAAATCCAGTTCCTCCTGTGAAATCTTAAGCTTTTAATGGATGCAGTTCTCTCTGTGTGGGCTCCTCTGCCTTTGTGCATGGGTTTATCGCTGCCTCAAATGCCA
>jcf7180000812274-8942_0
TTAAAACGTTGTTATAAATTGCACAATGGAAGGAATTCAGTTAAGATTTCTAAAGGAAAACATCAAACTACCAAGCTGTTAATTGCTATACATACCCTGTCATACCTAAAGGGACTTGGA
>jcf7180000812275-4566_0
AGAGATTTTGACTTATTTGGTCTATTTGTTGTTTTTATTTGAATACTCTCTTGAATATAGCGTATTTTGTCTTTCCTTTTTTTCCTACAAATTACAGACAGTGCATGCTGACTGAGCAGC
>jcf7180000812276-3322_0
TCACTCTTATATTTTATTCTTGTTCAATGGCTTTTAACCATTTCATCATTTAATGCCTCGTTTATTATCTTCTATTCATCTCTTTAGTTTATAATATTGTTTCTCTGGTTGATCCTCTAA
>jcf7180000812277-807_0
AAAAACCCCAGCATATTATGACTTGTTTGTTCTGTCCTCTTCCATCCTCATTTTGATAAAACAAGTAGCACCAAATCCCAATTCTACTTAAAAAAAACCTCTTCTTATAGTGCTAAATTA
>jcf7180000812277-30977_0
ATTCTGTGTTTAGAAAATTCATGGGAGAAATGGGCAAATAAATGTCCTTTTTCTGTGTTCTTTGTAGAGAAAGTGGTCTACTACCAGCAGCTTGCAGTGTATAATCACCCGAAACTGCTG
>jcf7180000812279-10069_0
TTACCCAACACTTTTCACCCAAACCTCTCATAAGTAGTTTGCACAGGAGGTAACAGTTACTAACTTTACAAAATACACTGGGGAAAAGTGAACTGATTTGTCAGGGGTGTTCAGACCTGT
>jcf7180000812282-5216_0
TAATGGTTTTATCCAGCAGTGGTTTAATGGTTTTGAATAAGCTGTAGAGCGGAGGAACAAACACTTTAGTGAGAATGGAGGAGTTTACTGAAAGGCAGGAGTATCAGCCTACTTTGAATA
>jcf7180000812283-20799_0
ATGAAAGGATAATTGCACTGGAAGAAGGCAAATGAAGCCAAGAGCCTGGACTAGGATGCTACAGGCTCCTGCCGAGCACAGGTTACAAAATACCAACCCCCCAGGTTACAAAAATACTAA
>jcf7180000812283-6927_0
CACTAGATCAGTCATCTCTGTAAAGGTCACAGCTACACAAACCCTCTGGATTCTGCTGGCTTCTAAAAGAGATGAAGTTTATACAATGACACTGTACGTGTTTTGTTCATCTGTCACAAC
>jcf7180000812284-2477_0
GCTCTGTTTCCACACAAAGTAGCTCTAAGGGGAATAGGTTGCCTGGATCTCATCTGGAGGTGACAGAGACGCAAATGACAAGTAGTTAAAACAGCCCAGGACCAAAAATGTCCTTATTCT
>jcf7180000812285-8151_0
TGCCGAAGAAAATGCACCAGCTGGTTAAATTTTTCATCTGCCTTGCAGATCTAAACAACACAAAAGAGAAGAGGGAAGTTAAAAAACGGACTTCTGGCTCCTCTGTTAACGTGATCCTAA
>jcf7180000812286-8177_0
GGTGAGACAAACATGGAATGTGGAATTTAAATAGTAAATACACCAGAAAAAAAGCAACAATCCTAAATTCAAATATAGGATGGCACTGGTGACTGCTGCAGTAACAATGTTAGGAGGTTT
>jcf7180000812286-24491_0
ATTTGGTAAAATAACCCAAACAGGAGAGAGAAACAATTGTCACAACTGTCTTTCACCCCGGTGTCCACCCTTTCTCCCTGCCCCTCCAGCTGCTCCTGTGCTCCCACACTGCTGGAACAC
>jcf7180000812287-6067_0
ATTTTATATTGATTAAAAATAGTTAAAACTCTGCATCTTTTCTGTCTGCCCCCTCTCTACTGAGTGAAGCCAAAGTTACTTGATTTTGTTTCTGAGGGCCCTTTGGTACCTGTAACTGCT
>jcf7180000812288-7396_0
CATCTACAGCTTTTCTGCAGCGCAACACACGGCACACTAGAGACCAGATTTATTGCGCACAAAATTGTGTATGTCTTATTTATACAGAGCAGAGATCAGAAAATGTTATTATCAAGTTTA
>jcf7180000812288-33555_0
GAGCTGATTTGCTTCCACAGGGTGGTGGTGAGGACTGGCATTAACACTTGCCCAAAATAGCACCACTTTTAGTCTGATGGAGGAGCAAACACTCAAACTGCTACAGAGACAGCTGACGAA
>jcf7180000812289-2928_0
AGGCAGAGAATGAGGCTGGAAAGGCTGATTTGCCAGCAGATTGCTCAAAACTGCAATAAGCATAGAGAACAAAACAGGGGTTTTTCTACCAGATAAAATCTCAGACATATGTTCAGCAAA
>jcf7180000812290-9964_0
AGCTGCAGTCCCATGTTGTGCTGGGGGTTCATCACCCACATATTACTGGTGGCAGTGACATCGAACTCCAGCCAGCCCTCCTCCGACGCCCACACCGCCCGCATGTCCAGCAGAAACAGG
>jcf7180000812291-3758_0
TTCTGATTTTAAGTGCTTCTTCTGCCTTGACATTTCAAATTACCTAAACCAAAATTATCTCATAAAATAATTAATTTTGTTAAAAACAAAGGGAAAACAAGTGAGCAACTTTAAAGGATT
>jcf7180000812292-31870_0
AGCATAGAGTTTACACAGAGTTCATTCCTCCTTCTCAGTGAGAGAGTGAACTAACACTTGTATTAATTATTCACAGCATCTTCTTATGCTCACGCTCCCCATCTTTTTCAAACAGATGTA
>jcf7180000812293-1880_0
CTTTCTGTAGGACTCCAAGGAACACAGAAATGCCTGAGTCTGGTGTTTTTTCACATGAGGTGCAAGGTGAAATGTGTAAATCTTCAGTAAATCTAACAAACCCGTTGCCTCTGCAAGAAG
>jcf7180000812294-6233_0
TAAGAGGTGCTTAACTGTGTTTTGAACCCTGATTAAGCCTAAGGTTACTCAGTGTTTATACGTGCATTCGCAGTGCACTGGGAAAATTCAGTGTTTAATGGTTCCTGTGCTGATCTTTTG
>jcf7180000812295-1836_0
GAACCCATGCCATCCCCAGTTAAGAAGGGTGGAAAGAAAACAGGACAATAGTTTCTGTCTGTTATCTGCTTTATGGTCAGACTTAGCACAGTGAGCAGGATGTGCTCTTTAGAGAAATTG
>jcf7180000812296-735_0
ATGAGTATATATTTCCTTCTGCTTGTTTTGCCCCAGAGACGGTGATTTCAGGGGATGACGAGGCAGACAGCTACAGGGTGTGACTGTCTGGCTTCTCTACCAGCTCTTGGCAATGCAGGA
>jcf7180000812296-36190_0
CAGCATCCAAACTTTTTCCTCTTTTTAAAGCCTATCTTTTTTAGAAGCCTTCTTCCCATCTCATTTTGTCATCTTCTGCAGCTGCAGCCCATGAAACTGCACATTTCTACATCCTGCACT
>jcf7180000812298-7867_0
AAAGGAAAAACTGTTTGGCTTTGATGCGCTTCTTTTTCATTAAATACATCTTTTAGTGGTTTCTAAAAGTCTCCTCCCAAGGAAGCAATCACAGAAACCCATTAGGGTTATTTTTATACC
>jcf7180000812298-23980_0
ATGAACTGTACCTTGCACCCATCAGGATACCCATCACCCCACAGGAACAGGATTCACTGGCATCAAAGTTACCCTAAATCCTCTATTAGCCAACCCCTAATGCTCTTGGCATCACCTTTC
>jcf7180000812299-1160_0
ACTCACAGCAGCAGTAATATACATTTGCTCTTACCAGAGGATCCTCCCCTAACACGTGATGTAGTAGGAAGTACTTTTCTGTTTTCAGTTACTCTGTGTTTCAGAGGGGGCAAAAGAGAT
>jcf7180000812303-8713_0
AATCCCCGCATTGTCTGCGAGCCCCGTGTTTGACAGCGACCTCTATTAATGTGCTGTGCCGGGCCAAAAATGTGTCACTGCTGTGAGGGGGCGAGCGCAGAGCGCCTCTGATGTGTGAGT
>jcf7180000812307-4411_0
ATCTGTTTGTGTGGAGTATGTGAGTATCAGCTTTCCTTTTCACAACCCCCCAAAGAACTGAGTCCTGACATGGTGGTATACAGCTACAAATTTCAGAGAAAAACAGAATCCCAGAATGGG
>jcf7180000812310-18509_0
TGGGGACATGCTTCCTCATGCTGCTTTGTTCCCTCTTTAGAAACTACTGTAGCTACTCTTTGGGTAAAAATGCTGAAAGTAGAATGAAACAGCACTAAAATCCAGGAAATGCTGCAACTT
>jcf7180000812312-49682_0
GAAGTCCTTTTCCTTGGCCCTGTCTCTGCTGAAAGAATTGCTATGGCAGCTCTTTTCCACGTGGTTGTTCTCCCCCATCCACTTGCACTACACTCCATCTGAGGCTGCCAGATTCTTCAC
>jcf7180000812314-14065_0
GCAGACTCAGGCTCCCAAGCTGGGAGGAGACGATGCTGTGTAAGACGACGACCACTGAGCAATGATCATGAAGATCCCAAACTTTAACGTTATTATGGGTACTATTATTATTGTATAGGC
>jcf7180000812317-21011_0
AAGGGAAACATCAGCAGTAGAAAAGTGGGTGGTGGGCACTTGGCAAAGACTGAGAAAAACTGTGTGTTCCTGTGAGAGCTACTTTGGAGCCCTTGGTGTTGTGGCAGCCATAACCTCTGT
>jcf7180000812324-53889_0
AAGGGAAGGGCAAACTCACTTGAAGCTGCATTCCTGTAGTCATGGCAGGCATCTTTTCCCCACTAACAGTTACAGAGCAAACTGGGTTAGAACTGTGTGCCTCTGTAGAAGAAAACAACC
>jcf7180000812331-27198_0
TTCCCTAAAGCTGATTCACTTTCACTATATATTTTGGTCCTATTAAAATTCCTATCAACAGCTATACACTTCCAATACCAATTACATTCATTCTTTGTATTACTCATATCCCCACAAGAT
>jcf7180000812333-19704_0
GAGCCCAGCCTGCACCCACCGCTGTCCCCATGCAAAGGCTTCATTCAGGCAACTTCCACTGGCTCTCAGCACACACTTGCTACTTCCCCTTATCTAATCTTACTTTCTGGTACTTGACAG
>jcf7180000812347-81646_0
GCAGCACTGAAACTTAGCATAGGGGTTATGACTTAGCAGAAATAATAAAATTCATTTATTGCTTATTAGACATGAAGCAATAATATTTTTGGCATTCCACCTCCCTGCTCCCTCTATGGT
>jcf7180000812358-9302_0
ACAAAAAAGTGTGACTGGAGGCAGGTTTGGCAGCAGAGAATAAGCTATCAAGACTGTCATGAACGTTGGATTGGCAGCAGAGGAGATAACTATATTTAAGGGTTTTAGAGAAGAACTTGT
>jcf7180000812360-24585_0
TCTCAGTACGTGCAGCATTGTGACAGTATTTAACCTGTATTCATATTTACTTGAATTGCCCTTACAGAAGGGGCTTAGTGTTAATGCATTCATTCTCATTTCTTTACTGCCATACTGTGC
>jcf7180000812368-14342_0
TATTATTTACTGAAAATACTGCTGAAAAACCAGTATTTCAACAGAATAAAACCTAAGGCCTATTGAAAGGGAAGAGGGAGTCTGCCCAAAATTCTTGGAAGACAAACCCTTTCCTTGGGG
>jcf7180000812379-2852_0
TTCTTTTCTTTTCAGCAATCTCAATCTTATGTCTACTTTTCAACAGCTGAGTGCCTAATGTCTGTGTTGTCATGACCTACTACTATGAAATCCGCCTATGGAAATGAATGTTAGTAATTA
>jcf7180000812407-23987_0
CACCCAGCACCTGCAGTCTGACGCCCCCATCTCACTTTAAGCTACCCACTCTACTCTTTCACCACACAACACAATGACTTCTGATCCCAGGCACATTTGCTCCAGGTCCTGGATGTGCCC
>jcf7180000812409-53600_0
ACTACAGATATAGCATTCATTATTTACACTACATATTTAGTCAGGTACACATTCCCTTACCTTTAAAATAAGCTTCCCATTTAATTAATTTCTCACTGTTTCCATCCACATGCTTCCTCA
>jcf7180000812409-41644_0
TGAATTGTATGGGATAGTGGCAGGAATATTGAAGGTCTTTCAGGGGTTCTGTTTCCAAGACAACACCCAGATGTGACCACATAACTACATCTCTTCCATAAACCTCCTCTTAAAACTAAC
>jcf7180000812410-34808_0
TTTCTTTTGCTTTCCTTTCATCTGCGGCCCACAGCCAAAGCTTTTGAGGAACTCAAACCGGGAACATGGCCAACTGCTACAAAGGTTGTTACATGGTTTCCGAATTATGTTCTTGGGTAA
>jcf7180000812413-24341_0
TACAGTACACCAGATTTAGTCAGTGAAAAATAGGATTGGCACTTGCTGGAGTTCTGTTTGTCTATCATTTCCACTGGTGTTTTCCTCAAGAATAAAATTAGATTATCCTTAATTCTTCCA
>jcf7180000812419-49388_0
GTCTAAAATTAACCTGAGTTTTAATAAAAGATTGCTAAATGAAAACAGCTAATTAAAGGCAAAGGCAAAAAAGTTGTAACATCTTAACTTTTATTTTCTACCACTATGACCACAAACAAG
>jcf7180000812424-1889_0
CTTTTCAAGATACGGCCAGATTACTTGAAAACCTGAGCATAAACCAATGTGGCAGAAAAGTATTTGACAAATAAATTCAATGACTGGGCACTTATAGGCTTGTCAGCCTGACATGATTCA
>jcf7180000812435-12979_0
GCTGCTACTCGTATTTTTAAAGCAGTGAAAAGGAGGTAGAAATACCCAAGAGCCAGGGCGCTGAACTTGGGATTTAACACACAATCTGAACAGCAGCAGCGCACTGGCTCACCTATCAGC
>jcf7180000812440-23926_0
TGCAGAGCATGCACAGTGATCCTGGGAGAGCACTCAGCTCCTTGCTCCTGTGAAGCTGCCCCAGCCAGTCTCGAACCACCAGGATTTAGGAATAACTAGCCCTTGTGTACAGACACCCAT
>jcf7180000812444-40819_0
ATGCCCGAAGGAGATGTAAAGTCTCTCTCCATGAGAGGCAGCTGACAGAGCAAAGTCTATGTTGAGAAGTCTGTAGCTATAGAGGGATGTACATGAGATTGCCCAATTGGCATCATTTGA
>jcf7180000812448-9215_0
CTGAATTACTGCATTTGACTTAAACCCAAACTTACTCTACTTATTATTACTACCCAAGCATACTTACTTATTGGGGAAACAAAAATAAGGGATTTGGTTAGATGTTCACTTCTTTTTAGC
>jcf7180000812449-13391_0
CAGCTGAGAGCTGCAGACTCTTGCCCTCTTCAAGAGCCTCTCCAGCTGGCACAAACCAATCCTGCAGCCACAGCCAGTGCCATAAGGGAGCGAGAGCACAAGCAACCAGTGAGAAATTGC
>jcf7180000812449-32543_0
AGCCCGTGACAGCTTGTTTTGCAAAACAAATATGGTCCTCTCAACCAAGCTAGGAACACTGGCAAGTTCTAACCAGGGAGAGGGAATTCTTAGGAAACGTGAAGTGGTACCTGGCAGATC
>jcf7180000812452-11322_0
CTCTAACCACCAGTGGAAATTGCTGCTCCAATACCAGACAAATATATGGAAGTGTAGGACCCCAGAGGACATTTTGTTCAATGCATGAACAAAATGTTCATGCATTCATAAACTTTTTAG
>jcf7180000812455-6643_0
GTGCTGCTGCTTGTGCTCTCTGCAGCCACTTTCACAGCACTCTCAGCTGATGATGAAGTCGTCTACAAAGTAGCCTCTTCCAGGGTAAAGGCTCCCTCCAAACTCTAAACAGCCCAAGAT
>jcf7180000812464-21759_0
AGTTCATCCTAGAGACCAGAGGCACACAGGGACACAGGCTCTGTTAGGCTCAGTTCATCTTAGAGACCAGAGGCACACAGGGACACAGGCTCTGTTAGGCTCAGTTCATCCTAGAGACCA
>jcf7180000812475-16346_0
AGAAATGAATGTATTATGCCACTTCAGCTGCATTTGGAACTGATGGGATTATACAGTGTGTATAATCTAATTCTACTGTCCCAGGCAAAACACCCATTTCTGCAACACCTTTTTTGCTAT
>jcf7180000812481-29165_0
AGACAGAAAGGTTGTGGCCTAGCAACTGAACTTGGTTACCACTGCGCTAGCAGCAGTTTCACTAATTTTGGTCTAGGCTGCCTAGTTTGCTTGTTGTGTACCAATAGTGCATGTGTGTCT
>jcf7180000812490-9736_0
AGAGGTTCCCGGGGTTTTGTCAAGCCATGGCTTACAGACAACTACTTTGACGACTAAAATGGATGGCAGTGATGGCAAGGCTGAACACCTAGAGTATATTGCCTTTGCTTTGGTTCCTGT
>jcf7180000812495-13405_0
TTTCTCTCAGAGATCTTATTAGCTTTAACATTATTTATTCATATGTGTAAGATGTGGGCCCAGAATCTCTCTTTCAGTACTATACGTACACTTAAAGTGTAAACTCAACTACAATCCTAT
>jcf7180000812495-28798_0
TCAGACCTACTTGAAAGACAGAGATGTTGCTGAAATTGGAAATACTGATTTTGCTGAAGTGTAATAACATATAAGTTTTTCCAGAACACATATATTCTTCTAAGTACAACCAATATAAGA
>jcf7180000812497-26704_0
TTTTCATAAAGACTTATTTGAATAAGATTTTGCTTCAAAACCAATCAGATAACAGATACAATGAAACAACAGAAGAAGTATTTTCAAGTGCAAAATAAGGAACTTGTCTTGCAAGAAAAC
>jcf7180000812502-85005_0
GCAGTCCACCCTCACCTGCCTTCCCCTCATCCCACAGCCTGACCCAGGCCGCTTCCGCATGCCAGTGTCTGACCTGCAGCAGAGCAATGGCCTGCCAGAGGCCGGGCCAGAGGCTGGGCT
>jcf7180000812503-20991_0
GATACAGACAATAATATACAGGGCAAATAGAATTAATTATAATGCCAGATAAGAATATTTATGCATGAACAAAATTTTACATTTTTTGAGAAGTATTCTTATTCAATGATAATAATCAGT
>jcf7180000812507-24097_0
AGGAAAGGAAAAATAGGCCTAGATTCATGTAGGAAGAGAGAAAAAGGTATACACAGTTTCTCAGTAAGTGTCAGGATGTTTCAGGCAAAGAGGTTATTTCTGTCAAACAGCAGACACCAA
>jcf7180000812516-18095_0
TTTAAATATTATTCCCTAGAAAGATGCTGAGAATGAACTTAATCTGGAGAATACAGCACATGTGACCTGGAAAGTTAGACTGCTCTATAAAATTGTTTAGTTCAGATGAAATGCACACAC
>jcf7180000812522-13146_0
AATATCCAACTTCCACTAGAAAGATGAAAACTACCTGGAAAAATCCTGGTGGACTTATCATTTATTGGGAGACTTGTACAGATGTAGGTTTAAACAAATGATTTTAATGTAAGTACTGCA
>jcf7180000812530-98795_0
GCCAAACATCCCAACTGCCAGCCAAGAATGGAAAGTGCCCAGCTCTACACCCAAAGCAAGATGGAGAGGAGCCAGACTGCCAGCTCCTGAGCCACAGCCAAGAGGAAAAGCACTGTTAAA
>jcf7180000812533-19063_0
GACATTAGAAAAGACTCACAAGCATTCAGAATGTCTCACAGCACTTGTAAATTAAAAAAAAATGTTAATTTATAGCTCAGAAATTAGGTCATGTGGAAAGAATTTCCAGGGCATACACAG
>jcf7180000812535-24040_0
TGCTCACAGCCATGCAGAGCTGCTTACAGAGAACAAAACAGCCCTACCAGGAGCAGATGAAGAACACTACTCCCAGAGGGGTTTTGCTCCCAAATATCACCTCCCTTATTGGCTCACACA
>jcf7180000812541-39136_0
TGGCAGAAAATTCGTCCTTGGTTTTTGTAACAGCTCATGAACAATCTTATTACTGTAAACACTAAATGAGATCAAATTGTTAGCATCATCAGTGTAGAATCATTTCAGATAGTACCAGTA
>jcf7180000812547-30763_0
TAATAAGATTTGCTAGACTTATCTCGCAGGCAAGCTGTAAAGATTCATTAAGAAATATTCCTATGGTAGTTGAGGATTGAAAACACTAATCAAGTGGCTGAAATCAAACTTTTTTATGCA
>jcf7180000812550-7753_0
AGTGCCAGCAGGAGTTATCCAGGCTGGGAGAATTCAGGCAGAAGTCCAAGGATGGTACTGAGGAAAGGGAACTACAACTTGTTTGTTTGTTTTTGTTTGTTTGTGTCATTCCTAAAGGTA
>jcf7180000812551-105211_0
GCATGCAGGGAAATAACAATGACACAAGGGAGCATTGCATTTCAGTGAAGGAAAAAACATGAGTGGAAAGGTACAGAATTCCAAAACACTAAAAATAAAAGTTTTTAGGTTAAGAAACAT
>jcf7180000812557-1491_0
GGAGTAAGGAGAATTGTTTGGCTGAGAAGTGTAGAGGGAATTATGAGTGGGATTTCTTGCATTATCAGTGCGTGCATGTGTGTTAGGCCCTCTCTGCCCTCTACTTCAGCTGCCAAAACA
>jcf7180000812566-1619_0
GAAATCCTTCATCTCTGTGCAATTTTGTGAGCGAGGGCTTTGCAAATGGAAGTTCAATAAAGCCACCTTGGCTGGAGCACAGCGCACGCCGGAGCCGCACAATTCTTATCTCGCTGGTGG
>jcf7180000812566-12371_0
CTGGCAGACTTTGATAGCCTGGATTTATAAGAAGAGGAAGCTTTACTATAGGAAAAAAAACATAACGGTTACATGGTCAAACGGCTTCTCTTTAATTAAATAGTCATAAAAACTTCTTTG
>jcf7180000812568-14533_0
GAAAGCAAAGCAAATAAGAAAACAAGTCATCCCAAACACTTTAGTTTCTCAAGTCCATCCACTCAGGCCTATCCCTGTAAATCTCATCCTGGCTATTTCACACAATCTCTCCCACCAATC
>jcf7180000812576-7425_0
GCCAGGTAAATAAGCAAGTAAATCAAGTCAGTGCAAAGGTGAGGTCTTTTAAAGTCTATGTCACATCCTGGCATCCAGCATATACATATTCACAAGCATCAACTCTTTGACTCATGACTT
>jcf7180000812579-1955_0
CACAGCCCAGCCGAGGTTGTGACGAAGGATTGCATAAGGGGCTTAGCCTGGGGCTGCTCGTCAGGAGAGCAGCTTTACCTCTGCTCCATCTAAATCCATGCCCAGGACGAGGAATGACCC
>jcf7180000812581-3833_0
AGGTTTTTTTTTTTAATTTGAGGCTATTTCTCACTATCCTACTCTGATCTGATTGCTAACAAATTCAAAATAAATTCATTTCATGTCCCCCAGTCCCCATGTTTTGCCCATGACAGTAAT
>jcf7180000812590-3598_0
TGAAGAACTTCACATGCAAATAATTAGGTTTTTTTTCTTGCCTTCCTACAGCGCTACTGCTGTTGTGCTGTGACCAAGTGCAGGACTGCTCCCTGACTGTTTCTGGGGTAGAAAACTGGC
>jcf7180000812591-7050_0
ATCTATATGGATTTTTAAATTGCCTTTTCTACCCAAGTAAAACCTAATAATAATTTGGCGTAAGTACTTGTTTTTCTCTCTCTCTTATCAGGGCTTTGAGTGAGACATTGCAAAGCTATG
>jcf7180000812597-21151_0
AGCTGTGAAGTACCTTTGGTAGTTCTCCTGAAGAAGTTTGCTGATACCAATAGCTGATATTGGCAGTGGTTTTTTCTAACAGGCTATGCCAAATAAATGTCTTAAACTTAGCACTGGAAT
>jcf7180000812597-6738_0
GATGTGATGGATGAGGAATTAAGTGGCTACGTGATTTTGAAAGGGTAGGAAAACAAGGTAAAATAGGCTGGAGAAAAATGAACTGAGAGAAAGTGGAATCCTAGTGGGATACCTGATTTA
>jcf7180000812601-6030_0
TTGGTTCCTTGATGTTTCTTACCTGTTGATGTGTAAAAATATCCTAATGAAATGTCGGGGCTTTTCCTAAGTGTTGGTCATCAGTTATCACTATGCACTCTTGTTCTATTAATGGCAAGT
>jcf7180000812604-5365_0
GTTTACCAGGATAAGTGTTACAAACAAACTGGACTTGGATTTACTTGGATTTGTGTTGGAAATGTGAAACAGTTTGGAATCCATGTCATTGGTGGCTTTAGTGATAAATGGTGGCAAACA
>jcf7180000812606-7611_0
GTGAACCCCCTTAAATCCAATTCCAAGCTGGATTTTTTTGCTTTGGGAAATGTAGAGGTGGAAACTCAGTCAAGGAAAAATACTCCTGCTCCTCCACTCTGTCTCCAGCTGCTATCTTTA
>jcf7180000812608-8346_0
AAGGATCTGCTTGTGGATGCAGTGAGGAAAACTCAGGGATGTGTACAAGACATTTCTCAGTGCTATTAAGAGTCTCAAATACAGTTGTATTTGATGGCATTTCCTCTAAGTTTACCAAGT
>jcf7180000812610-8697_0
CAGTCGCTGTCACCACATTTAATTGTACCACTGTTCTTTCTTCCCTCCCTTTCCAGCTAAAACCAGTAAGCTGCCAGAGGCTTTCCACTTCCCAGTTCGCTGCCTGTACTGCATTTTGAT
>jcf7180000812612-5516_0
GCACAGAGAAGGGAAGGACCATGGCAAGTAATTCTCCCCAAAAACACCAGATGGTAATACCAGAGTCCCAGCAAAAACCAACCAACCCAAAAAACCCCCAAAACAAACACTGGGTTTGCA
>jcf7180000812613-10003_0
TAGTTTTGACAAATTAGTTTTTTAAAATCATGGGTTTTAATCCATGGAAATAAAAAAAACCCCTTTTTTTTAAGCTATTACTGCTGCAATTAATTAGAAAACTGAATGTTTCCTTGAGAA
>jcf7180000812613-54713_0
ACTATCTTTGGACATATGCAACTGGGTCTTGGTTTGCCACTTCCTCTTGCTGTAGTTTTATCTTTCATAAAACACTGTATGAAAAAAGAACACAGTTGTATGAAAATTGGCCTAAATAAA
>jcf7180000812621-65845_0
ACAAATGGGTATTTAGATCTTTCCAGGCACTTGGATCACAGAGAACATCATTTGAAGGAAATGGATGATATGTTTTCAGTAATTGCCATCTAATTTCAATCTGTCTCTCTCCATTTAGTT
>jcf7180000812621-82386_0
CAAATGGTGACTCATACTAAGTAGTTCAGACAATGTGATGTCTCACAGTCTACACACTCATGAATAAAGCCCCACCAATTGAAAAGCTAAGCAGTGAGTATAAACTCAGAGACAAAAAAT
>jcf7180000812623-3278_0
CTGAAAAGATTTGCTAGGAGGCTCTTATTAATTACATTTAATAGTCTTCTGTTAGAAGCTTGTGCAGACTGTGCCAAAGGGTACAGGCTAAGGGAAAAGATCCAAATAAGGCAATTGACA
>jcf7180000812627-7441_0
CTGGATAATAGGATGGATACTCAGCCATCTGGGATTACTCCCAGGTTATCAAGTCAAATACTTCATGAGACACTGTTAAATGCCTGAAACTACTGGACTATTAGGGGAACCTCTTCCTAA
>jcf7180000812633-35109_0
GGAATAAGAAGTTTCCAGAGAATAAGAAACTGCTTATTCTGAAGTTTCTCTGCTCTCCTTGTTAGGCAGAGAATCCCCCCACTGGCGGCTCGGTGGCAAGAGCCCTGTGCGAATTTGCCA
>jcf7180000812633-79310_0
AGCACCAGATTAGTTTGCAATAGGATGGTCTCATCTTCCTCTGGTCACACAGGGCAAATACATATGCATTTGCTAGAAGAGGAATAGAAATGTAACATAACTAATTGTTGGGGTTTTAGT
>jcf7180000812639-5355_0
TAAATCTTACATTATAATTATAAGAATGCTCAGAATGCTCACAATGTGTATTATGCACATTGAACCTGTTAAAATCTCAGCCATGATTGCTTTGAAGGACTATTTCATTTCTCATTAGAC
>jcf7180000812640-31045_0
TCAAGGATCAAGCACTTCTCTGATGCTGACAGTCAGTTTTCTCTTACGTGTGAGTGTACGTTGATAGCTGGCATGTACTCATTCCAATTAGCATTTCAGTCAGACATGGAAATCTCTCAC
>jcf7180000812642-9147_0
GTACAAGTTGTGAAGGATGTTTTCTAGAAGTGCAGCATAGTTCAGCAGCCAAGGGCTGAGTCCTGTTCATCCAGTAGTGGCTGAGGAAGACCAGTGGCAGAAGACAAGTTGGAAAAACTT
>jcf7180000812647-6896_0
TTTCTACATTGTTTCATAATTCTGCTATAAGCATACTCAATAAACAGAAAGATTATAAAATTTTTTTAAAACTCCCTGCTTGATATCAAGCATAGAAGTACATAAGGAAATTTAATTAAA
>jcf7180000812651-5974_0
AGCTCTAGTGCCCTGGATTTTGTCTGGTACTGTCCTATACCACTTAACTGATAGAATTGTTACTTATAACCTCTTTTTGTTAAGCTTGACCTTATGGTGTGTATTCAAAGAGGTGCCTTA
>jcf7180000812652-10682_0
AAGTATGGTTCTGACTCTTTGTATTTCGAGCCCTTTAAGGAATACCACACCACACCTGTGCTTGAGAGTTCTTCAGCATCACATCTGACTCTGGTTACAGATCACACCTCATTACCAAAA
>jcf7180000812652-21324_0
CAGGCACCCAGGGCTGTGTACCCTTAAACTTCTCGTGCTGCCGCTGTGTGACATGGCCATGCTGTCCACACATTATACACCTCTTGTTATTAGCTGTCTTTTCCATTTTCTCCTCTTTGC
>jcf7180000812653-12623_0
ACAACTTTTTATTTGCTGCTTCTCTGGAGACCTCTTGACCTGCTCTCTGAGCAGCTCTCATATAAGAGCTGGCATGGCAGCCATTTGATTTCTTTTTAAGCAATCAGTGGTGGAAGAAAT
>jcf7180000812655-14052_0
AACCTGAAAACAATTATTACCTATCCTGAACTATTTTATTGGCCTCAACACAAATACTAGTAGATAAAAGTCAAAGTTGGAATTTTTGTACATTTACCATCTGAAGCATTTCTATAGAAG
>jcf7180000812655-32116_0
AGAACTTTGTGTCTCAGTCAAAAATTACTAACTGTAGTTATATTGCTCACTTCATCTATCACTGATCACCTTCTGACCAGTTTCCAAACAGCTAATACTGCTTCATTTTAAATATGCTAC
>jcf7180000812657-7935_0
TTCCCCATCCCTTTTCCCACCGCCTGCTCCCACTTAGGAAGAGCCACGGGCACGGCTCTATGTTTTGGGCTCCTGACCCCCGTCCCGAAGCCAGCGGAGCCATTCCGGGGTCAGCTCTTT
>jcf7180000812661-33518_0
TTCCACTTTAATAGCCTGTATGCCACTTACTGTAAAGTGACCTTGGAAAAATATTGTATCTGTTTCAAAAAAATAAAACACTGAAAGTTTATTTCTGATCTTTCTAAATGCCTTTTTTAC
>jcf7180000812661-73523_0
CTAACAACCACCTTCAGTGTGTTCCTGAACCCAGAAGGAGGTTTTCAAAGCACACTGCTGTGTTAAGGAAGAGAAATAAAGCATGCTCAGCATTAGAGAGCCCCAAGTACCCATACCCCT
>jcf7180000812664-49345_0
TGCACCTTTCCAGAAAGACCAAGGCAAAGTTTCAGGAGACTTTATGCTTAATAGAGCACATTAGAGAAGGTCATGGAGGACTGTGTCCTGTGCGAGGGACCCTACGCTGAAGCAGGGGAA
>jcf7180000812664-32973_0
AACAGCTCCAAAATCAGAGTTCTCCATTTATCTTCCTAGAAGGCAAGGATTGTGTTGGCAATGGCAGCCTGAGCTGCTGTGCAGTACACTGTTCTTAAGCCTCTACCATCAGGGACTCTC
>jcf7180000812666-36407_0
AGCTGGCTGGCCTCAGGAACCTCAGTAGTCAGTACCTCAGCTGGCAAAGATTAATAATGATTTACTCTACTCAAACATCCCACCAACAACAGGGAAAAAAAAAACCAAAAAAATCTGAAA
>jcf7180000812666-9044_0
GTGTGAAGCACAGGCCTGTGGCATTTTCTTATCTGGCAGTGTCTTGCCTTCCTGACATTCGCATTCCCTTTCTCCCACATCCTGCTGTTGCAGAGTGAATAAGAAACATAACAGCAGCCA
>jcf7180000812667-15753_0
GCAGTACAATATCTGGATAATGTAATTTTTTATTAAATGGCTTGGCTGAGAGCACAGTGAAATGATTCAAACAGGGCAAGCTGAAAATGAAGTTTTCAACAGATCAGCTTTTCCTTAGCT
>jcf7180000812667-983_0
TCTGTGTTAATGACTGAGTATAGAAGTTGCGGAAAAAAACCAAAAAAATAGAGAAAAAGGTCTGCACTCCTGCATGCAGGTGTCAAGCGTCATTTCAGGTAGTGAGGTTACATTTCTTGG
>jcf7180000812673-8607_0
TTGAAAGGTAAGTTACAGAGTTAAATTTTAGCAGTGATGAATGCATTGTTTCTTCTGTCACTCCCTGAACTTTATTCATTAACTGATGCAGAGAGCTGGTCTTTTCCCCACGATTATTTA
>jcf7180000812680-19584_0
TAGCCAGTTTTACAACACATAATGTTTGCTGTTATAGAGACTATACAGACACATCACCACTCCAGGGTATAAAACGGTTCATAAATGTTTGAAAAAGTGTTCCTGCCCCATTGATTTTCA
>jcf7180000812681-900_0
GTTCAAACCTCTCCAAACTAATTGGATGGCCCCCTATTTGATGATCTAAGAAATCCCTCCACTCCACTGGTGAGACCCTCAAACCAGGAGTCTACAATGAGTCAGTTTTATCCACCTTGG
>jcf7180000812681-13331_0
TCTGGATTTCAAACACCAGCCAGCATTCAAGTACAATCAGGCACCACAATGGTGGGACAAGAAATCTGGATGTGGTGGCTGGATTCTCTTTGCCTCTCTGCCAGTAGGTGTGGGCATGTC
>jcf7180000812684-8171_0
AATGATCCAGCTGCTAAGCTTCTTCCCATTTGCAGAGTGCTTTATGAAGAAATTGCATGCAAAAATCAGATAGAACAGTGCAACGAGATGCTTGCAGCTTCTCACAGTGACGCGGCTTGT
>jcf7180000812686-26023_0
ATCACAAATTTGCATGCTGAGGTTTCCTTCTCCCTGGCTTTAACCTCATTCCCATCTTCCCCACCCGCTTTTGGTAGTGTCTGGTGTTTAGTTAGTGCCAGTTCCCTGTTTTGTACTGTT
>jcf7180000812686-64066_0
TACCCTGTGTTGCAGGGAGAAGCTACAATAAGGAAAATGCTGAGCTTCTGGTGGCCTTTGGCATTAATTTTGGCAACTCAGCGAATAAGTAGGCCCATTGTCAACCTTTTTGTCTCCCGG
>jcf7180000812688-961_0
TGTGCCCCTCACATGGACTTCAGCAGGCTTCTCTCCAGCTAATAAGCAGATTCTTGTTCCAGACATAAGAAAAGTTGATATCCTAAGAAAAACTCAGGGCATACTATTTTGTTATCATGG
>jcf7180000812689-32175_0
ACCCACAGGACTGCAGTGAGTGAGAAAATGGCCTTAATTATCTGCTTCCACTCTGTGAATGGAAGCTCAGACATTTCAAAGCAGCTGGCAAAAACCTTTGAGGCTACTTAGTTTCCTCAT
>jcf7180000812690-3043_0
CAAGCAAAGTCATCTGCTTCACACTCCATATTTTTTCCCAGCAGCAGGGAAAAGGATTTCCTGTCACCCCCTAAATCATCAGAGCTTCTTGCCTGACTGTTTCAAGCACAGCTTTATTGT
>jcf7180000812691-357_0
GACTATCTTGTTCATAGTTTTGCGCTGACCCTGTAGGAACTAACAGCACAAGAAACGCAGCAAAGGAGAATCAAATCTTGCAGATACTGGCCTATTTCTTTCACATTGCAGAAAGAAATG
>jcf7180000812694-5020_0
TGCTCCTCTGAACAAGCCTTCTTGCATGTGTTTCTGTTGATCGTTTAGCATGTTGAATCCGTTTTCCTAAGAAGGTAATCTTTCCTTTTATGAAACTTCATCCTAGGTTAAGGGTCAAGT
>jcf7180000812695-1707_0
CACGAGCTGCTGCGCAGGCCTGGTTTGCTGGGGAGCGCTGCCAAACACGCCCAGCAGAGGAAGTCTAGTCCCTGCTGTGACTTGGGTCCACCACAGATAGGGCATCACCCCACACCTCAA
>jcf7180000812696-3330_0
TAATAGCTCTCATCTTGGCAAAAGTTAGCAGATTGTTCTCTACTCTCAGGAGGAAATAGTATTCATTTTAGGTTTTAATGGAGCTTTAGGGTTATAGTAACTCAAATTAAACTAAATCAT
>jcf7180000812700-5615_0
AGCAGATTAAGTTCATTTTAGAGCAGCATATTGCTTGTCTAGACATGAGGGGTTAAACCGCCTAATTTGGGCTGCATGTAAGACATGCCTGATGTTTTAATTTTTTTTTTTTTTAGACAG
>jcf7180000812702-5529_0
TAACAGCCTCTAGCATAAGGTAACAGTCAGGTAACTGAGTGACAGTTGGATTTCAAGGGATTCAGAGGAGAGGGATATAGAAGGTTGGTTTACAGAGAAGATCCAAGTTAAGTAACCCTT
>jcf7180000812708-11921_0
AATAAAGGCAGCAAATTATGTCAGGATCAGATGTTAACGAGGAAGAAAATGAGAGAAATAAAAATGATAGAACTGAAATTTGAGGCCACTGGTATAAAATCTGAAAGGACCAGAAACGTT
>jcf7180000812710-4744_0
ATATTTCTGATTTCTTAAATTAAAAGAAATTGGAGGAAAAAGACACAGTCACATTACATACAAATTGTTCATAATAACAGATAGGAGGAGGACAAGACTAAGACTAGTCAGCATGTTTGA
>jcf7180000812711-4590_0
TTTCGTTCACAAAAGACGGTTAAATAAACTGAAAGTGGAAGTCCTTATTCTGGATAAAATAATTGTTTGGTATTGGACAACACTTTTATTCTTAATTTTCATAAGGACTTTTGAACAAGT
>jcf7180000812711-14683_0
AACACAATCTCAGAGATTACTTTTCTTACTAGAGGGGAGAAAAAAAAGAACTTTCACTGGCACATGCTACCTGATCTGAAAGCAAAGTGTCACTAGACATTTTAAAAATAAAATTTAAAG
>jcf7180000812712-2616_0
GCTCCTCAGTAAAAAAGAACTATTTGTTACCAAAGCGCTTCCAAAATATATATTATTATCATCATCATCATCATCATCATTATTTTATAGTTTTATACCTTCCCAACTCAGGTAATTTTT
>jcf7180000812713-6135_0
AAAGACAGTTCTGATGTGTATAATTTTGCCAAGTTTATAGATATCCTTCTTAAATACTGAAGGAAATTTTACATACTGGTGCAGAGATGAGGAGGTGTGGACAACACCAAAACTGCTATC
>jcf7180000812714-6049_0
ACCAGTCTAGCTGAAAATGCACCCAGCATAGAAAGTAATTCAGTTTTCAGGATATATCATGAAAAGGAGACGGTAGTCCTAGAAAGGGATCTTAAAATGGTGCTCAACATTCATGCTCAT
>jcf7180000812717-13335_0
ATAAAAATAGATATTACATAAAGGGCTTTCTCATTAAAATGCTTTTCTGACATGCTCATGTGCATTATCATCAATTCCCTGAGCCAGTGCGTTATCACGGGAAAGAAAGTCAATGGCTTT
>jcf7180000812717-643_0
CATACCCTGAGGGAGAGACCTATCGTAGCAGTAAGCAATACATCTCTACACACTTGTAATTCAGAGGCACTGAGGCAAAAACTGTCAAAATATTACGGAAGTCGACAAGGATGTATGGTT
>jcf7180000812718-6029_0
AAGAACATAATTGCAGCCTATTAGTTTTTTTGAATGGAAATCAGAAATCTAAATTATAATCTATGTGTCATCTCTGCATTAGGAAGTTAACATTGCCCAAGCACTTCACAATGGGTTCTG
>jcf7180000812718-26298_0
GAAGCCAAGTAAAACATAGTTTTAATAATCTCCATTTTGTCTACTTTTCACTGAAAAGATAAATTAGTAATTATGGTGACTGATATGGTGTCTGATTAGGAGAATTTTATAAAAGCATCA
>jcf7180000812720-6914_0
GCACAGTCTTAAGCTGGGCAGCCTTGGACAAGGCCAAAGGGAGCTCTGAATTTCCTTTCCTGTTGCCACCATATGGAGCATATGGAATCCATCAATCTGATTAAACAGCCATGGTTAGCA
>jcf7180000812721-5664_0
TCGTATTTACTTTTTACATTGACAAATGTTGCTGAAGAGAACATTCAAACTTTGAATAAACATTCAGATGATTCCCTTCTCATCTATTCTGTTTCTGAAATCTGGGATTTTTGCAGCCTG
>jcf7180000812722-4297_0
CTTCAGCCTGGGGTGGTCAAATGCTCCAGAAATTGAAGGTGCTGTTGATACTGGTACCTCACTTGTCAATGCTCCTAGGGATTAAGAAGGGGAAAGTAGGAGCTAAATAAAAAATTAATG
>jcf7180000812723-27914_0
GTCCAGATGGTGCATTGAGAGGCTGGAGTGAGGAGAAGCTCCGGAGTTCCCTGCCTGCGTGGAAGCAGCCAGAGCCACTTCCAAAAGCTACACAAAAGAGCCTCTGTCTCTGCTGATGAG
>jcf7180000812723-50571_0
AGCAACAGGATTTCTTTCAACAGAGGCCTGGTTGACTCACTCTCACAGCTGCAGCAAAGCAGTCCAATGTGTTTCTGGAGAGCATTCTTGCTTGTGAAGTCTTTATTGGGACACTCTGAC
>jcf7180000812724-5038_0
AGGAACTGAAAAATATATCCTGAATTTTTAACTTTGGGGTCTGGCAAACTTGTGCAAGCACTAAGAAGAGGTTTGGCTCTGCCTATAAAAGATAAGGAGCTGTAGAAAGACAGAGGTATT
>jcf7180000812726-4284_0
CACAATTTAGAGATCGATTCAATGCTGCAACCACAACTGCTATCACTGAGCATGAGTGGGCTAATGCTGTCCATTGTCCATTTGAGAACATGTAGCCCCTTCTATCCACATGAATTCCCA
>jcf7180000812727-7561_0
AATGCACTGAAAGGTACACTAGTCCAAATGAACAAATAAATGCATATTCTTTAAAAAATTCTGCAAAATATGGAACAAATTGTAGTAATATTAAATATATTTTCTAGTTTGGTAAATTAA
>jcf7180000812727-57783_0
AGGTGGGATGATCAGTATTTTGTGTGACCTTACTGTACAGTTGCTTTTAGCAAATGCTCATCAAAGAAGCCATCATGGAATCCATTTTCTAAGATGAAGCCTTCTGTCAGAAAATTATTT
>jcf7180000812728-2645_0
ATCTGTTCCCAGGAATCATCTCCTCTAGAACACCCCCTTGTCTCTCAAAAATTCACTCTTCGTTTATTCCGCGTGCGGTGCTGTCATTAATCCTGGTAATTAATCGGGGCCTTGGAGTGT
>jcf7180000812729-11482_0
CTTCCCTCTCCTACTCTGTGCGGTGGTGCCTGCAATGGACTTCAGGAAATAGGTGTTGCGTGTTAGAGTTGGGAGGAACTAGATTTCAAGATAGTGTGCCTCTCCCTACTCCCCCATGGC
>jcf7180000812730-5311_0
TGAAGAATTAGGACAGTAATTTCTCTCCTGCAGAGAGAAACAATACAGGAGCTGAAGCCGACCCCTTGCAGGCTGCCTGAGCAGGATGACGTTTGGGGAAGATTTGTACAACTTTCTCAC
>jcf7180000812731-22803_0
TGGGAGGTTTTGCAGAAACAGCTTCATACAGCTCTACAACCTACAACTTGTTCTGGTGAACCTGTGTCAGATGAGGGCAAATAAAATCCTCTGAAATAAAGAAGATACCCAGTTGAGCAT
>jcf7180000812731-152_0
CCCCGCAATATCAATAAATGTTAACATTTTTGAAGCAGTGGAGGATTATCTGAATCACACAGAAAAGGAACATATGAAATTACCAGGCACTTGTAAGGGCTGGCCAGAAAGGTTGTAAAA
>jcf7180000812732-24725_0
TTTTGGAAAAATGGGACCCACAGGTGTTCTGAACCCAAAATTATGTTGACAGGAATGTTGTGTTCCGCTCTCTGTGTTCGTGGAAGCTGCACAATGGTTTGGGGGGTTGCAGTATTAAAG
>jcf7180000812732-10443_0
TGCTACTGCTGTTAGATTACAGTGCCTTTGGAGAGCTGAGCTCCTGCAATGTGCTGGATCGAGGGCTCTGCAGAAAAATGTTTCTGTTCTTTGCAATGAGACAGAGCAGGAACACTGCAA
>jcf7180000812735-3231_0
AGAAATAGCATGCTGATACATGAAATAATAGCAGCTTTTTATTCTATTGGGTTGATTATGGAGCATTTTCAAAATCTTTCCAACTGCGGCCATCCCCTCCACTTTTGAAAGCACAGTAGC
>jcf7180000812736-16953_0
TTTTTTTGATTAATTGAAGTCCAGCCTGGGGAGAAGAAACAGTTAAAGAAATGTCTCAAATATACTTGCAATCAGCTAATCAGACTTTGTGTGCATCTACAGATGATACAGAACTGAAAT
>jcf7180000812738-5991_0
GTCAGAGTCTAGAAAGTGTAATTGGATTCAAAGAGGAACGAGGAAAATTCAGTTCCTGCGCCATGACCCTCAGAAGCTAGAGGGCAGGAGGAAGGTGGCAATAAAGCTAAATCCCAAAAA
>jcf7180000812739-6561_0
TATGAACTGACAAAAGCAACCACTCATGGTCAGGTAAGTTTGTTCTATCTAACTAGAATAAATCCACCGTTTACCTTTTTGTTGAGAAGATCATAGTCCTCCACCAGTCCTTCTTTCAGC
>jcf7180000812739-17834_0
AGGACTTACAAACATAGATCAACACATCGTCATGATGCACATGGAACAGTTATGATAAGCAAGCACTAGTTTACGGCAATAAATGGCATTGAGGAAAGAAAAATTGTTGTCTGCCTAAGT
>jcf7180000812741-1264_0
GTGCTTTACGGATTTCATAGGTAAATATCAGCATCTTGACTTTACAGAAAACTGAGTGACGTGCAAGAAGTGCTCTGACATGCCAGACTTTGCTCAGGCTTTGTCTGCAGCCCAGTGAAG
>jcf7180000812741-16226_0
TGGGACTTTGCCTAAAAATCAATTTCCTTTGGCACCCTGCAGCCCTGCTGCCCACATCTTCTGGGCATGGGGCAAAGGGGACTCAGGCTGCCTGGCATTTCTCAGGTGGGAACCTGTGGT
>jcf7180000812743-6909_0
AACTACATCACACTAGTGTTTCCTGTGCCTGGTAACCTCGAAGCAACTCAGAAAAATGACGTCTATTGAGTCAGGGCACCTTTGTCACAAGCAAACCTACAACTTGGAATTGCGTAAGGA
>jcf7180000812744-4386_0
GCTGTATGACCTGAGGGTAGTGAAACAGTGAGGGCATTTTTTGCTAAAAGCAAAAAATCTTACTCTTGTCTAAGCAGATTGTTTTCACAAACCATGCCTTACAGAGTAATTAATCTTCTA
>jcf7180000812749-27768_0
CCCTCCTTATCTCCATTTAGGGACCTCGATGTACATAAGACAAACATGGTAAAAGTAGAAATCATATCATCTCAGTATCTCCTTCCAGAATGTTTGAAGGTCACAGATGAGATAATGAAC
>jcf7180000812749-3701_0
ATGTAGGAAATCTGAGATACAGAATAAATCCAGGTTCCTCAAAAATGATTTAGTGCAAGCTTACACAGTGATAATATTCAGTGCAAACTATACTTCACAGACCACAATGTTTTCTAGAAA
>jcf7180000812750-8628_0
CAGGGAGTGTGTGCCGCCCCAGCCCAGGGACTGGGCACCCAAAACTCCAGAGGAGCAGTCCCCAAGCAGCCCTGCTGGCGCCAGCTCTGACTGTTGGAAATGACCGGAAATGATTCATCC
>jcf7180000812751-1097_0
ATCACATGGCTGTACAATTCCTAACCAAAATAAATTAAGACAAATTCCAGGCCTGAAGTCATTTTCTACAAAGAAAAACAAACTACTCGAAAGAGGTGTTCCTTTCCTTTTTCTTTTTCT
>jcf7180000812754-3117_0
TGGGGCGGTAAAGGAAGAGTTAACCACTTCCTTCCAAAAAAACCAAGGAAAAGGCCACCATTTCCTGACATGGGGCAAGATGAGCCGAGCGGAACAGCAGGAGATGGTGGGGTGACCCTT
>jcf7180000812756-4852_0
CATGGCCTAGACTGGCATTATGGGTTACACAGCACTGAGAAACCAGAGCTGGGAAGACCATAAGAGTCAACAGGAAACTGGCACTGCTGTTTCATTTCAAAATGGCACATCAGGACAAAA
>jcf7180000812757-6706_0
CTGGGCAAATGCAGCTTGCTGGTCTCTGTTCCCACAGCTGTGCTGGCCGGTTTGGGTCCCGGGCGGGCTGGATGAAAAGAGCACTGATGCTGGGTGCTGCATACTGAGGGCTGTACTGGG
>jcf7180000812758-5119_0
TGTCCTCTCCGGAGACACAGCGGCGTGGGGGTGTGAACATTTCAGCAAGCAACTGGACTTCTAGGGTTCACTTTTTGCAGGATCATCAATGGGACCTGCTTTGCCTGAAACATTTCCTAT
>jcf7180000812759-5742_0
TCCCACTGGGGATGGTTTGGGCATGGACTGGGGGGGACTCCAGCTCCAGCTGAGTTACAAGGGGACAAGGTCAGGGAAGAGGCCCAGCTTCTGCTGAAGCTCAGCCTGGAGCTTTCTGGA
>jcf7180000812763-11100_0
AAAGTAGTTTTTAGCTGATAGTTGTGGTTTGTTTCATAGTCAATACATAGTACCCATTCAAACAAGCAAAATTTTTCTCTGTACAATTTATTTTGTTTACATTCTTTATCAGACTCAATT
>jcf7180000812763-687_0
AGCAGAATGCACATGTAATTTTCAAATTCAGTTTGGGGAGAAAAAATCTCCAGTAAGAGATAAAAAAGAGGTTGCAGCAATCATTCAAGAAGTGTAGAATCTTAATCCTAACTAGGATCC
>jcf7180000812765-4089_0
GGCCACGCTGTGGGACTGAAAGCCCTGGAATTCTGAACTCGGTGAGAGCTGCAGCTGCTCAGCAGCAGGAGGAGGAGGAGGAGGATTGACCACAGAGCTTCTGATTTTTGGGAGCAGTTA
>jcf7180000812766-1688_0
TTATCATTTTAAATAACTTCTGTTACTAAAAAAGACCCTAAGTCCAGAACTTTAAAAACTTTATTCTGGTTAACATGAAAAACTTCATAGCAACGATTTTAGTTTTATGCTATTAGTTAG
>jcf7180000812767-2226_0
GTTTGATGTTTGAGGGCTAAAACCTGCCCAAAAACCAAACTCAGCTGAGCTCAGGTTCAGTCAAAACTGTGCTTTCTTTATCTTCTGAACTGTGAGTGGTTGTTTAGCTTTGCTTTCTTG
>jcf7180000812803-20176_0
AAAAAAAAGAATGGAAATTTTATCAAAACCAACGTCTTGGAAAATATTAATAGAGAATTAATTGGCTGTTCTAGACATGTGTATTTCAACAAAAAAGACTGAAGAAATCAAAATATTGCT
>jcf7180000812839-60790_0
CCTTTACTGTGCTGTCCTCATGATATTAGACACCAAATCCCATTTTAAAAATAATTTGGGCTCAAAGTCATTTGCATTTGTTGTACTTCAAATGCCTACATAACTTCTACAGTTCAATGT
>jcf7180000812844-24598_0
AGGAATCCTTAAAGAGCATCTGATTTTTATCGTGTCTGGGGCACAAGAGCAGAAGCAATAGGACTAACTATAATGGCAACAACTATGATAACAATAAGATGAGAACAATGCAAGATGAAG
>jcf7180000812845-15785_0
TGGGACTCAGCTGTTAAATGTAGGTATCTAATGCTACTTTTGATGCCCTTAGGATATTCTGCCCAGCCATGTCCCTGCAGGACACACAACTCTCACAGCCCATTGCCCATCAACCAGCCC
>jcf7180000812849-27297_0
TAGAAGGAAACAAACTTAGAAGAAAGATTGATTGATTCTTATGTAAACCCTTGTTTCCTGGAGCTGAGCTTTCAAGCAAAACATCAAATACTAAAGTTGCATAGCAACCTCCCCACCCCC
>jcf7180000812879-19823_0
CAACTTGCCAGGGGATTCACATTATCAGAGGCTGATTGTATTTGGAAAATGCTTAAATTCAATCTTCTCTATTCACCTCCCAGGCTGCTAAATGAAAAAGTATCCCCTATGTTAAACTGG
>jcf7180000812888-21216_0
AAATATCTGGCTCTTGTTGTGAATGTCGATTAATGTCTCATATTTGACAGCAGCACCTCATTCATGTATGAACTTCTGAATTATTATTCTATTTGACACTGGCAAGTATTTTGTTGCAGT
>jcf7180000812902-11330_0
CACCGGGCCACAATGCCACCCCCGGGCCATAACATCACCCGGCAGCGGCGCCTCTCCTGCGCGGGGCTGCTGTCACTAGGTGGGGCCATCGGCTCGGGGGAGGAGCGCCGGCTCTCCGAG
>jcf7180000812904-16165_0
CTGTAAAGATTGATAGAGGCAAAGCACATTTCATCTGAAGGCTTTTATTTAGAACTTTGCTTATGGATTTGTTCTAATCTGAATCTCCATTATATTCCATGGATTTTATATTCTTCTCGG
>jcf7180000812906-18124_0
TAAAAAGAGAGATTTACTGATGTGGAGCCTGCTTACAAGAAATGATGGTATTATGCTTTCTTATAGTGGAAGAAAAGTGCCCTTATTACTTCTTTGAAAAAGTTTGCAGATCAGGCCACA
>jcf7180000812914-13569_0
AAGCTGCCACCCATCTCTTCCTTCCTCCAATAAATGTCAACCCTAATTTCTCAGACCTCGTGAGCACTGAGAAATGCTATACTAAAAGGGTCCTGGACTGCACTGAATCCTGTTTTCAGC
>jcf7180000812917-16673_0
TCCTTAAAAGTTCTTTGTAGTATTAGCTTTAGAATAAAAAAAGACAGCTTAATAGAGAGCCTAGTGTACAGCAGGAGCTGCTGGGTACCTTATCCTTGTGCACTGCATAGCTAAAACCAA
>jcf7180000812918-52988_0
CCATGCTAAGATTAGCACATCTCATAGCTGAAGAGTTACTCAGATTTTGTCTGGGCCCATCTCAATAAAGTCCATGCTAACAGAAATTTTCCACCTTTTTTCTGCTGCCACTCCCCCAGA
>jcf7180000812931-25314_0
AGCTGCTATTCAGGCTAATTTATACATGACAGATTTGTTATATGCTAACTCTAAGTGTAAAACTTTTCACGAATTCTCAAAAGGGATGTAGGAAGGAGATGGCAGAAGAAAATAAGGTGA
>jcf7180000812935-18102_0
GTAAAGCTCCCCCAAACACAGAAGAAACTTTCCTTTCAAATGTTCTTTATAAACCTTCTGTATGCTCTTTAAATTTGGAACCTGTTTTGCCTTAAAGTATTTTTCCCCTGATCCTTATCT
>jcf7180000812940-32231_0
GTATCTCTTGTCATCTTCCCTGCAGTCGATGGTGTGCTTTATTGACCTTAATAACTACTATAATAAATCCAGTAGAAATGAAAAAACTCTTCTCTGTAATGAAAATCTGATAGCTTATCT
>jcf7180000812941-9841_0
TTAAAGAAACAAAAGAGAAATATAACCTTTTCTGTGCATTTCAGTCTTGTTTACTCCCTAATGCATTATGTATTACATAGTATGCTGTTCTTGATCCTCCAAGTTATTAATAATTAATGA
>jcf7180000812951-50778_0
CACATAAGGATTTGCTACACACCTCCACATGCTCAGTCCTCTGTTATATACACTCTGATGAAATTTAGATTTGCTACCTGTGCAAAGTGGCCATACTAGGCAATCATGGAACTTGAAAAA
>jcf7180000812951-27662_0
TTTCAGCTGCTGTATCCAACCCAAAGCCAATGGTGTTAGTCTTGATTTATTATTCATTATGAAGGAGATTAAGATTCTCCTTTGTAAAGCCATAAAGGCTTCCAAATTATGACTGATTTG
>jcf7180000812958-3592_0
AGCTTCTGAAGCTATAAATGAAAGACTATAAGAAAAACAGACTCAATATTTCCCAAACCGATCACACTAACTGTTTCATGATATAACTTTCATTAGTACACTTTCATTTGTCTGCAGTAG
>jcf7180000812964-25289_0
AGAGTCCAAAGATACTATCAAACAAAGAATAAGTAGAAGGCTTAAAGAAATTCCACGTTACTGACAGAAGCCTTACCTTTTGACTGCAGCATTTACACTGCAGAGCATTTTGGGAAGAAG
>jcf7180000812973-64331_0
GGTAATTGTTTGGGAATTGATTTACCTCAGTGTTTAACAGGTTTTTTTTTAAATGTAACTAATTGTCAAGCACTGACAAATGCAGATTTTTTTTTTTTTGAGGGTGGGGGGAGAAATCAC
>jcf7180000812980-22049_0
TCTGAGAGACTCCCAACATGGCTGCATGGTGAAGGACTACTGGAGAAGGACCAGAGACATTAAAGAGACATTATCTGCATGGCCTCGGGGTATCGGTGGCAGGGAACTCATCACAGGTTT
>jcf7180000812984-36702_0
CATCCAACCCACAGCTTGCAGAAGATGAGGGAGACCAGAGCTGCCTGAGCAGGCAGTGCCCTGCACCTTTCACTGCCTGACACAGACCTTGCTGCAGATCAGAGGAGGAGTAGATGATGA
>jcf7180000812984-914_0
TTAAGACTGTATCAGCATTCAGGCTTTAAAAAATCAATTAAAAAATTGATAAGCATTTGTTAAAATGAAATAAGAATAATTGAACTATGCTATCTAAATGCTTAATATGCTTAAAATAAG
>jcf7180000812985-13345_0
GCTTAAAACATCTCCTGCTCTGCCTTCACCTTTTCCTACCAGCTGCACATCATTTTGGAGCTATGCTTCCTCCTCACTTGCCCCTTGTGTCAGAGGAAGCTTGCTCTCCCGAGTCAAACA
>jcf7180000812985-145_0
GCTGCATGAGTGAACCCCCAGGGATTACAGAGACTTTTCTCATTATATTCCCTGTCTCTGCCGTGATGAGTTTGTGTGTGATGCTGCCCTGGGACAGCCCTCAATGGATCCCACTTGCTC
>jcf7180000812993-6485_0
TGTTGTAGCAATCCCTCCATTCTACTGACTTAAGAGTGGGAATGAGCATAAAAGTCCCCCCCTGCCACAGGAAACTCAGATCATCTTCATCAAATGTCAGTGACACATGCTTCACACACT
>jcf7180000812997-10626_0
ATTATTATTTGGCTCTTCTGTTCAATTGCACAACTTCATTGTTTCTTTTTCTGAATGATCAGGTGTTCACTTACTGGTAGAAAATTTTGACCAGACTGATTGTAAGAGATTAGCATTTCT
>jcf7180000813002-34279_0
TATAGCTTCTTTTACACCTCTTAATATTCTTTCAATTGCAATTCATCTGTTTGTACTGGCAGCACTGCTGAAGCTTCTGGTAATACATGAGACAGTATTTTCTGTATGCAGGGACTTGCA
>jcf7180000813009-4166_0
TTTTAAAGAGGGAGTCTAACAAACCTCGTTCTCACTGGGTGATACAATAGGCTTTGTATGCCTAAATTACCATCCTGATTTTCAAAATTAAATAATGACTGCCAAGTCACTCCGTTTTTA
>jcf7180000813011-11934_0
TGTTCATTCATTGATATTGGTAGGGGTTTGGTTGTGGGTGAGTTTTTTTGAGAACAATTACTATCCCCAGTTAAAGATGAAAAACAAAATAATAAAGTCTCCCACAAAATTTTTGTGGGT
>jcf7180000813013-3727_0
CTTTTTGCCTTTAACAAAATAAATAGGAAATGACATCCAATAAATGCATTAAAATGTTTTGATTGCAAATCACACACTTCAGCTTAAGAAATGGCAGATTTATGCTGCCACACAGTCTTT
>jcf7180000813014-2478_0
AAAATGAAAAAGGGCTGCTATCCTATATCTGGCCCCTGATTTTTTATGTGTGCACAGCTTCTAGCCAAAATAATGTATTAGGAGGTAAAACACCTCCATACATTTCTCACAGGCACTTAG
>jcf7180000813014-24026_0
TGGGTGACACACCCAGATTTTTTAGGAGCACCTCTTGGCACTCACGTTCCATCAAGTTCCCAAGGGCTGCATAAACTTCACTCACTCAGGTTCCTGGGGCCAAGGGAGTGACACAGCACA
>jcf7180000813026-47801_0
TTGCTGTGAGTATCCAAAGCTTTTCAGCATTGACAGTTTACTTTAAAGATCTTTGGCTCGTCCCACCAGACTCCGCCAAATGAACTAATCAAAACATCTGGCCCCAATACTTCCAGGGGC
>jcf7180000813029-4588_0
GCACCAATACTGCTAATGGTCATTTGTTTTTGAAATGATTGTTGTAACTCACAAAAAAAACCCCCAAAGCCAAAAGCCCACCACCACACTGTGGAATCTTTAGGATGATCACCGATGTCC
>jcf7180000813030-15879_0
TGCCCTGCCTTTTGTGCTGCTTCTTCCTCCAGCCCTCTCACCCTCCTTCTTTTGGAGCATTGGCCTCTCTCTGCAAACGGGAGCAAAGTGTTCAAAGCATGGCAAGGGGCCAGCCTCGCA
>jcf7180000813032-220_0
CCAGTGCCAGGGACTGGTGTGGATGTCCAGGCTGTGACCCGGTGCCAGGGACTGGTGTGCATGTCCAGGCTGTGAGCCAGTGCCAGGCATTGGTGTGGATGTCCAGGCTGTGAGCCAGCG
>jcf7180000813034-66_0
GTCACACAGCACCCTCCATGTGTCACACAGCACCTTCCATGTGTCACACAGCACCCTCCCTGTGTCTGGCTATGCACACGCTGCAGCCCTTCAAACCCAACACCAGTCCTCTCCAGTTCA
>jcf7180000813037-16947_0
GTGGAATGAGGTCATTGTCTAGGGAGCTCAAAACCAGAAAACCAGAAACTGTGGCCATGCAATGTAAAGAGTCCACTGGTTAGAGACCCCACTGAAACTCCTGTCATGCCTCACCAATAG
>jcf7180000813038-11166_0
GAGGGAAGAAAACAAAAGGCACAGCAAAATAATATCCCTGCTTCTTTCCCCCTCTTTACGTGAACCCATTAAATTTTCGGTGTTTTCAGAGAGTTCACCATATTTTTTGGTGCTCTTGTG
>jcf7180000813039-22786_0
AACCTGCAGATGTGGTTTGGCTGATGCTAGGAGAGAACAGACCAACAGGGAGTGGCTGGGGCAGCTGCCTGCAAGGAGAGATTTAAACAGACCCCTGTGGCAGCAGGGTTGAGCTCTGAC
>jcf7180000813061-10861_0
TTATATGACCTGAAAGAGGACTCCAAAGATTTATGAACTGTGTTATGTATTTATTAACTATATCAACTATTAGCTATAAACATTATCTTTCATAGATCATGAGTACTGTATTGCTTGTAT
>jcf7180000813070-14768_0
TGCTGGTTAGGGTTTCTGAGTGATGGAAGTTTGGGATTGTGTTTGACAGATTCAGTCCCCATCTTAGCTGGCACATACCCAAGGTGTACAGGAGAGCTTTATGCTGGAGGCTTTGTATAA
>jcf7180000813082-13468_0
TAAAGTATGAATTATTGACAAACCCCAGGCCTTCTGTCACACCTACTCCTCTGGTTTAATAGCCCTCTCCTACGTGCCCTTGTTGCTATGGTGCTCCGTTTCACAGCTACAGCGCCTTAT
>jcf7180000813083-5145_0
AGAAAGTTAGGAAATGATCATCTCATGCAGCCATTATTGAACATGTGTTTAAATGAAGACCAGTGAAAAAAATACTCTTACAAAATACTTTTTGTGAACTAGACTTACCACGATGTAAAG
>jcf7180000813084-6133_0
TTTAGACCTTAGAGAAAGAGCTGACAAACAGTCAGTGAAAGTTTTCCTCAAGAGAATTGCACTTAACAATTAAAAAACAACTGCTATGTAAAAGTAATCAAGGCATGGAATGAATCCATT
>jcf7180000813085-2991_0
TGAGAACAATAAATTCAGAGAACAAACTTGAACTACTGCAGCCCAGCTCTAGACTTTACTATGGATCCCCTCCTCCTTCTCCTGCTCCTCCTGCCTGCACAGCAACACAGTTTGCTCCTT
>jcf7180000813089-1385_0
CTTGTTACTCCAAAGAAAAAGTGCAATTTGATCTGATACATCGTAGCTCTCTTTTAAACCCTTCTACATCTCTTGGGTATGTAGCAACTAGTCCCATTATCCAAACCTTTGACAATCAAT
>jcf7180000813089-43691_0
CAGCACTAGTTGTCACCAATTCCAGGTATCATAAAGCCACTCTTAATGCAGTTCAAGGTAGAATTTAGCTGAGCTATGTGTCCAGATTTTTGGTAGTCAATTTGTGTCTGAAACAGAAGT
>jcf7180000813091-30645_0
CTACAACTGAGCCAAATCCAAATCTGAGCATGCTAATCCACTGTTCAGATAGATGGTGTGGATTTTATTAATTTAGAGACATTTAGATTCAAGTCCAAGTTTGACTCAGCTTACCTGTGT
>jcf7180000813091-14220_0
GCATTAATAAGGTCACCTTTTAAAAATAAATGTGAAAGATAAGGTCTACTAATTGTAATTCTGAAAGGCAAAGGCATGTGGATTAGAAAAATCTTAATCAGTTCACTTTCTGTATGTAAT
>jcf7180000813093-10563_0
GATTTTTCAGCAAGATTCCTCTTCTCCAAAGGTCTGCAGCCTTCCAGGCTGCTACATCAGGCTCTGCTTTGCTTATCCAAGCAGGAAGTTGGGAAAGCCAATACAGACCCCAGAGGAGCT
>jcf7180000813113-2635_0
TGTGAACGTTGAAATTGTGAAGTTTTATCCAGGGAATACAATATTGCAGTCAGTGCCTTCTCTGGGCTATCCTGGGACAAAAATTTCCCTCGAATTTTCACTGCCTGCTTGTAGCAGAGG
>jcf7180000813113-19478_0
GCAGGGCCACGGAGGAGAAGCTGTGCCTGAATTTACAGCCAGGGATTCTCGGCCAGCTGGGCCACTGCAGCTGGGAAAGCCAGGGGCCTTCAGGAAGCCTGAAATCAGGAGTGAGTGCAG
>jcf7180000813130-8429_0
AGGCTTCTTTTTGTTGGCACCAGAGATAGTTTGGGAGAGGGTTCCCTAGAACAGGTAGGGCCAGTTGGTTCCTTTGGTCATTCATGTCAGTACTCACAGCTCTGTTATTTTGGGAACCAG
>jcf7180000813130-22912_0
TTACAATACATTTGGGTATACATTCTTACACATGTTTTAAAACAGATTGGTTCTTTAACGCATTCTCAATCCCAGTTATCTTTCAGACATGAACATTTTCAGGTGTCGCTGCCACATTGT
>jcf7180000813132-4655_0
CTCCTAGAAAATTATCTATTGAAGACGGCTTTAAGCCTGTCATCTTTCACCTTTTAAATTAAGAATGTTAAAAAGAATCACATTTTCTAAATAAAGACCAGAAGTATTTTCTATATAATC
>jcf7180000813133-1396_0
ATGCCAAAATACCTGCTAGCAGTAAATATCAAGAAATAAGCATTTCTTTGTATGGTTGGAACGACTTAATTCTTTAAGCAAATGGAAATTGAAATTGCAGAGCAGCAAACACAGGAAATA
>jcf7180000813140-29355_0
ATATACATCTGGACGTCCACTCTCTGAAAAAATTACTTACTGTTTGCATTTCTAAGTACTAGCATTTGTATGCACCAGTGACGAGACAGAAATAATTAAGTTGTATCTAGACTGTTATCA
>jcf7180000813140-6540_0
GAAAATGGAACATAGGTCAGTGAAGGGACAGACAGAGACCATACTTCAATGCAAGGTCACCATCAGGGCATTCTCATAAACAAATACCATCGTTTGAACAGTCCAGCAATCTCCCTGTTG
>jcf7180000813145-7148_0
GAGTGGCAGGGCTGCATCCTGGAGCAAGCAAAAGACACCCTGGCATTCTGTACAGCCACAAAATTCAGTGGGTGCACCACTGTGCATTTCTGCATGCACCTCAGTTGTGTTCTGGAATGA
>jcf7180000813146-14856_0
TGCCAAACTTCCTCATGGCAGCACAGAGGTGTAACATGCACTGTGATCCATTCCCCCCTTTTATTTTCTTGAGATGCAGGACATTCAATTACACTCTTTATTGGAATTCAAAACTTGTAG
>jcf7180000813146-47920_0
ATCAACCCCCAACACAGGCTATTTTTAAACTAAACATACAGTTGTAGGAGCCTGTGATTGCATCATAAGGGAAACACAAATTTGGGAGCTCATGTCCCTGCTCTGGCCCATCTGGACCTT
>jcf7180000813150-595_0
AATGACGGGCCACTGCTGACCTGCATGGAGGTCGAGGTGGTCGGGGCTGTCTGGATGGACGTTGTTCCCGGCAGGTTGGTGACGGTGAACGCGGGTTTCAGGGCATCCTGCAAAAGGAAA
>jcf7180000813158-1037_0
TTTAACATTTTTTGTCAGTAATTGCTACCTGACATATAATCATATAAGTTCCCAAAACATGAAGTGTATATTCCACCAAAAGTAAGAAAAAACTGCAGTTCATCTCTTACTAATCTAATC
>jcf7180000813164-9444_0
GAGGCCACTGACTTTCTCAAAGTGTGCAGCCATCCGTTCGGCCGGCGCGGGGGCTGCACGGGAGAGCCTCTGGAGATAAATTCCTCCCCGCACAGGGTGATTAGCCGTGGAGCCCTGCTG
>jcf7180000813169-14492_0
TACTGGGTCCAGATCTGGACTCCCCAGTACAAGAGAGACGCAGACATATCAGGGTGAGGTCAATGAAGGGCTGTGAAGATGATTAAGGGGCTGGAGGATGTGACACAAGCAGAGACTGAG
>jcf7180000813179-13725_0
TCATTTTTATTTTTGATGTGGCCTGTTGGTGCTTTTTTTTGGAGTAGATTATTTTCTTACTCCCCTTTTTTGCTCGTATTTCATCAATAAATGCTGGGAAATAATTCAATTTATTGGGTA
>jcf7180000813180-14068_0
TTACTTATCACAAGACACAGAGAAAAAGATGTGGGATATCAAGAGGTGAAACACAAACTTCATGTTCCTTCATTTCAGATATCTACTGCAGCTTTTTGGTGATTCCTATCACTAAAATCA
>jcf7180000813183-2477_0
GCTCCCTCTCATATTGCTGTGAGGTTGTATCATGCTGAGAACTTTTCCATTTTCAAAGTGACAGGAATTTTGCAAAAGCCGCCGTCACTGGGCCAAAATATCTGACCCTCAGCAATTACA
>jcf7180000813184-14733_0
AGTATGATTTTGGTCTACAATTTATGCATAGAATATCTATGCATAATACTGCCAGGTCAAGTTGTATTCAGAAAATAACATAATTTGAAATATCTTTGGTTTTGTAAATTTAAATTAGAA
>jcf7180000813184-3025_0
CCTCATAATTTCTTGAAGTAATACCAGGACACACCAATAACATACTAGTGGTAGCAAGCACTTTTTCTTCATGTAAAGATACAGAGAAAGAGGGAGGAGGGCAATAAGACAGAAAAGGCA
>jcf7180000813185-10613_0
AGTGACCTGCTGGTGTTTCCTGCGATCGCCTCCGGGAAAAAGGGAGGGCAACCTGGAGCTGACCTGCCCTGGGCTGTGGCATTTCTGTTGCAACCCAGGCTTATAAAACGGGCTGTTGCA
>jcf7180000813188-344_0
TGTAGATCAAAGCAGTACCAGAGCCAAGGTTGTTGAAACATGAATCACACTACGTGGATGGGGTTTTTAACTTGAGATAAGCAGATACCCTCTGCCACCACACACATGGCCTGAAGCAAA
>jcf7180000813191-57418_0
CTCTTCCCACTTCAGCAGCTAACAGGAGGCCTGAACTTTTGTTGCCTTATTTTTGTAACGCACAGATTAACTCTGAAAAATGTAGCAGCTTATACTGAAACATTTCTAATTCTTCAAAGT
>jcf7180000813192-3744_0
AGGTTTTAAGTCCCCTCCTTCTCTGTTTATACACAGGTGACACACAGATAGACGTGTGAGTATATAAAATGTAGCAGGCACAATTTAAGGACACAGCAGAGTATCTTTTTTAAATGCAGT
>jcf7180000813193-5834_0
CCTCAGTGATATTATATACAACAATTTCACACTCAAGCAAGTGACTTAAGAGTGCTTCTTGAGAAGAGACCTAAGGGAAAAACAGTTAGATTCTGTCATTAGAAAAAAAAAAAATCATCC
>jcf7180000813197-2021_0
CATTTTGTTTACCTTTTCAGCTTGGAGCTGCTAATGCTATTGCCGCAGCTCGGCACATCTCGAGCTGAACACACCTCCAGTTCCCCCAGCATATCAGTTGAATTATGTAGGTTTCGGTCA
>jcf7180000813200-6898_0
TCTAGCCATGCATACCTGATGATCTTTTCTGTGCTGCTCTAGCCTTGCCATGACATCGATGACGCTTCCGTAACTCCAGTGAAACAAGCTTTCTCTCATAAAAGAGAGCATGAGAGTCCA
>jcf7180000813201-25841_0
ATTCTGCCACCTTGCTCCATAAGGAATGGCTTGAAATAAGCAATATCTCAAAAAAGCCCCCCTGCCACTCTAGATCTACCACAGCACACACACTCAGTGAGCCAGGAGGTTTCAGACAGC
>jcf7180000813204-9648_0
TACAATATACTAGGGGTAACTAACACAGTTTTAGTAAATTGTGTTACAGGTCAGAAATATATCACCTTGTCCTGTAAAACTAAGTGGCTCTACACAGGGAAAAAGAAGTTCTTGGACTAC
>jcf7180000813204-25596_0
GGGGCTGGGCCAGGCCCTCCCGCAGCCCTGCTCCATGCGGGCCGGCCCCCACACAGCCCTGCTCTGTGCAGGCAGCTCCCTGCTCCATTCGGGCCGGCCCCCACACAGCCCTGCTCTGTG
>jcf7180000813207-90482_0
CCCTCTTATTTTTTTTAAAGAGATATTTTATTAATATTGGTACAATTAACTAACACTTGCGATTGCTGCAACAAAGTTGTGAAGCGAGTTCCTCCTCTCACTTTGGCCAGTTCTGTTTGT
>jcf7180000813208-8812_0
TGCCTGGTGTTTAACAGGCCTAAAAACAATTGAAAACCAGCACAGGTATGTGGTACCCTGACCTAGGCAGGAAAGGACCCCCAAATGAACTTTTTTTCTATTGTTACCAAGTCTAGTAAC
>jcf7180000813214-804_0
CTTTCAGATGTTTTAAGTTCTCTAATGACCAAACAGATGTATCCTCCATGTTCATTACAAAGATTTAAAGATAGCTGTGTGAAGTCCGTGGTGGGATGGTTCATGTTGAAGAGAGCGGTC
>jcf7180000813215-2392_0
TCTCTCAGGTCCTCTCAGGTGCAGAATCCTGGAAGAGTCCTTGAGAGAGAAAGAAAACAAGTAGGAAATACTCTCTCAAATGGACTGGCATCACCTGCAAAGTGCTGGCTGAGCAGCTGG
>jcf7180000813216-18956_0
ACACAAACACAGAAACGAAGCATTTATTTTAAAAACTCAGTGACTCTCTGCTTCCTTCCCAAGAGCAGCAGCCCTGCCTTCTCCCCAGCAGTGAGGCTGCATGCATTTCAGCATCACTTC
>jcf7180000813217-10225_0
TTTAATTTCTCCCATCTGGAAAAAAGCCTTGGGATAAATTTGGACAAAGCCAAGTTACCCGTTTCATGATGATCCCTTCAATGGCAAATTCAAAAGGTTCTTGTATTTAATGCAGAGAAA
>jcf7180000813221-7877_0
GCAGTGAGCAGCTGCAGAAGGTACCAACCACAGAATACCTTCATCTGGGCAAGGGCAGTTGTGTAAGGAAAGGTTTAGATGTGTTGTTTCACAGAAGGATTGCCACTGCCCGATAAGGAA
>jcf7180000813223-11371_0
CTCCAGAAGTCAGCTCAGCCAAGAGGGACCCAGCTGGACACTCGTTCTCTGCCTGAATTGCTCTGCTCAGCTCTTGGCTATGGAATCCTGAATGGTTTGGGTTGGAAGGGACCTTAAACA
>jcf7180000813229-28763_0
AAAACCCTTCTTTTAGGAAATTGATAAGGAATTATGTAACATTTTTGAAGGAAGATGATTTTATTCCTTACTGTCACTGACTTGTCACCATTGGGCCAGATCACCAAATGCTCTACCTAC
>jcf7180000813229-2467_0
CGTGGAAAGTTTCAAATGTGGGGAGACTTATGAGATGCTAGTGGGCATCTCACAGAAGCCAAAGTAAGACATTGTTAGAGCTCCTATGAGATAATGTCCAACAGCATGGGATATTTCTGT
>jcf7180000813230-19245_0
TCTACATAAATAGGTGTTTTTAAGTGCAGCTCTGCAGTTGTTTAGCAACAGCAGCAGAAAGTAAACATGAACAAATTGCAGCCATTCCCACTCTCTTCCTAGTTTTGGAAGCTCTGCCAT
>jcf7180000813233-8654_0
TTTCCATAAGAGCTGACACTTCCAGTTTGAACTGTTTACTGGGATTTGTTTTCAGAAAGACTCCTAAAATTCAAAGCTAAGTCAGGCAAATTGGCACAAATGTTGAGATAACAAGGGATT
>jcf7180000813234-9939_0
AGTCTTTTATATCCAGTATAATGCCCTTATCAATAAAGTATGAAACTTTGGACTGCTGACCTTCAGTGCACAAAATTTTCACAAATTTCTAGAATTTCCTTTAAGGAACTAATTATTAGG
>jcf7180000813234-20425_0
TGTGCATCTCAAACAAGTTCAGTGAAGGAGTGTGCTTAAAACATGGCTAAGGAAAGGCGATCAAATTCATATGAAGTAAAAGTCTCCAGCCCCCATTCCACCTGACACAGCATAACAAAT
>jcf7180000813235-855_0
GCAGTAGGGATATGGGCTGCTTGGAAAACCAAGAACACCGGCAGTGAAGGAGATCGCAGCGAAGCTATTATAGTCGGTGGAAGAGACATTGGTTTGCTAGTTGGTGGATTTACAATGACA
>jcf7180000813236-18401_0
ATATGCTGTAAAATATGACACTTAATAGTCTGCATGCCTGGAAGTCTGAGGGTTAGCCCTACCTAGTCTGCTTTCAGACAGATTGTGTTTCACTTAGATTTTACTGGCCATTGCTGACAC
>jcf7180000813237-42056_0
AAAAATAAACTCTTCTGGAAAAGCAGAGATGCCTCAAGCGCTGCCCTTCCTGAGAGGGGCTTTACTCCACTCTAAGTTCCCAACCTTTTGGCACTGGTTTGAAAAGCCAGAAATAGCTGG
>jcf7180000813237-3203_0
GTTTAGCTGGCTGGAAATAGAACCAACATTTACCAGAAATTGTTTCCCTACTGGACAGAGCCTGAATCTGGTGACACTGGGTCAAACCATCACTGAGCAGAACAGAATTCAACCTGTGAA
>jcf7180000813238-5040_0
ATCCAGCTAAAAGGAGAAAGGAAAACTGATTTGGTTGGGGGAAGGCATCCAGCAAACAGCTCTGGCAGAGCTTTAGAAATGCTGATTTCTCCCAAATCCAACGGCTCCTGCAGAAGGGAG
>jcf7180000813239-4386_0
AGACTACCTATGTAAGCTTCTTTAATAAAAGTCTGCCATCTTCCACAGTGTTTCATCTGTCACTCACATGGCTTTGAAAGGAGAGGGCATGGGCTGAGCATGCTCCAGAGCACTGTAAAA
>jcf7180000813241-2198_0
TGGTTACACTTGCCCTCAAAACCATAAAATACACAGAAAGCTCACAGTCACCCACGACACGTTTGCAGTCAGGCTAACACTGGGTTGTTCACTGACCAACACATAGAAAACAATTGAATT
>jcf7180000813243-4432_0
TGATAGCACAAGTTTCCTAGATTTCCTAGGGAAATTGCAGTAAAAATACAAGGACTTACGGGAAAAGCAGGTGTGGTTTTAAAAAAACCACAATGCTTTAAATGGTTACCAATTAGTGAT
>jcf7180000813245-15439_0
CTTTGCAGGGGCTAAACAAAGCCAAAAGCAGAGCACTGAGACATTTTCAGTGCATTCGGAGTCTGCCTTAATTGTCACTCAGCTCCATTTTCAGTGCAATGCCACGTGAAAAACACCCAC
>jcf7180000813245-3938_0
TGTAATTTCAGCCAAGTGCTCCTGCAGTGCCCTTGGTCACGTTAACCACTTGCAGGTTGCATTTTGAGACATCAAAAGGTCAAATGGCTAAAAGAAGTGACAGAGTGAGCATATAAATTC
>jcf7180000813246-463_0
ACAATCCAAAAGCGTCATGCAAATTAAGGGGCCGAGCGGACAATTGGCGAACATACGTCTGTTCGTATTGGATTACAAGGAACCCCTCTTGCGAAGAGATCTCATGCAACAATGGGGAGT
>jcf7180000813247-10526_0
TCCCACTCTGCTCCCTAAGGGTCACTGAGGCACGAGGAGAAGGCTAGGAGTTTTCTGCAGTTTAAAATGTCATTTCAAAGTAAGGAATTCATCCCGGTCCAGAGACACAGGCTTGAGACT
>jcf7180000813249-2973_0
CACTTTTCTTAGAAGCAGACACGGGTTACACTGCAAATGGCATAACAGGAACCGCTGCACGGGGACACGTGGCTGCCAAGGTAAGTGCTCAGGATCCAAGGAGCCAGGGACACAGCTACA
>jcf7180000813254-1010_0
GGCGGGAGAGGCTCCATGGCCCAGGGATAATGCCACCAGGAGATGGCTGGCAGGGCTGCCGGGCACCCTCTGCACCCCAGTGAGAGTCAGCCCTGCCAGAAGCTCTTGTCCTGCAAGTTT
>jcf7180000813256-4058_0
TTCTCCGTGCATGACACTGCCAGGCACTGGAGAGGAGCACTCCCTATTTCAGCCAAGGCGATTGTGATTACAGCAAGAGGTCTTTAAATCTGTACCCTTTCCACCACAGTTACAAACCCA
>jcf7180000813257-4920_0
CTCGGAATGGAAAGATGACCCATATTCACTGCTCTCTGATTAATTTTTCTTCCTGACTTTAATTCACAATCACTCTACATTTCATTGAGGCTTTGCACAGTGTTGAAAAGGAAAGGTTAA
>jcf7180000813265-3475_0
GCTTGCCTAACCTCTAAGGCCCCAAGCATGCACTATTCTTGCTTTATTCTTCTTTTTGCCCACAGGAGGGATGCCACCACATAGGTTTTAGAAGTTCAATTTATACTAAATTGTGTCCAC
>jcf7180000813266-4544_0
ATGCTGCCAGTTTTTCTAATGAAATGTAATTAGCACTAATTGGTAAAACTACACTGATGCCTGGTTATTAATGTTTGTGTATTGGTCCCAGATGTGAGTTTATGGCTGTCAGTACTAAAG
>jcf7180000813267-6704_0
TGGGGCCAATAACTGCTCTGTTTTCTCTCTTCTTCTGTGCCCTTTTAAAATGGTTTGTTCTTTTTTCTTCTGAGTGACTCAGGCTCTGCTGAAGAGACTTCCAGACCAGAAATGAAGTGC
>jcf7180000813268-12919_0
TGAAGGAAATATCCAGCTGTGGCTCACCTGTGCCAATGTGGGGCCAGCTGTGGCTCACCCGTGCAGATGTGGGGCCAGCTGTGGCTCACCTGTGCAGATGTGGCCGAGCGCAGCGCTCTC
>jcf7180000813269-1484_0
GGTGGGGAGTAACCATCTCTTTCCAAGAATTTGGTTTCAGATCTCTGAATGTCCTCTTATTTTCAAATCCGGTGACTTCAGAAGTGACATTATGTTCCTAAAATGTGTTTGGCATGAAAT
>jcf7180000813272-30873_0
TACAGTCTGCAGAAACACAACCCTTGTGCTTTTGGGTGACTTATTGTTAGTTTCAGTGACCTAAGTCACAAAATTAGACAACTGCTGGTGTTAGCTATCCTGGATAATTAAAAACAACAG
>jcf7180000813272-20013_0
TGAGAGTACATTGAAATTAATTTATTTGGGCCTGACATATGTGTAGAAATGCAATGCAGATGTAACAGCATTTCTGTAATAGAAATGTTCTGTACAAAGAGAAGATCAGAATAGGTCCCC
>jcf7180000813274-4521_0
AAGCTAAACCAAAAAGCAAGATCCGAACTCAAAACATGTGGAAGAATACCCTATGGATATGTACAAATAGAGGAATGACATAGCTAACTTGTGCACCAGGCTTATGCTTTGGCTGACCTG
>jcf7180000813275-10519_0
GCTCTACCAGAAGGGATGTCAGCCACCTGTATCCCTGGATGTTTAAAGAACTTAATCTGCTCTGCCATGCCCTGTTCCAGAGCAGGGACACATGATCTTACAGCAGCCCCGTGTTTGCCA
>jcf7180000813278-8547_0
ACGGTGATAAAAATGAAGCTGTCAAGCCGATTTAATTGGTACAGTGAGCAGAAAGTTTTTCCCCACCTTGAAGGTGTTCAAAGAGTAAACTACTTTTAAGAAAAGCTTTGCTCTTCAAAG
>jcf7180000813279-46846_0
CCTAAACAACCCAAAGAGTGTATCAGAGTTCACCAGAGTGACTGCTACAACACGGAGAATGGGATTTTTGGAAGTGGAGGAAAGGGAGACGAACATCAGTTCTCATCAGCTTTCTCCAGT
>jcf7180000813279-10109_0
CAAATGGGAAGAATGGCACTGCAGATTGATTTTGAATAGCACATTTGGGATTTGCTAAGGATGTCCATTGCACAGCAAACATCTACTGCCTGACATCTTGCTTGTCTGCCACTGACAACA
>jcf7180000813280-17505_0
ACAGGAGAGACAGAAGGAGGGGAACCCTGCAGTACCCAGAAAGGAAGACCTTGGAGTAGGAAATATGCCTTATAGCAATTCATGAACTTGTCTGTTCCAAACTGATTGAAGAGGATCCTC
>jcf7180000813280-68587_0
GAAAAAGCTAGTTAAAAAAACCCCTGTAGTCCCTGTTTTTAGTTTAATAGTGAGAAAAGATGAAAAGGAGTTGTTACAGTAGGAAAAGGTATGAGGAAAAAGAAGGGAAAAAAGTACAAG
>jcf7180000813281-7272_0
CCTAAAAAATAAAAGTATGATTTCCCCCCACGCTCCCAGTAGACCAATGAGCTAGTTTCGCTAAATTAAGGACCTAAATCACAGATGTATCAAAAGTACGGCAGTTATATCTCAAACATC
>jcf7180000813282-10237_0
TATGTCTTAGGACAACTGCAAAATGAAATCTAATGGGAAATAAGTTGGTTTTTAACCAGCTTTTTTTCATTCTGCTTGGAATTGGGACCAGTTTTGAAATTCGCTCCACCAATGCTATGC
>jcf7180000813284-14468_0
GAGTATTTAAAAGGCTTTAGAAAGATCTCCATGATCAATCAAATTGAGATACAGCTTTCCGGGGACTGAACTAGGAAACCCCACTACCCGGAAACATCTGCATTTAGGTGTCTGACTCTG
>jcf7180000813284-26672_0
TTTCTAAGGGGTTCTAGAAGTCCCTAGCACACTTCTGTCATTACAAGATAGGTTTTTCCCCTATACTCACTTCATTTTCCATCAGCATATTTATTAGTTTCTAATGCCTCACCTTTTACC
>jcf7180000813286-6143_0
AGTTAGGAATGCAATAAAAAGCTGCTTGACTATTTATAGACAGAAGACTAGAGACAAACAAGAAGCCTACACTGTCATCTGTTGTACAATGTCTCATATCCCCCTCCCGGGAGGGATAGT
>jcf7180000813287-1905_0
TCGCAGCAGGAGCAGCAGTGGCCTCCGGCATGGTGGGCAGCAGAGCTGTAACACGGCCCTGCTACGAGGGGCAGGAGCTCAGAGGGGGCCGGCGCACCCCTGCCCACCTCGGTTATGGTC
>jcf7180000813288-1040_0
CCTGTAGCATAAAAGAGAGCTACTTTATATAGAGTTTAACCACAAACAACTATTTGCAAAATAAAAGCTCCACATATGATGGGTTATGAATTACAGGGGAGAAATAGTGTCAAGAACAGC
>jcf7180000813289-821_0
CTGAAAGTGGCCGAGTTGTTGGTATTTGTGCTGCCAGTGTCAGGCTGTTGTGACTGCGCATAGCTCTGTGTCTTTCAGCCCCACACAGGTGCTCTGGCTGAGCCGCCTCTTTGGCCAGGT
>jcf7180000813291-2975_0
AATCTCAGAGACTGAGGCTGTTTTAAGCAAACTGGGTTTTGTTCTTTTTTTGTGTGTTTTATGAAAAGAGAAATTTCATGCAATGGTCTCGAAGGAAATACAAGATAGCAACTTTTTCAA
>jcf7180000813293-528_0
TAAGTAGTAGGAACTACTACAGCTATTTTAAGAATTTTCTTGCATTACTCAGAACATGAGCTTGATCTGATAACTAAACTGTGCTGCTGCCTTTCTTAGAGTGCCATAGAAATTGATGCA
>jcf7180000813293-16211_0
AGAATAGTTTGCTGATTCCCCATTTCAGAGCAAGAACTTGATCTTCTTTCAGGCTGATGTCTTTCTAAGTTCTGCTTTAAGGAGGCTTAGTTTGTGCAAATCTGTTCTTCCTTATGTGGT
>jcf7180000813295-2450_0
AAAGAAGTGAAGAGGCACGGCTAAGAGAGACAACAAAGGAGAGTAAAGTGGAAAAAAACCAAAATAAAGCAATGAAACATGGCCTTAAAGGCACTGTCTGGCAAAGAGGAATAAGAAACA
>jcf7180000813296-2859_0
TGCCAGGCCCAGCGTGGCTGGGCTCAACATGGAATAAAGGCAGCAAGGATGGGTTCAAAACTTTCTCTAGTCTTGGGTTCACAGTAAGGTGTGGGAGAAATTAAGCTGTCGGGGAGGTTT
>jcf7180000813297-21144_0
GGTTAAAACCATTATAGCGAACCAGTTTATACATTCTGCAACAGAATCACACTGCCACATTTTATAAAAGACTGATAACCCCCCAAGTTTCATTTCCTTCAGCCCACAGGGATACCTTCC
>jcf7180000813297-4550_0
CCCTCAGAAACACAGGCTGTCCTTTATTATATTTAAACATCAAAGGATGCCATTTGCTTCTAAAATTATGTTTGGTGTTAATATTCTGCTCCTACAGGCCAGTTGGATCATGGGGAAGAC
>jcf7180000813301-4532_0
CAAAGATTCACCAGAAAACACATTGGGGTACCCAAGCCTTAGTAGATCATTTTGAGCAGCTATATGCCTGTGTAGGGGTCTATAACATTGCAAAATCAGTAACTTGGTCCTGTGAAATTT
>jcf7180000813303-4321_0
TGCAAGAAAAAACTGAAATCTTAGAAAAGTTGTCAGAATATGATCAAAAGGTATTGTTAAAAGTTGTTCTTTGCTTCCTCATTTTCTGTTATTGCTTTAATGACACAATCAATGCAACAT
>jcf7180000813304-460_0
CAGGTGCCTTATCAGTGTTGTTAGGAGGATTGAAGGACTGACTGGCGCATGTACCTTTTGCTCTGAGTGTAAGCCAAGGCACCGATTCAGCAAAGCACCTGGTGTAATTTTTAATACCAT
>jcf7180000813305-200_0
GGCTTGTTGTTTCCAACATTTCTCACCAGGGCAGGCTTTCCATAAAACCTTGCATAAGCAGACAGGCGGGATGGATTCGGGGGCTAAATCCGGCCAGCCCCGTGGCAGGACTGTGTGTCT
>jcf7180000813310-19939_0
ATTGCAATAATAACACTTGCAAAATCTCAGAAGGGAAATCTGGGACAAAAAGTCATGCTGTGTTGATTAAAGGCAGTGCTTTTTTAATCTATTCAGTGGATTTAAATACAATACAGAAAA
>jcf7180000813310-4804_0
TTAAGAAAATTTGTCAGGATTTTTTGATATTGCATTGGTCATTGATCTTGCATTAATCATTTAGAATAAGGATGGTTATGCATAACTTACATAGTTCTGTGTTCTTTAATTGTATAAAAA
>jcf7180000813312-4330_0
GTCGCTACATGATCTATAGAACAGGGCTGGCCTCTCATACCACTGCCTTCCACCAGGCCAGTGACTGGAATCTCCAGAGGAGACTCTAGTCCTATCATAGCATGTCCTTCACCGTGACTG
>jcf7180000813333-100715_0
CTAGCCTTTGATTTTTCCTAATTGCTCTGCCCACGATCCTGCAAAACATTTCCGTCTCGATCCTTCTCTGGGAAAGCAGCCGTGCTGGTACTGGCAGCCACGGCAGGTCTGCAGTCTAGG
>jcf7180000813333-74089_0
ACTAAGAATTTTATTTGTCTAATAAAAATCAACTGAAAGTAGCCATTTCATAATTTCAAGAAAATCTTGGGCTTTTGTGCTTTGCCTTAAATAGAAGTTGGTTCTTCAGTATGTAAAGAT
>jcf7180000813372-43002_0
CTGAGTCAAAAGGAATGTTCTCCCACCATTTTACAGAATCAGGAGGAGTCACTCACTAAGTCGGGGATTTGGGACAAATGTAGGGAAAGAATATTTGAGGAATATACTACAATTATTCTG
>jcf7180000813372-32285_0
TTTGAGAATATATTTATATTCAAGTTTTACAAAAACATAGTACCATTTATTCACCTGCACAGAACAGAACACATCTAATTACTGTAAAGAGAAGGGGATACTATAAAAAATGGAGAAGGA
>jcf7180000813374-40717_0
GGGTTTATGATGGCTGAGATCAGGATCTGAAACAGTCACTTTAATCACTTAAATAGTTGGCACAGGATTGCACTTACAAGTGGTGTTGAACATTAAGGATTAATACAATTGTACAACAAT
>jcf7180000813383-13876_0
CAGGGGCAGGACATATAGAAGGATGACACAGGAAACAAAAGGGAGTAGGTTACCAGTCTTCTCTGAATGTAAATGAAATGTAGATACTGGGGTCTTTCTGGTTTCTTTGAAGGTCCAAAG
>jcf7180000813389-15492_0
TGCTTTGAAATTTTATGTCTGCTGTATGTGACCTCTGTGTCAGTTGCTTTTGAACCATGCGGTATGCTAAATAAGTGACAATAGCCCCAATTAGGTTTCCCAGATGTAGAATATAAATTT
>jcf7180000813396-21212_0
GGATTTTTCCCAGCAATTATTTTAGATAATTTTCAGATAAGTGGGAAAAAAAATACTCACATTTCAGATTATCAAAAATAATGAGCTGTGGACTCCCCATTCCTGGAAGTGTTCAAGGCT
>jcf7180000813414-18828_0
TACTACTGAGGATCCTTTAATTAAGGATCCTTTAATCCAGGCTGGCCAGGGGCCCACATGCTCTACCACAAGGAGGAGGAATGAGGCACCCAGGATCCAGGAGCCTTTGCCACTTGCATG
>jcf7180000813425-1951_0
TATATATGTATTCCAAGTCAGTAAAAAAATTCACAGAAATATCTTTAAGGAAATTTCTCCCAAAGAAGGTAGACCTTACATGATGTAGGAAAACAATAGCCCAGAAAAAAAGATGCTGAA
>jcf7180000813425-45396_0
AGTCCACTAGATTTATTCCTCAGAAATGTTCAGCCTAAAAACCAAAGAACAACTATGACCTGACTCTATTTCATTATTGATTTTAATAACACGGCTGTGGCTATTTGGTTTTAAGAAAAA
>jcf7180000813439-29877_0
GATATCTGTTATACTCTATTTGATGTATAATTTGTGAACAGTTGAAATGGTATCCACCATCACTATCAAGAACTTATACATTCTGTTTTCATAGCGAACAATAAAAGCTCTACCCTAATG
>jcf7180000813441-42756_0
GGTAACAAATGAAATATCAAACTTGAAATATTCTATATTCCTTGGTGAGTCAGCTCTAGTCAGCTGCTGTTTACAGGACTTAGCCAGGTTTTTCCAATTCCCCATGACTGCCAACAATGA
>jcf7180000813441-6909_0
CTGCTAATAAAGTAATGTCAGCTTTCTAACCTGACTAACTGCTTGGAGAGTTTATTCCCAGGTTTGGTGACAGTTGAATTTATCAACTCTCTAGTCTCTTTTCTAGTCTCTCTGTCCCTT
>jcf7180000813446-109922_0
ATTCCACATGATCTAGATGTGTGCAAAGGATCAGGATATATGACATGATACTGATACCACATCATATCACACACACTGTGGTCTAAGAAGCCAGCACAGGTATTAGTCCTTTGAACTTAT
>jcf7180000813450-955_0
TTTCAATTTGTAGACTAAACTACCAAGTCCTTCCTGCATTTTCTTCCCACTAATTGAAAAATTTGCATTTTGCTTTAATAAGAAGACAACTGTCACAAACCACAGGCCTTTACTGTTTCA
>jcf7180000813456-13838_0
TGTGCCAGCATTTTTTCTTCCAGTTTGAATTTTTCCTTTTGAAAACCCATCCCCTTCGTTAGAGGAGAATTTGTTTTCTGTGCCAAAACCTGAGGAATTGCTATGCTCCCTTCTAAAACT
>jcf7180000813458-17384_0
GAAGCCTTAAGGAAGTGGTGCTGCCAGGCTCTGGCATCCCTGCCAAGGCCAGTACACTGGGGCACATCCAGGTACACTCCAAAACGTGTCCTGCACAAGAGGTGACTTGCCCATGAGGCT
>jcf7180000813458-27619_0
CTCTTGACCGCCGGGATACTGTTTAAAGGGGACAGTATTGTCCTCTGTGGACATGGCTTTGGGTTGCAGTGGTGGTTGGATGTTGTTCTGCTGTTGATGTGTCAGTGTGAGCAGAGGGTA
>jcf7180000813462-28412_0
ATAATGGGGCCCCTTGGTTTCTATGCTAAGAAATGGAAAGGAAGAAATGGGAAAAGGAAGTGGCTGTATGAAATGTGAAGACACTTGGTTGCCTGATTTTTAGCAAGAACTTATGGAGCA
>jcf7180000813471-44426_0
CAGAGGAGGAACAGGCATACTCTGCCGCAGAAACATTTTGCAGGAGGTTCTCTTTGGTACGCAGTTTTGGCTTTTCAGTTTATTTTTCTTAGCATTGGATTTTAAAATTTCTACATTTGG
>jcf7180000813473-8942_0
ACCGCCTCCCTGAGAGAGGACAGGAGATTTGTCATGGCTTTCTGTGAGACCAGGAAAAATATCTCAGAAAACTTTCATAAAGAAGCAAGGGGGAGATGTTTTCTCTCACCCAGGCACCAC
>jcf7180000813474-85438_0
TTTGGGGATGTCTGTGAATGTATGAACGAGGGTATGTTTTTCTCACATATTCAAGATACACTCGTACAGCAAAACAGCAGATTAAATCCCAGGTCTAAGAGATTCTTTCTGTGTTTCTTT
>jcf7180000813482-26479_0
AGGCAAATATCAAAGGGTGTAATAGCTCTGTTTATATTGAATGAATAATGTTCTGCAAACGAGTCCATTTACATAATGTAGAGGCAGTTAGTATGATTTATAGCCCTGCCTTAAAGGCAG
>jcf7180000813490-15528_0
TTGGAGAATATCTGTAAAAATATTCATTGGCAAAACTGTTTTCAGTTACCAGGGTATGAGAAACATCTCTTTGAAAGGCTAAAATACCTGTGGGTTTGTTCTTTTTCGCTTTTATAAGGG
>jcf7180000813490-31727_0
TGCTACATAAAAATAAGCTTTTATTTGAATGGCTTGATTTTGAATTACTGAGTATTTGTACTGTTAAATACTGGGGTAATCTTTCTATGACCATACTGAATACATTTTGATACAGTTAAA
>jcf7180000813491-48016_0
GTATAAGTGTGCTTTCAAGAAATTATCTATTAATATATTCCAAGTCTGCAGCTTTTCAATTGCATATCTTTCCATGGAGGATAAGAAAAACACCTCTTCATATACCTGGTGTTTTGGAGT
>jcf7180000813493-741_0
ACTTGAGTTTGTTTTGAATAGTTCTGATTAGGAGTTCAGTCTATGGTGGCTATAGATTATTCATGAATCAGCCTTTCTCTTTTGATGGAGAGAAAATTGTGCCACCATCGTAAATCTTAC
>jcf7180000813496-17653_0
CTGGTTGATTTCAGAAAAAACAATAAAACCCTATTTCTACTTCACTTAGGATGGCTGAAAGCCCCTTCACTGTTCCCTCCATCTGCTTCATCTCAGGTTTATTTGAGCAATACGTCATCA
>jcf7180000813496-29692_0
AATATATGCAGTGTGCTTGCTGATGCATGGAAATGAAAGAATGCACAGGACTGACATAATATGCAGGGATGAGGTATTCCACAATATATACACGTCCTTTACAGTGCAGTTATTATTGCA
>jcf7180000813498-130_0
AACTCCTGGAGGATGTGTGTTAAATGAGCCTCGGCTGCGGGAACTCGGAGCGGCTCTCCCTTGCCTTTCGAACACGGGCGAGGAAGAGGAGGTTTTGTGTGCTGGTTTGGGTAGTTCGGA
>jcf7180000813504-9215_0
CATTACTTATCTGTAAGTGCATCTAAATGTTTTCAAGAAAAATAAATTGGTTATGGAGAGAAAAGGTCATTAACACGAAAAACCCTTTAAACATCTCCAGCCTAATTCTTTTGAGAAAAT
>jcf7180000813505-3138_0
TTTTGGGAGTAAAGTTGAGCACATGAGTAAGCTGAAGTGTGAGACTTCATAAATAATTATATTTGGTAGCTGAAAGGAATCCTTCCTACTGTAACATTACAGATTCAGTAAAAAGGTAAC
>jcf7180000813513-9278_0
AAGTAATCTTCATACAGTTCTCTGAACCCAAGGCTCAGTAAGCATTAGAGACTCCAGCACATTTACAATGCTATCTAAATTTGATTAAATTTTGCATATCTTAAAACTTCTGTCCTCACT
>jcf7180000813519-23919_0
AAAAGGGGATACCAAGGAGACAGTGCCAGTTTTGCCCATCTTAGTTGGTCAGGTATCCCAAACTCCCATGGGTATTTCAGTGTGAAGAAGCCCACTGGCAAAATGTCTTCATCCTTCAGG
>jcf7180000813520-12028_0
GGCCACAACCTTAAAAAACATCTAGAGCACCTCCCTCCATATGTATAGCTGAGGTATTACTTCCAGTGCAGACTTCTCAGTCATTTAATGCAATAGCAATTTTTTCAGACTTATAGTCCC
>jcf7180000813524-4054_0
AGTTACTAAGAAAAAAATTAACTCTATCCCAGCCAAAACCAACACAACTACTTTTCTAGCAGAGGCATGTCTCTCTGTCCTGATGCTGAAGTTTGAATGCGAGCAACTGAATTCCATGTG
>jcf7180000813537-11137_0
AAATCAACAAATTGCTCAGTAAGGCAAACTTGGCACTTCCTTGTAAAGCCTCTCACGGGGCTTCCAGTCCAGAACAGGGCAACGGGCTGGGGTTTCTGATCTGGATTTCTGACCATTTCA
>jcf7180000813550-31134_0
AAATGAGATAATGAAGAAGACCTATCCGGAAAATACATCCTTGCATTAAGAAGCACAACGCTGCAGCAGCCCGAAGTTTTGCTAATCCCAACTGCAGTATGATCCCAGAGAAGTTAGATC
>jcf7180000813550-18169_0
TTACTATTTTATTCTTATGCTGTATTTTTATGAACTATAAAAAAACCCATAAAATGGAGCTCGCATTTAGTGTTTTAGAATTACCTTATTTTTCCATTGTCTGTGTGTATATATATAAAT
>jcf7180000813555-40132_0
TTCCAGTAAGTTGTTCTTATATCAATTTATGATCTCTGCCTTCTGTCTCCCACCAGAGGAGGAGAGGGGAGAGGCTTGTGGTTTTCTTTTTAGTGAGAGTACTAATTTGGGGAATACCAT
>jcf7180000813555-20110_0
AAACTTCTAATTAAGGTATCACCAGAGCAATGTTGATGTCTTGCATAACCAGTTGGATTGTTTTTTTTTTTTCAGTTTGGTGAGTGTTTGCTAGTGTTGGTCACAGGAAATATATCCAAC
>jcf7180000813556-8110_0
TTTTTAGTGCTTCTAATGATCAGGAGAAATGGGAACTGCTGTTTGGTACATGGTCACCTACCAAACATTCTTTTCAGTTTGGATAGTTTCCATTTCTTATTTTTTTCATGAGAGAGATTC
>jcf7180000813571-9645_0
CATGCTCTGTACCTTCACATTTTCTGACTTGTTGTGAATTTAATCACTTGAGTTATCTCAATATTGTTGGAATTCCCTAAGGCTGAAGCAGTATTGCAGAGCATATCTGTGCCCTGTCTG
>jcf7180000813579-65436_0
TCAACTTCATAATGTATATTTCAGAAGGTTTCTTGTGCACCTTGGCACAGAAGGCCAATATACAGAAGACTGATGTAATTTCTTTTATTGAATACAGCACCAGGTGTTCTCATATAATTA
>jcf7180000813579-45885_0
GCTCAGTACTCCTCATTAAAGGACTGACTGTTTCTTGTCCATATCCATTTATTTTTTTTTCCTGAGGAAATAGGAAGTTCCTGAAAGGGAAAGACTAACAGCTTTAATTCACGCGAAACA
>jcf7180000813594-2602_0
TAGACAAAAGGATGACTTGAAGATACTTCAGGGCAGGGGAAGAGGAAAGATGAGATGAAGGAAGGGAGAGGATCCATGTGGGAGGGAATGTTTGCTTGTTTTAGCTGAAATTGTAGATTC
>jcf7180000813605-12290_0
AATGCTGGTGGGGTTTCAGTGTGATGGGGATGCTTCTCAGGGGAGCAGCTTTCCGGGATGCAACAGAGATGTTGCTTCTTCTCAGTGTATTTGGATGAACCATTTACCTCCTGTCCTTCC
>jcf7180000813605-52431_0
CTGTGACTAAAACCAAAACAAGGACATTCATCCTTCTGTCCTTCCCTCCTCCCTGATGAGATTCAGGACACCTCTGCATGGTTTTGCAGACTTGCTCCACAATGCCCCTACCACGCTTTT
>jcf7180000813608-8531_0
AATGCTTGTACAGAACCTGCAAACAGAACAGGGCAAGGAATGGCTGAAGGCACAGCTATGACACTGCTTGCAATACTCTAGCTGAAGGAGCTCGACATTTCAGGAGTAATTGAGCTGATA
>jcf7180000813610-3611_0
TCAATTCAGAAAATGAAACAGGAGTTTGTCCTCTGGTTTTGAATTGCAATTTACAGAAACGTCCCAATCTGGCCTTTTTGGGGGCCTTAAATCAATATTTTGTTCCTTCTTGAATCTCAT
>jcf7180000813614-12294_0
CATCCCTAAGTCAGAAGCTTACCCAATGTTAGCTCCTCTTACAGTCAGTAGAGAAAATAGATGTATTCAGAAGGCACTGCAGCCTAGCCAAGAAGTGTTGCTGGTGACCAGGAAAAGGGA
>jcf7180000813620-190_0
AAGTAACACAGTAACGTCTGAAATGTCTCCTGCCCGGCAGAACACACCGTGTGGTAATATTTCCACTTCGCCAGTATAGAATTCAGTGTGACCTCAATGCCATTGGTTCTTAATGAAATA
>jcf7180000813625-6819_0
AGTCATTGTCCAGGCTGTGATGTGCTCTGGAAGACTTAGATTATTATTATTATTATTATAATATCAGATTCCTTTTGAATGAAAACTGGTATTCTGCATCGTTCAATTGGATTTACAAAA
>jcf7180000813625-20897_0
CCACCCTCTCACAGAGAATATTTTTAGTACTGTTCATAGAAACAACACATCAAAAGAGCGTTGCTTGTCTCCCAGCCAAACATGGAGACCAAATAAAATATTAGCAAAAACCCACTTGGC
>jcf7180000813630-30839_0
TGCCCTTGGGGCTGCAGGGCTGGTCTGTGCTCAGCAGGACTGCCCTGGGTAGGACAGGCACTCTGTGTCCAGCTCTGAACAGTCCGCTTCCAGCACCTTGAAATCTGCCCGCTGCACCTT
>jcf7180000813630-8955_0
CTCGTCCCAAGCAGCCCAGTGCAGGCAGCCTGCAGTGGGAGCGGCAGTGGCAGGAGCAGAAGTATCATAAATAATGTGAACAGCTTAATTTTTTTTTACAGTGTTGTTGGATTTAATTAA
>jcf7180000813633-4618_0
ATAAAACCCTCTATAAAAGTCAGAAATGATGGTTAGCTGGATAATAGGGAAACCACAACTGCACGCACATCCAGTCTGCAATGAAATATGCCAACAGACCCTCATTCCCCTGACAGCATT
>jcf7180000813636-6216_0
TGATAAAGGTATGGAAACAGTAAAACAGCATAATGCAATAATTTAGCATCTCATAATTTCCAGAAGTGCATTAATAAATTAGCTAAGCATACTATGCCACTTACAGTCCAATAATATGCT
>jcf7180000813639-6667_0
AATGTCTGCTAAATAAAATATGATGACCTTTAAAGTGGAGAATACATTTAGAAACAAAAATAAGTCTGCTAGCCTGGCGTCTTCTATGCTTGTATGGTAAAGTCTTCACTTATTCAAACA
>jcf7180000813642-34337_0
GTCAGTGGGTGAGTGCAGAGCTGTGTGGGAATGGCTTTATGGGGCCAGCTCATAGCACCGTGGAGTCTGGGTTAGAAGGCAGGGTGAGCTATTCATAGTCAAGAACTTGCACAGAGCAAT
>jcf7180000813643-4328_0
CTTGCAGCTCAGAAGAAAACTGAGCTGGAGCTCACAGCTAGCATGAGCTGTATTATAACGACTTGGAAACTAGTAAACACTGGTGAAAGGAGGAAGCCTGAGGTGTATCTTTTAGTCAAC
>jcf7180000813646-20596_0
ATGCATCAATATTCATAAATCTTTTCTGTGATTCATAAGACTAGCCCTCCCAACTGAAATAATTCCACATGTATGTATATGTAATGCACATATGCCTATCTATATTTATGTGTGCATGAC
>jcf7180000813655-95873_0
CCCGTAACAGTGCAATAATTAGCAGTTAGTAGCTTATTAAAAGGATGGCAAAGGCCAAGATGCCATCTGGGATCTCCAGTTTCTTGTGATTGTTATTATGTCAAGATGTGCAACTTGCAT
>jcf7180000813655-14890_0
GGCTCAGAATCAGCTAAAAATCCACCAGGAAATGTCAGATAACAAAGCTCTCTCACCTTTTTTTCCAGACGAGCAGCCAGTCACATCTCAGACCTCTGACAACTCACACCTCTGACCTCT
>jcf7180000813658-100602_0
AGAGCCTAAGGAGATTGACCATAACAGAACCCCGACAGCTGAGAGGAGGAGGACATTCCCGGGAAAGCTGTCGCTTAACCTCTGTGTACTCTTCCTTGTATAGTGTAAGTGTTGGTCTTA
>jcf7180000813658-131295_0
CATGTATTTTCTCTGTTGACAGAATCCTGGAGTACATTTAAAATAATGGCATATACAAAGCCGAGTTCCTCCTGACAGTAGCTGCTCACACTGCTTTCACTCCAGTGGTATAGATGCATT
>jcf7180000813660-7075_0
AGAAAGACCCCGCAAAACCAAGCAGTCCTTATGTGCTTTCCCCACCACTGAATCCTGTTCAAATCTATACCGTAGATCATTGTTTGGTCCAGCTTCCTGTAAAGAAATCTAAAGAATGAG
>jcf7180000813666-201_0
AGCTGGATCTCAACTTTTTGCCGGAGTTGTTTTCAAATGTGTCTTCATAAACACTTCCCGTGGAGATATTCTTTGTAAAAATAAATGTTAATAACCAGCTGACAGAGAATTTATAGAACC
>jcf7180000813675-384_0
AATTACAAAACTGGATTCATGTGATTGCTGTAGCATAGTTCATTTAACTGATGATCGATGAAAGTAGCAAAAAAATGGAAATTAATAGCAGACAGAGGGCAGGGTGTTTACATTTTGGGA
>jcf7180000813683-14905_0
AGTAAGACTGCTTTCATTTCAGTCATGTGCATTTTAGCTGAGAGGGTTTTACTAGACTGCACAAGAAGAAAAACATTCCAAAATAAGTCTCTGAAGGAGAAACTGAGAACTCAGGAGGAA
>jcf7180000813683-539_0
CTGTGCCAGCTGGCACTTTGGTGGTGGCTGACCAGCTAGGGGCGATGTCTGGTGGATGTCACAAAATTCCTGTACCAAGAAGCACTCTGACATACTGGAACTGCTGAGAGTTGCTAAGGG
>jcf7180000813690-3956_0
GGTATTGCATTTCTGTGTAGATAAAAAGGTTTTTAAATATGTGTTCCTTGAAAAAAAAGATGTATTTTTTCTTTTTAGCTTGGATGTATGCTTTTGTTCTTGGCCTCTAGTTATTCCTAG
>jcf7180000813691-860_0
GCCGAGCTGGGTGTGCTCCAGCTGCTTGGCAAGACCTTGCACACCCCCGGTTTGCTTCTCCTGAAGGCTAAACCTTATCTTAGCAGAGGCCTCGAAACAGCCCTGTGCAAGCTGAAGACA
>jcf7180000813698-7117_0
ATGTATGCTAAATAAAGTGGTAGGCTATTCCTATTCTTTCCAAATTACAAAATTCAGATTGCCCTAATCAGCAGAAGCAACCCAGACCTTACAACCAGCCAGCCTGCACAGGGAAGGAAC
>jcf7180000813703-7823_0
CCAACAGTTACTGCAACACTCAAGTTTATAACTTGTTATTTTTCTTGTTAGTATACTCCTTCACCTTTATTGTTTCAAATATGTTATTGTTCTGTATATAGTAAAGCTCCCTGTGAAATA
>jcf7180000813704-8379_0
TTTCAAGTTAATAGTCTTAAAGTCTAATTAAAACCTGACAATTATCTTGATGAAAGGAATTAATATTTTGTACTTACATCCAGTACATACTCCTGAATTATAGCATGTATGATTATTGCT
>jcf7180000813711-1188_0
GGACACCCTGACAGTCCCACCCTGTGCCTGGGAGCATTGTCCCAACGTGTTGTGCAAACGCTCCGTGACCACTGCCCTGAGACCCTGTTCCAGTGGTCCCTGACTGTGACCTAAAGCAGT
>jcf7180000813711-12042_0
GGCTCAGGCTCGTTCAGCTTTGCTTTTTCTCTCTTTCTCAGGTTTCCAGTCTGAGCGCTCGGTGAGAGAGGATGGAACTGATGGAACACCCAAATCCGCAGCACTTTGGGAGCTGCAGCA
>jcf7180000813713-568_0
AAGTATTATTTCTTCAGTTAATTCAGCAGTAAAATAATGAACCTTTTCTATGATCTTTTACTTTCCATAAGGTCTTATTATTTACTGTTTGTGAGTCACAGCAAACTGTTAATCATATAT
>jcf7180000813715-671_0
TCATCTTGCTCTTCATACCTGCCTCTTGAAATGTGTGTGCTATTCAAATAGGGCTATAGCGCAGAAGTTTCAGTGAGTTAATAACTCTGACTCTGCCTGTTCGTGATGCAGGCTCATCCA
>jcf7180000813715-12221_0
TAATAATGACTCCGTACTTAAAATTTTCAGATGAAGGCTGAAAACTATTCTCTCCACAGAAGGCCTTATGTCTTTGTGTTTTCTGTTTTCCTAAAATGAATATTCAGACTAAGACAAATC
>jcf7180000813718-5592_0
CACTGGGCAGCAATGGTCTGCAGGCAATGCAAGTCCAATTCTGTGACCTTATCGCTTGCAGCCTAACATGCCTGTCAGAGCAATCCCTGGGGCCTGTAATAGGGAAATGAAAATGAGACT
>jcf7180000813722-5202_0
CAGCAATGGGGTTAAGACCTTTAAGAGGAGCCTTCCCTACTTGAAGTGCTGAAATATACAAGTTCACATGTCCCAGGTAAATGGCTTGAAATTGGCCACTTTTCAGGAATATAAGTTCCA
>jcf7180000813723-13873_0
GGAGGACAGTAAACTTATGCAAGTAAAATAAATGGTAAATTCATTTTATAAATGCTTGCCGTGTTAGCAATAGATCCCACCTCCCATCTCTGAGGAGATGCTGTATGCCCTGGGATGTCA
>jcf7180000813723-401_0
CCCTTTGGATTTAGAAGTGGTATAATACCGTAATTCATCTCCTCTTGGGTCCTGTGTCCGAAGCAAGCAGAAATGTGTCCATTTCTTTGTAGTTTGAGTGATATAGTCATTCTAGTTCTA
>jcf7180000813726-55032_0
TTGTGACTTTGTAAAATAGACTGTATTTACTTAGGGAGGGCACATTTCAGACCCTAGTACATATTTAGAGAGATTGACAGGGATTATGGATGGCAATGAAAATGGGTATGGTTCTGATGG
>jcf7180000813737-942_0
TAACTGTAATAAACCATATTATAATGTTCCCCAAAGCTACACCAGGGCAAGAAATTTCTGCCTTTCCCCTATGCAAAGAAACTTACCGATTTAATTACACAGAAGGCATACAAAAAGAAA
>jcf7180000813738-24175_0
TGAGCATCATAAAAAAAAGAGAGGGATGGGCTTTTTGATATGCCTTAATCAGTAAAATATTGTGAAAGAACTCACACTTGGAAACATAGATCTGACTGTTGAGAATAATATTGACAAATC
>jcf7180000813738-6650_0
TCATCACAGTTCCTGTGGCTGCACAGGGATAAGAGTCCTTCCCTTGCTCCGGTGTGGGATTCATGAAGACAGCTCTCCATTAACTTCTCCAACATGAGTCCTTCCCATGAGCTCTGAACT
>jcf7180000813739-957_0
GAGTCAGCCAGCAGTTACACCTTGGTGTGTTTGGTTTTGTGTGTTTGGTTATTTTATTGTGGTTTTTGTTTTTGTTTTGGGTTGGGTTTTTTTGTGTTCTTTTTTTTAATTTGGGAGACT
>jcf7180000813751-1590_0
TTGTGACCTAAATCTAGTCATAACTCGCCTCCAGCTTGAAAAGCTTATGCATTAACACACTGTGCCATCTAACCACTCTCTACCTCTGGCAAGCTAATGAATGATTCAGTGGTTTTCATG
>jcf7180000813756-5033_0
GTATTGAATATTGAATAGAGATTAGTTGAAATACAAAAGCATTTACCTTACAAAAAAAATAACTTCATACAGGAATCAAAGAACTTGATTTGCTTTTTTAAGTCAGCCAAACTCAGAAAT
>jcf7180000813759-3955_0
ACACTCTCAAAGTAAGGAAACTTTTCCTCATATTCTGATGGGACTTACTGCATTTCTATGTCTGAATACTAAAGAGCAAATCTGGCCCACATATAAAGAATTTCTTGCTATAGGAAACAA
>jcf7180000813762-4776_0
TGTAGATATGTGTGCACTCCCCATATGCTTTTTAGGTTTTAAAATGCTAAGATTAATTTTAAAAAAAAATTAAAATTTCCTTTTAGAAGTTATATCAGAGATCTAAGTTTTTTTCTCAAG
>jcf7180000813763-16328_0
ATTCTTCCACTTTATCCCTTCCTTTCAAATGCTAGGCATTACTCCTTTGTAAAAAAAAAACGAACAGAACTGAAGGGGTTTTGGACTGATTGGATGTCCTTTTAAAAATTAACTTACAAC
>jcf7180000813763-3555_0
TCAATTGGGCTGAACAATCTGGGAGTCTACAAGCTTCACGCACATCTGCCAGTGAGGCACAAAGATCTGCAAATACACAAAACTGGCAATCTGGACCATCTCCCATGCTTCTCTACCATA
>jcf7180000813767-56650_0
GCTCTCTGATCAAGGCAAGCAGTTACAAGTTTCGTGGCTCAGCCTCAGACACAAGGCTATCAGTAAGTGTTATGACCATTTGTTATTCTCAGGCCTGGCAGAGCAGATAAGAAGGCCAGG
>jcf7180000813767-43550_0
TTCACCAGTGTGATGCTCATCCACAAGATAGGCCAGAAGGAGGATCCTACAAGCCTGTCGGCCTCACCTTGGTGCATGAGAAAGTTATGAAACAGATCATTTTGCGTGCGATCATGCAGC
>jcf7180000813770-11180_0
TAATTCAATGAAAAATCCCTAAAAACTGGACAAGTAACAAAAATTGCATGGCTTCTTGAGTGCAAGGTAAAATGGAAAAATTCACATGTAATCTTAAATATACATCCAAATCCAGTAAGT
>jcf7180000813770-419_0
TTCAGCTTTGAAGCTAAACAGCTCGTGGGGTACACTCTGTCTTCTCTGTGGTCCCTGAAATATCAAATAAAATGCTTCACCAAGAAATTGTTGTACATACATGGGGCTCAAGTTGGGGAA
>jcf7180000813774-56273_0
CCTGAAATCCCTGGTTTCAGGGTTAATCTTTTCAGGAAGGCACATGTTTACTGTCACTTGGCAACCAAAAGGGCTCACAAAAGTAGAAAGAACTTTTGGTAGAAAACAGCTGTCCTTCAT
>jcf7180000813774-31543_0
AGCTTTGTGTGCACAGTGTTCTGAGCTCCTGAAATGTCTTCACAGCACAACACAGTTTAGAAATTTTAGCACAGGCCTAAAGGAAGTATATAAATCAGTTCCAGAACTAAGCTGTTTTTG
>jcf7180000813780-14890_0
GATCCTGGAGGGCCTGCTACTCCAGCCTTGGGAGAAAACATCATGCAAAAGTCATGGCTACATCTGCTGAGGGGCTGATAACTAGCTACCAACTCTGCTCATGGCCAGAATAGGCCATGT
>jcf7180000813785-15950_0
CACCGGGAGGTGACATCAGTGGCAGACAATGCGATGAGACCTCCCTTTATCTCTTCACAGACTTTTTGCCTGTAAAGACTTCATGTATTCAGGTTTAAATATTCAACTTTTGCGTGCATT
>jcf7180000813787-4758_0
TTTCATAGTTGTGCCCTCTCATGATTTACAGATACAGAAACTCTGAAAGAAATCAGCTCTGGTAAAGAACTGAATTATTAAAAAAAACCAACAACAACAACAAAACGGTCTTCCCAACTC
>jcf7180000813789-6641_0
GGCTGAGTTAGTTCAGTGTGTGTGTGAGGAAAAAATACAAAATCTCCTTTCAATCTAACGCTGGGAAATAGTTTCAGAAGACCTTTTCAATCAGTTCTTTTTTCAGTAGTTCCTGATGGT
>jcf7180000813790-3314_0
GGTTTAGAAGAACAGTTTTGGGTTACTAGCTTATCCTGGATGTGGAATTACACCTGAGAAATTTGTATTTATATTTGTATTTATTTGTCCTTTAGCTTTAAAAGAAAGCAGATTTTTAGG
>jcf7180000813793-10437_0
AGAACTGTAATCATAATACGTACAGTGCAGTTCATTGGGAAATGTTACATGATTTTTCATGGGTGGGGTGGGTGTCTTTCTTTTCACTTCATGGTTGAGGACTAATAGGGTGAGTGAACT
>jcf7180000813793-21310_0
TTATCTGAAGAAGAAAAAGATCACAATGGCATTAGGAAATGCTTGACTTTAGTTAGAGAGGCGTAAGGGCACAAGAACAGATGATGGTGCCCTAATAGCCCTTTTTAAGAATGACAGGGC
>jcf7180000813795-1420_0
CTTTCACTATTAATGCTGTGCAAGAAAGATAAGCAGGACATTCCCTCTCAAAAGAAAGGGCCTCAGAGGAGTTGTTCAAAACAAAAAAACCCTCAAAAAATCCCTTACTGTCTACCATTA
>jcf7180000813796-10186_0
TGGCCTGCTTCTAATTAATTTATTGCCATTCATCAGAGACTTGAAACTTTTATGGCACAAAACAGTAGTTGACCCCAACACTACTGAAACTTATGTGGACAGAGGATCTGGTTCAGTGCC
>jcf7180000813797-4581_0
TAACACACCCTCTCTGCCTGTGCTTGCACATACAAATCCCTTTTTTGCTCCCTCCATAGCCCCTGGCTCACTTCCTGCAATTACTTTCTCTATTTTTTCTTTATTTGGCAAGATGTGTAC
>jcf7180000813801-38913_0
GGGATTTGAAACGTGCACTGCTTGTTTATTGAAGCACTGTTAAGTTTTTAAAATTAAACATGGAATGTACCATGATCAAGGTTCCCCAATAGTGCTGATGATAAAGTCAGCCCCTTCAGA
>jcf7180000813801-5087_0
AATCTTTGTGCTTCCGTTTCAGATGTGGATGTTCTTCAAAGACTGGGCCTGTCAGGGAAAAGGCCATCGAGTGGATGGTCCTCCTCACGTACAGTTCCTCAAGGAGTCATTCCTTTCAAA
>jcf7180000813803-17073_0
TCCATCAAGAATGCTGAAGAACACACTGAAGAAAATGCAGTCACAGGCAAGAAAAACTCCCACATTCTGTGGAAAAATTATTAAAGAAACTCTTGAAGACCATTGCCTGCATTGCCTGCA
>jcf7180000813808-2345_0
TGCACTGTGCTGTTGTGTTTGCCCTACAACATCCATCTCACTGCTCACCATGCTTACTGCTCCCTGTCCCTTGTTGAAAGGCTCTTCCTGGCATGCCTCACACTATCAATGTATTTCTCT
>jcf7180000813811-15617_0
TTGCCTCTCCATTTCCCAGACACATGCTGTTTCCTGGCACCTTCAGAATCCTTTCTTAGAAGCCTATACCTGGCTGACAGAAATAGCTCAGTGGTGTGCAACAAATGCCAGACAGACACA
>jcf7180000813812-619_0
ATGACATAGTTCTCAGTTAGAGATACAGTAACACTTTTTATAGTTTTGTAATACAGGGGAAAAAAAACCAGTTCCCAGGAAGTATTATACATCCCTCAGTGTAAGAGAAAAGACACGTTA
>jcf7180000813814-12183_0
CCTGTGAGACCCCAGAGCCAGGGGGGTCCTACCGTGGCCCTGCTGCCGTGACCATCCCCACGTCACCCACAGGGCTCAACGCTCTGGTGTCAGCTTGGGCCCAGACTGTCCAAAATAAGG
>jcf7180000813814-1253_0
GGCAAAGATTTCAGCATCCACAGGTTAGTGCTGGGCACCCACACCTCAGATGAACAGAATCACCTGGTGATTGCCAGTGTGCAGCTGCCCAACGACGATGCACAGTTTGATGCTTCTCAC
>jcf7180000813815-1167_0
CACACAGTTTATGTTTAACAGGACTTTGAAAAATTACCCATATTTTATGGCAGCAAGAGGGCTAGATTTCTTTCTGAGTTAAATATAACAGGGTCATTACTCTGATTTTTGAGGCACAAC
>jcf7180000813816-6251_0
TGCCCAAGTAGTTCACTTGAGCCTCTGTCAAGAACAAAACCGTTTAACAATTGCTAAAATCCCACTGCCCAGTGATTTTATATTGAATATTCACTGAGCTGTTTGCCTGGTCTGCTGAGA
>jcf7180000813818-10922_0
TGTTATATTTCATAGAAAAATTTAGAGTAATAAAGGGAGAACCTTTGCATTGTTTTTGGAGAGAGGACACCAACAAACTCTGAGTTTGAGGGCTGCCATCTGATGAGGGTCCAGGTTACT
>jcf7180000813819-5230_0
CTCTGGGGTCAGGTGTCTCTCTGCACACAGGTGGCCCTGGGCATGGAGCACCTCTCCAATGGCAGGTTCGTGCACCGGGACTTGGCAGCCAGGAACTGCCTGGTCAGTGCCCAGCGGCAG
>jcf7180000813820-27410_0
ACCAGAGATTACCATTTTCTGTTCTGAGATATGAATTCTGAATTATGGTAATTCTGATGGGGAAGACCTCCAAAAGGTGGGAAGTTTCTAAAATTCAATTGATACTACTTTATGTGATTT
>jcf7180000813820-56700_0
TTAAAATCAGCATCATGACACCATCCCTGTTTTCCTCAATTATATACTGGTCACAAAATGAGAGGCCAGACTGATCACAGTGGAAGAGGTATCTATGCACTTTAAAAAGTTCCTGCTTGT
>jcf7180000813821-4295_0
AATCATATATAAATCATAAGTATAAATATATAAATCATAAGCCTTTATATATTCCTGTATAGTATGACTTACAGTATGACTTAGCTTTCTAAGAGATAACTCATTCTTTTCCCTGTACTC
>jcf7180000813823-1539_0
CTCTCTCCTGATTCTCTTCAGATGGCTCCAGTAAGAAGTATGTCAGCTGTGCACCCCTGGGGATGAAAGTATTTCAAGCTGGAAGCCTTAAAATGAAGCCAGCTCAAATCAGAGGCTTTA
>jcf7180000813829-6444_0
GCCAAAAACCCCACTGTGGTGCCATTTCACAAGAGAGACAGAACATGCAATCGTCTTTCAGCGGTGTCCTGGTTGGGCAATGCACTAATCCGGGCTCCAGTCAGAACCGACGATGCTGCT
>jcf7180000813829-21678_0
AAAGAGCCCAGCAGAGCTGTACCATCACTCTCACCTGAAAAGGGTTGGCCAGAACTACACTGGCTTCACAACAGCTGCTGCCAGCACGATTTGAGCCGTGGGATGAGTGAGGTCTGCTCA
>jcf7180000813831-2457_0
CATGATGATAGCGTTAAGACAGAAACTTAATTGCTTGTGTCTCTTTCCGTTTGGAACTGCGACTTCATCTCTGAGCCAAATAAAATCTGTTGGCAAGTGCTCCAAAATGCAGTCAGAATC
>jcf7180000813831-27758_0
CTAGTTTAGAAGCGTGAGCATTTATATGCTCTCTAAAAAAGGAAATCTTCTCCTGAATTTGGACTTCAAACTGTAATCTTTTTTAGCTAGAGAATTTTAATAAAACAATATATTTAGCTT
>jcf7180000813833-1653_0
ACCTATTAAAGATAGAATTTGCCTCTATTATTCTGATTTTTCAAATAGAAGTCTACCCTTTCTCTAGTTACTCTGAGAACTACTTACTGAGCAGTATAGGCATAATTCAACAGAACTTCA
>jcf7180000813836-27029_0
TTTCTGGGTTGTTCCTCCTCTTTTGAAAGCATACTGCTGAATTTCTGGGTTGTTCCTCCGCTTTTGAAAGCATACTGCTGAATTTCTGGGTTGTTCCTCCCCTTTTGAAAGCATACTGCT
>jcf7180000813838-1875_0
AATCTCGTAATGGTACCCCTTTATTATTTTGGTAAGGGAAAGACATGCAAAGTATCTATGCACTTTCATGTACCTTTAAGTTGTCCCTCTTCAAAGAGCATGAAAGGATTTAGGAACAAA
>jcf7180000813841-7712_0
AGGCTGTCCATTTGCTCCATGTTTAAGTAGATTTTCATCAACCCCCTAATTACGGGGAGCCTCATTTTTTTTTTCTAAACACATGTGTCAGCTCCAACAGCTCCAGTATTTGTGCACTTC
>jcf7180000813842-52359_0
AAGAGCAGATGGCAGGATCTGAGGGTGGCTCCAGCTGGGAGTGTGTACCCACCAGCGTCTTGCAGGCAGAGGTGGGTGCTGGTTCTGGGGTCCAGGAGGCACAGACAAGTGAGCCGTTGT
>jcf7180000813842-19648_0
TTTACAGACATTCTGCCACATTTCCCCCATGGAGCTTACACTCTTACTCTCCAGACTCCTGTATATAATAATTTGTCCCATAGGACAGCATAGTCTTTATATAAATACATCATTTATATT
>jcf7180000813843-2771_0
TTGCACTGCTGCCAGGCCCTCCTGCCTGCCCTGCCAAGAGGAAACCTTGGGAAAAGAGGAGCAGAGACACAGGAGTTTCCAGCTGGGGAAGCTGATGGTGTTTTATTAAGGTCTCCTCTG
>jcf7180000813844-3616_0
ACAATAGGTCAATTCAGCCAATCTGAATTGATCCTGTAGTTCAACATTAATATAGAAAGGAAATAGTATACTGAGCTAGTCTTTGTACTAAGCCTTATCAAGCTGCTGACTAGTATGACC
>jcf7180000813844-22880_0
TTCTTTCTGTCAGAGCAACAACTCAGTGCATTTCTAGGAGCTCTAGGAGGAATGTGCGTCCAGAGTGGAGAGTGCACACTTGGATCAGAATACTGATCACATATGGTTTCTAATCAGTGA
>jcf7180000813845-61706_0
TCTGTGTCCTGTAGGATGCCTCTGTGTCCTGTAGGATGGCTCTGTACTCTGTAGGATGGCTCTGTGCTCTGTAGGATGCCTCTGCATCCTGTAGGATGGCTCTGTGTACTTTAGGATGGC
>jcf7180000813846-1769_0
TTCCCTTAGCTTTCCTTTTCAATGAGATTTGTTTCCAATCTGACATCAAAGTTCAGCCTGTTTCTGAGTTTAATATTTTTATGGAGAGGTCTTCTGCTGGCAGATTTTGGCAGCAGTTTT
>jcf7180000813847-3539_0
AAATATTTATTATTTCATTTCCCTGTGGGTACTTGTATCTCTTCTGAGGAGATGAACACGGATTTCCAGGTAAGCATACATTCACCTAAGTATGTGTATACATGCACACATGCATGTGTT
>jcf7180000813849-6668_0
CAGCTGCAGTTCTACCAGCACTGCCTCACCCCGTGTGGGACCAGGGCTGGCAGCAGCAGGAGGGAGGGAGAATGGGCTCAGGAGGGGCACACTGCACCCACCACCAGCTGGTTGTGGTCA
>jcf7180000813849-20421_0
ACAACACCTCAAGGTCCAAACCCCTTCCCAGGGCTCCCTGAGTGTCTGGTGACATTAATGACCCCACCTGGTGGTAGCACCAAGCTGGCTAAAAGGGCTGCAGGACAAGTCACAGTGGGC
>jcf7180000813851-1606_0
GTTCCTTTCTTCTGTTATTAACGTTACTGCCAGGCCCCACAAGCAAATGGACTTGGGCCTTGTCTGTGCTTAACCACTGGCTTTGAGGCGACAAAGTACATCAAGCAGGAAATGTATAAA
>jcf7180000813852-3576_0
GCATTCTTAAAGAATAACCACAAGCTATTTCTTCTCGCATAAATAATTGGAAATCATGTATTCCTTCTACTTAGGAGGCCAGTGTCTTCAGAGTTTTCTGTCTTGGACTGCCATAAGACC
>jcf7180000813853-7519_0
AAGCAAGGGCAGCTAGAAATTGTTAAAGAAAGGCCAGATTCAATCTAACATGAACTCATTTATATTTTTTAAGAAAAGGATCTCAAACAAGATAGAAGCAATGTACCTAAGTCACGAGGC
>jcf7180000813855-7226_0
AGCCCCAGTCCAGTAGCTCTGTCTGTGCAATTCCTCACCTGATAAAATTTCATTCTTGGCGCAGTTTAAGACCATCTGCATTGAGAACACCAGAGGCACATGTTAAAATTAGAAGGTGTG
>jcf7180000813857-7987_0
GAGGCCTCTGACTCCTTTTTGCCCTCCAGCATGGATGGTCATGTTGTGGTTCTGCTGCACCCCACGTTGTGTGCTGAGCAAGCCAAGGCCTACAGTGATCCAAAAGCTGAGGGTGAGCAA
>jcf7180000813857-20501_0
CTTGTGTCACCCCCACAGCTGCACACGTAGCAGGGGATTCCCAGCATTAGCCTACCAGGGAGGGCAAGCCACGGCAAGGATGAAGAGTGGCAGGAGTGTAATTTTGCCAGCAGTGTTAAA
>jcf7180000813858-3196_0
AGGCCGAGTGCTCCCCTCTGTCTGCAGCCATGCCTACCCTCTCAGCAGGCATTCCAGTACGAAAAAGCAAAGCTCACTTCCCTGTGCAGCTGGTTTTCCTTTGCTCTGACAAGCCAGGCG
>jcf7180000813858-36479_0
CTAGATACTTCTGAATTACACCAGAAACAATATATAGGACATCTCATGTAAGCATGTTGTACTCGAACACGAGCTTAATCTATGAGATACCAGTTATTGGAAGACTGTGCTAAAAAGCTT
>jcf7180000813860-10923_0
GCCAGCTCCTGAGATGCCCCTTGTTCATGGTAAAAGGAATATTTTAAATAATTAACAGGCGTCTTTGGATGCAGCATTAAGGCAGCTTCAAGTATTATTAACTGCCTCCTGAAAACATAA
>jcf7180000813860-749_0
GCTCTTTAATGAGAAGATGCCACATTTCTGTCTGTACAAACCATCGAGTTTGCTTCCTGGGGCCTTTGTAGGTAAAGAGCTGCAGCAGAAACCTGTCCCGAAATTCCATTGGCCCATGGC
>jcf7180000813861-3222_0
TTTGATTACTGGTTGTGACACCACAGCTCAGAGCTGGAAATGACAGAGCTGAGCTGTGGTGAGGAGCTGATAAGAAATGGCAGAAATGACATCACAAATGGTGGTCAGGGCTCCTCTGGC
>jcf7180000813865-739_0
GTGGAGTTCACTGTGGGCACTTCTCCCTGCTCCCCCAGCATGGCCTGGCAATTACCCACGGCCAGATTGGACCTTGCCTTTAGAAAACATTGCTCTGGGTCACACCAGCAGTAAAGCCTG
>jcf7180000813866-4749_0
AGTAAACCTCATGCATTGAGATAAGAACAATTTAATGATTAAAATAAAATGGTATGATACTGTTACTACTAGTAGTAAAGAAAAGGAGAGAGAGGAATAAAACTCCAGAGAAACAAGTGA
>jcf7180000813870-7297_0
GGGCGCGAGGATGCTTCCCACCTTTCTGCCATATGTTCTTGGGTTCTTGCAAGACGGTAACAGGGTTTGCACCTGGACAGCTGAAGGCCATGGGTGGCTCTGTGGGACCCACACTGCCCT
>jcf7180000813871-2286_0
AGATAAGACAACAGAATTATTCTGGAACCCTTCAAAACTCTGTGGAAGTGGATTAGGACGCAGTACAAGAGAGGACACTATGGCATAAATAGTTTTGTGGTTACAGGATTAAAAAATCTT
>jcf7180000813872-5545_0
TGATATTCCATTCTTTCCCCTAATTTTTGTAATTATTAAATTCTTAATAAATACTTTTATCACTGAGCTGAGACTCCCAAAGGCATAATTTCTTCAGTGCTATGACAAGAGATAATAAAG
>jcf7180000813873-7883_0
CCTCAGCGGCTTTTCAGTCAATTAAGATGCTTTTGTTCTCAACTTCTGCAAGGCCTGTCCACTCCCTAGTGCTCGAAGTGTGTAGAAAGGGGTGGGGTAGCAGTTCCCAGCTCTTTTTGG
>jcf7180000813874-50933_0
GGCTTCTCTTGTCTTTAGCAGTGTAATTGAGGCAATCATCTATTTCTGGCATCGCTTGGGCACTGTTTGCAGTCCAAATACTGATGAGTTCTGTGGGACAGCCCCTGTCTCTACCTCAAA
>jcf7180000813875-1615_0
TCGGTGTGTCCCTGCCCCAGCTGGCTCCGTGGGGCAGCGTCTCCTCTGGCTCTGAGGAGCTGCAGGAGCTGTGTGGGGGAGAGAGGGAGCTGGAGGTCAGCGCTGTGCTCTCAAGCCTGT
>jcf7180000813876-34954_0
GGTGCAGTGTGAGCAAGCACGGATCACATTCCACGTCTCTGGATTAAAAACCTGGAGAGGAGAGTATCAAAAAGTGTAAAATGTAATACAGGGACTAGGGGAAGCTACTTAGATGAGGTG
>jcf7180000813876-5702_0
AGCTTGAACTCTAGATTCATTTTAGCTGAATTACAGTAGTAGCTATTCTTGTAGTTAAGTGTAGGAATACTTCTGTGTCTAACCTTGATGGTGAAAGTCCCAGACTTCAGCATTCATTCT
>jcf7180000813877-65_0
CGGGGTCAGTCCCGCAGAGCCCTCGGGGTCAGTCCCACAGAGGCCCCGGGGTCAGTCCCACAGAGCCCCCGGGGTCAGTCCCAGAGCCCTGTCACGGCCTCCTGACAGCCTGGGCTGCCC
>jcf7180000813879-246_0
TCCTCTGGATATTGTGGTGGAGGATCCAGCTATGGGATGGGAGGAGGATATGGTGGTGGATCTTCAGGATCAAAGAGCATCATTGTAGGGGGAGGCAGTGGAGGATCCTCTGGATACTGT
>jcf7180000813880-2668_0
CTTGCTCCCAAATTCAAGCTCCAGTGGGATTCTTCAGCTGCAAAATAAAGAACAGAACCTGATGGAACAGCTAGCTGAGATCTGAAGGAGGTAACATTTGTAGACAGTCTATTTTAATGG
>jcf7180000813883-2531_0
CTGTGTTCTCTGTACCTGTGCTGGGTCCAGCTTTGCTCCTTGGAAGGTGCAGGAGGAGGCGTGGGAGTGTCACATTCCCTTCTGAACTTTGCTCACAGTTTAATTTACTGCCCTACCACT
>jcf7180000813884-9499_0
AGGCTGTTTCCATTTTTACTTAGACCAAACTCCATTGGTTTCTGCAGAGAAATCCCTGAACTACTTAGGCAAGAGGAAAACGGAGCATCTCCAACTCCAGAGATGTCAACTTACACAACC
>jcf7180000813884-22161_0
TCACCTCGCTGTGCTCCAGCTGCTCCCCGCAGAGCCAAGATCCCTGCGGTTAAACGTCGCTTTGTCACCTCCAAAGAAAAATAGAGAACATTGCAAAATCCAGGCATTGCCAACGCTAAC
>jcf7180000813886-3319_0
ACTCTACATTACAGATTATAATAGTTCATACAATTCTTTCTGATATACAAGCACCATAGCAGCATTTGGCATTCAAAGCAACTTTTAGAAGAAATTTTACATACAGCTAATTTTGCAGAG
>jcf7180000813891-2988_0
ACTAGAAGCAGCTGTGTGCAAAAAAAGAAAGCACTGCAGAGTTGTTTTCTCTAATGCATTGAATAGTTTAGGTAAATCTGTTGCTCAGAAATGTTACAGAATTTGAGCAAATGAGACTTT
>jcf7180000813897-5693_0
CGTTCACCTTCAAGTTCAGATTGAGCAGAAGGGTCAAACTGGGAAATGGTTTGGCACTGACGGGCGCGTCCCCATCCCCACCCTGCAGCCTCATGTCACAGCTGTTTCCCTTGCTGGAAT
>jcf7180000813905-63264_0
TTATTCCAGCAAGCAGGCATCAATGACCACTGGTTGCTAAACACCATTGATTACGCTGGCTTTTTAAGTCTGGGGAATATATTTCCAAAGGTACAATGGCTGGTGTCTAGCAAGTTGCTG
>jcf7180000813912-38602_0
CACCCAGAGAAGTTGCTAAAGGCTCTGGAGAAGCCTTTCCCTGGTGGGACGCTTTCTCTGGGGAGGTCTCTGCACGCCAGGTTGTCCACCACCAGACCCAAAGGCGATAGTGAAGATGTT
>jcf7180000813912-57808_0
TGTTGTACCTCTGGGCTGAATTATTAGGAATATCTACAATAAGGAAAGAAATAGAATACATATCTTTACTCATAAAAATGTCTATATATACCATTTTGAATAGGAATATGAACAGTAGGG
>jcf7180000813916-846_0
TCTGTGGCCAGAAAGCAAACAGTCATAAAGTTAAAATGATAGATTTTAATCCTATGCACATGCTTGAAATGAGGCACAGGCATTGTCTTCACTGTAGGTAAAGTGATAATTTGAAGTATT
>jcf7180000813941-44067_0
AGTTAGAAATCAAAACACATTGTGTTAGTCACAGGGAGCTACAGAGGGCTGTGTGAACATGTTGTTACAGGCAAACATGAAATGCCTCACCAGGCAGGTCATGAGTGTGTAGGGGGCATG
>jcf7180000813946-109811_0
GGTGTGCAAGACATTTACATATGACTGGCAGACACTGTGGTCTCAATGGAGATAATGGTTTGGTGGCAGCTGGAAATCAAATAAAATACCCTATAGGATCTTAGATGGCACTACATATGT
>jcf7180000813951-41352_0
AAATGGGCAAGTCCACAATGTCCATTTAAGAGAAATAAAAATACTGAAGCCTTAATTAGTTTTGAGATATTCTGCTGAGAATCAGAAAGTGTGGAATCCCCTAAAATCCAGTTCAAAAAG
>jcf7180000813962-10422_0
ACTTTGTGATTCTCTTTGAGCTGCACATGGGTCTCACAAGTGCCAACAAAACACCAGTCTCAAAAGAAGGAAGGAATGGTTGCCAGCACCACAACTAAAAAGGTTCATGCTCTCATTCCC
>jcf7180000813991-26925_0
TGAGTAGGAGGCCTGCAGTAGGTGAAAACATTTTGTCGGTGCTTTGTGGGAGAGCTGGGCACCAAAATTCCCAAACACCCAGCGAGAGCTGACCTGCTGTCGTGGGGAAGAGGTGCAAAT
>jcf7180000814037-46976_0
TCATGGACTGAACCTTGAGAACCCTATTCAAGAAGAGATTTCTGTGGTTAGTGTTGGGGGTTTTTTTTAGTTTTGTCACAGTTTCTGATGTCTGGCCTGAGACACTGACACCTAACTTCA
>jcf7180000814037-9996_0
CATATCTGAGTTGTACAGAAAGAATGCATGAAAAGAATCGCAGAGCAAACCTAATGCCCGCATATTCAACTAGCCTCCTTGTCTCTGTAACTTTTCTCTGATCAGAAGTTACAGCTCTGA
>jcf7180000814038-14180_0
AAATCTAATGGTGCTCCTTTTTTTGCTCTTTAGAGGGATCTAACAGTATCTAAGGAGACATAAGACAAATATGTGTTTCCTGAATGAACCAACCGTTGCATCATATGTTACAAACTTAAA
>jcf7180000814050-9518_0
TCCACAGTCCCAAAGTCAATTTATTAACAAAAGATTGACATGGAGAGAGACACTACCTACCCACAAATACATCATCATCTTGAAAGAAATCAAGGGCTCTGTCAGCAAACAGAAGTCTCC
>jcf7180000814050-23875_0
TGTTCTGAGTGCAAAGCTGTTCCCAAAAGCAGTGTGGAGCCAGGACTGGGCATTGCTCACGTTTGTGCAGCAGGTACAAGAGAGCACCAGGCTATTGAATTAATGTCGGGTACTGTCTCA
>jcf7180000814052-9458_0
AGAGAATGCCAGGTTGAACAAAAGCTGAACCCAGATTTAAAAGTTTCTGTGTTTTCACCAGAGAAAAGCCAGGATGTGTACTGTTCAGGTTACCCCATCCATGACATTTTAAACAGCAAA
>jcf7180000814052-20120_0
CTGCCATTTTATAGATAATTTTGTACTATTCTATTATGTTCTGTGTGTCTTAGCTATTGTCAATTAAAATGAATAGAAGTGGCTTTGTGTAGTAAGCAGACAATTAACAAAAATCAGAGG
>jcf7180000814053-15493_0
AAGATATGAAAAAGTGATGACAATCCTGAGACTTCCATCACATGCAAACCATTTTTAAACTAGCAAAAATAAAACAGTAGAATTTTACCACCAGATGGATAATTAAGGGAAATAAATAGA
>jcf7180000814053-31807_0
ACATTTAAGTTTAGGTATCTAAATAAAAGCTTAATTAAGGAGCCCTATCATTTTATTGGCCCACCCTACCTGAGATCAACATGTATGTTACCTACTTCCTTTTACTAATGGAACAGAATT
>jcf7180000814062-11785_0
AGGAGGGGCTGCTGCCATTCTAAATCACAGAAAGGTAAAGCTTAGGCACTCAAAAGCAGAATTTCAGTTGCCATGTCCTTAAGAAGATCTATTTTTTACAAACAGGTACAAAAGAGTCTG
>jcf7180000814072-9188_0
AGCTATGGTGGGGTTTTTTTATTTTTTTATTTTTTTTTTATTTTCATTCCCCCCTGCTAACGGACTGGGGAACCTTGATCTTTCCAGATTTTATTCTCTAGAGCTGACAAACTTCCTTAC
>jcf7180000814072-24358_0
GGGAAATATGACTTCACCAACTCAGGTCATCTCTGCTTTCTCTTTTCCAGACAGTGGGGTTTTTTTTTGCATCAAAAATCAGGCTGAAACTGTGCCACCAACTGTGCAGTTCCATTACAG
>jcf7180000814075-121641_0
TAGAGGAGAGTTTGTCAGTAGATAACCTATTGGGTTTCCTGTCAGCTGGCGGATAGCGCACAAAGATTTTTGGAGACGGCAAATTATCGTACAGGCCTGCGTTATCATAAAGCATTTCTT
>jcf7180000814075-65544_0
ATCCTGACTAACCCCGCTGGTTTGCAAGAACTAGAAGAAAGTTCACACATTTTGGCAAAGCTGTGCTATATAAATTGAGCACTTGGGATTTATTTCTGTAATAGAAACAAGAAGATCACA
>jcf7180000814077-5628_0
TTCCTTTTTTTATTTCATCAGTACAGCGTTACACACTCTGCTCCCTGCCCTGTGCTGTCGCCTTTGAGAAGAGCAGGATTTGTGCCTTTATATGAGACTTCGGCAAGTATGTGATTTGGC
>jcf7180000814080-9951_0
ACCAAAGAAAAAAAGTTGAAATTGTGTTTTGTTCTACCTAAGTCAGTTGCTCTGAGCAGAGACGATGATCCATAGATTTCTGTAACTACTTTTTTTTCTGTCTGGACTATAGCTGCCATA
>jcf7180000814090-1038_0
TAAAAGCCCCCATCTAAATGGGTCAGCAGTTCTCCTAAATAAGTGTAGTGATAATCACTAGCAAGTTATTGCCCATTAAAAAAAATCCACTCTACCTTACAAATCCATTCTAGAGAATTC
>jcf7180000814091-9036_0
AAAATCTGAGCTCTTTTTCAAGCTTTGATTATTGTTTAGATTTCAGTGGCACATATACAAAACCACCCTAGAGCCCTCCCTTGCATTGTATTAATATTTGCAACACAACACACACAAAGA
>jcf7180000814095-37114_0
AGATGCACTGAACAGAAGCAATGATGTCTCGGCTTTGATCAGGTGCTGCCTAACAAAACGGCAAAAAAACCCAACATGAGGTGAAAGCAGGACTTAAGAGTAGGTGTTAGATTTACTTTT
>jcf7180000814095-17459_0
TGGAGGAAAGGAGAGACTTATAACCTTGATTCCCCTTTAAATAAAAAGATTAATTTGATTCCGGACTACTTCTCTGATTAAATAGTTCTGTGCTCTTGTAACAACAAGAGAGATCTCGTA
>jcf7180000814098-12669_0
CACAATTTGTTGTGCAATGGGTTGGGAACTGACACAATCCTGCACACAACCTGAACCAACCAGAGATACTCCATACCATATAATGTCATGATTAGCTATAAAAGGAAAAATAGGAGGTTT
>jcf7180000814118-1227_0
GTGGACACTGTTCCTCTGCCATGCGAATTAGTCAGGCCAGAGTGTGCGGAGACGGTGTCCGGGTGTGTCTGTAGCCATGGATTAGTGTCTGTGTTCCTTCTGGGATACTGCATGAGACTT
>jcf7180000814121-8317_0
AACGCTGCCCTGAGGGTCGACAGCACGAGCTCCAACCTGACAGTGCAACTCCAAACCTCAGTGCAGTTGTTCTTACTCCATCTCCTCGCCAGGAGCACATATCAGACTGATTATGTCTTA
>jcf7180000814125-20572_0
AATGGATACAAAGTTCTTGTGCTTTCTCTTCCCTTTCCCTCTCTTGATGCCAATTTGTTCGTGCAGTGCAGCACAGGGAATCTCAATTCCCACTATTCATACAAGCATCAGAGATCCCAC
>jcf7180000814143-48218_0
AGACGCTGCAGAGGAGCACAGAAACGGGGGACGGTGGCTTTGCTGGGCTGTCGAATGGGACAACAAAGCCAACACTCCTGACACTGCGGAGGCTGCAGAGAGTTTGGAGGGGGGAAGTTG
>jcf7180000814146-89345_0
TGGCCTGTGTCCAGCAGGGTGCGCTGGTGACACGGCTGTGCCAGGTGAGTTACCTGGGCAGTGTCACACGGCTGTGCTCAGGTGAGTTACCTGGGCTGTGTCACACGGCTGTGCTCAGGT
>jcf7180000814146-74550_0
GGGGTGTTCAGCTTGGTCATCAAAGGTGTGCAGGAAGGTGATGGTGGCAAATACACCTGCGAGGCTGCAAATGATGGTGGGGTTCGTCAAGTGACTGTGGAACTGACAGTGGAAGGTAAG
>jcf7180000814153-15170_0
ACAGGCGGATGCTGAGAGGCTGGAGTCTGATTGCCTGTATCCCCTTTCCAAATCCCAGCTTTGCTCCCTGGAAAAGAGATGTGTCCCTCCATCCTTCCCACAGCGCCAAACTCCATGGGA
>jcf7180000814155-1233_0
CAGATATTCCAAATTTAAATTAGATTTTAAAAGGAAGCATTTAATAACTGTTTACATATTTTTAGAACTAGAAGTAGTGTTGGGTATCTGTCACAATGGGAAACTTTAAAATACGTTAGA
>jcf7180000814156-29553_0
AGGAAACCTACAAGAAAGCTGGAGAGGGACTTTTCACAAGGGTATCTAGCAATAGGAGACGGGAGAATGACCTGAAAATAGAAACTGAAAGTAGGTTTCAATCAGATACCTGGAAGAAGT
>jcf7180000814156-762_0
ACGTGTAATAATCACACTATTGTACATTATATAGTCTATATCTCTCATCTTTCTCTGCATATACTATTGTGTTTATAGTTATGATGGGATGAGAATTACAGAGCTACAAAACTACGTAAC
>jcf7180000814166-2519_0
CCTGGAGTGTCAGTCCATTGAACACAGCACAACCAGCCAGGCAAAAGACGTGATGACCCCTCTGTATTCAGAGTTGGTGTGGCCCCACCCTGAGTACTGTGTGCCGTTCTGCGCCCCCCA
>jcf7180000814176-3331_0
TATATAAGTAAGTTAGGCTGGTAAAGAAGTTAAATTTAAGTTATAAATCAAGTTTAAGTACTTTTGAGTGCCTTTAAGCCTTTAGGCTGTACTCGTTTTTGTCCTTGCCCTTTCTATCCT
>jcf7180000814184-8122_0
GAAATGAGGGTGAGGAAAGATAATAAAGAAATTATTTCCTTACTTTTAAGTACTTCACCTGTGTATTTTTTGCATTTCAGAAAAAAAAATTCAAAGTGCTTTTAATGGAAAATTGTTCTT
>jcf7180000814194-2605_0
AAGTATGTGGCAAGTGTGTCCTAGAACACAGGGACACTAAGGATTGACAGACACCATGATGGGAACACCAGCTCTTAAAAGACTGCTGCAGTTACAAGGCTACCATAATTGTATCAACAG
>jcf7180000814197-9069_0
AATATGCTTTGAAAATATAAATTATTTGAACAGATTTATTTTAACATGTTTATATAATGCATTTCAACACATTTGTCTCCAATCTTTTTTCTTCTTCAGGTATGGTGGGAGAGAAACAAG
>jcf7180000814199-39176_0
ACATTTATTTTGTATAGTGGTGCACGTCTTGAGAGAATTGCCACTGGAATATTACTCCCGCTCTACATGTCAAACATGAATATAAAATCAATATGGAGCCATGGTCCCAGCATTTCTCAC
>jcf7180000814217-1824_0
ACACTGTCAGACTTTGGAGGTTCATTTTAATACAGTTTGTTCTTCATTCAGAGAGGCTTCCTAAGCAGGAGAAGCCTACTAACCATGCACAGTAGAATACTGCAAATTTGAAAGTGCTGT
>jcf7180000814219-90621_0
AGATTAAGTTATCAGTCTAAATTAAGAAGGCCACAGAGATTTCTGCTGATGGAGGATCTGTGGAGGAAAAAACCCCAAAAAAACTAGACAAAATTAATTACTTGCCTTGACTTTACTTTT
>jcf7180000814228-7400_0
GAATAGATGGAAGTGTGGAGCTAAGTATGAGGAAAGTGAATAGACACAGAAGAGTAATTAAGAAAAATAGAGAAGGAGAATAGCTGATCTCATAAGAAGATGGATTAGGATGGGGTGACC
>jcf7180000814248-8254_0
CGCTGCTAAGCAAAGTAGTGGAGACAGTGTACAATGAAGCTGCTTCCCTGGTGGAAATAAGAGATAAAGAGTCAGATTTATTAAGGAGGAAAACCCAGAAGTGTTTAAGTAAACAAGGTC
>jcf7180000814249-14074_0
AGACCAATGGAGCAGAGGAAGTTACATTTGTTATGCTTTAAATTGTAGCTGATTTTCTGGATGTCCTTTCCCATATACTGTGAAAGTATGGGAGGGAGGCGTGTGGAAATCGTGGGCCTA
>jcf7180000814254-16197_0
ACACTCACTGACTCTCACAGCAATCTGTCTGCTGTGTGTAAGGCTAGCATTTTCCAACAGGCTCACAAAATCTGCATTGTGAGCCCTCATTAATTCAAGGAGATAGAAATTATACTTGTT
>jcf7180000814254-33836_0
ATCACTTTAGGCTGTTAATGCTGATTGGGGCAATAAACTGTATATTGAGAAAGAAAAGCGCGCCAATGTTTTCCATTTAGGAACTGCCAGGAAGAAACACCCATTAAAAATTTAAGTTGC
>jcf7180000814261-9220_0
GTATCCCTGTCAGTCTCCATCTGCTTACACCACAGGTAGGGGAACTGAGCTGGCTTTAAGCAGCGGGACACCCATGCATGAACATACAGCTTATGTATTCCTGTGCCTTTTCACAGTACT
>jcf7180000814262-3479_0
GCACCAGTACTCAGTGAAAATTGCTTTAAAAACTTACTGTTACCAGATGTTAAAATGAACATAAATTATTTTTGCCAAATGCCAATGAATAGTTAGATTTTACAGAAAGTTACAATATTT
>jcf7180000814277-17636_0
CAAGTAATTTTTCCTGTTAACATGATCACATATTTCATCTCAGAACTTTCTTTCAATATCGATATAGGCAGGCTTTGTTTTCTAAGCCTAAATATTAAACTTCATTAATATATATTTATG
>jcf7180000814280-17822_0
GGGATACAGCAGCACAGGCCTCTCAATGAGATTTGCAAGTATTCATTGGCAAGTCTGTCAACTGCAAAGAATTTCAGCAAATAAAGGTTTCAAAAGGTCAAATTCCATGGTTTAAGGGTC
>jcf7180000814282-139398_0
TGATGTACTTTATCTTAGTCCTTTTGACAAGACTTGTTTCGTGGTAGCTGCAGCATCATTGTAGAGCCTGATCTAATACTTAGAGAACTCAGTATAATCTCATTGACTTCAATACAAGTT
>jcf7180000814282-170215_0
TGTCACCACCACAAGGTTCCCCACCTCCGGAGTGGAAGTGTGGGCTCGATGCACCGGGCTGGCACCTCTGCAGTGTGGCTGGAGGGTGTTTTCCAGGCACCACAATATTATATGGTGGGA
>jcf7180000814287-6319_0
CCATGGCACAAACCTCTCTTTCTGGAGCAGGAGGAAAAGAGGTTGGATCCCAGCAGTCCGTAGTAAGCTATTTTCAGCTCAGTCATTCATTATTGCCACAATCCGCAATGCCACAAAATG
>jcf7180000814288-33891_0
GGAGAATAGGTCCTTTATTTTTCATGTGAGATTGCTGATTTGTTCAGGACTGTAGTCTCGTTTCAGACATTTGCTTACAGTAAGAAAAATCTTATTTCCTCCAGAGATGGTTAGGTCATA
>jcf7180000814288-16425_0
ATTACCATAGCCATGTCACAGATAACATTTTTTTCATGTTCCTACTTGATGATTTTGACCGGTCACACTGAAGGACTGGACTGTATAGTATGTGTGTATCAACCAGCTTCCATGCTACTT
>jcf7180000814290-2578_0
AAAACATTTTCTCTGAAGAATAATTTAAGACGAGGCTTGTTTTAACCTCCAGGAGCCACGTGATCCAGTTTTAAAGCCACTGAAGCATCACATTTTCCATTACTTCTAATATGACTGCCT
>jcf7180000814291-4501_0
TTCACAAATGTAAATCCATCCATCATCAGGTCTAAAAATTTGGCTTCTTTCAAGATAGTACTTTTTACCATTTTCCTCCGAGCAAACAGTGCTAATTAATCTTTGAAAAACTGAGCATGG
>jcf7180000814292-6264_0
GTTAGTTTTAAAATTGTAAGCAAAAAAGTAATGTCTTTGGCAATAAGTTGCTATTGCTTAATTAGAAAAGATTTTGGGGTCTGGGGTTTATCTGGCAAACACACACAGTCATATCAAATA
>jcf7180000814294-7326_0
GCCCAAAGCATGATTCCTGAAAAATGGTAATGAATACCCCGTGGATTACTGACAGAACCGTATATGCAGAGAATCAGGGAGATTGAGATGTCCTTAATGAAAGGAATCAGACACCCAACT
>jcf7180000814304-6555_0
GCTCCAGCTGCCCATCCCAGCCCTGCAGGCAGAGTGGTGGCTGCCTGGTCCCTGCTGCCATGCACCCTGCCAGAGTGCTGGGTGGCTGCTGGCCTAATCACTGTGGGCAGCTCATCAGGC
>jcf7180000814305-12207_0
TGAGACTCACACCTGCATAGAAAAGTAATTACAGTGAGCACAGGCTCTGAACCATTATGCACCATGGACACCCTTGCAATGAGTTCACTGCAGCACCTCCTGAAGAGCACTTGCTTTGGG
>jcf7180000814316-9605_0
ACAGCCGCTGAAGACTTCCCATGGTTTGTCCCCCCACCCTTTCTGTCCCTATTCTTAGCCGAACAATTTTCAACACCTGGTCAACTTGCTTCTGCCTCAAGCCATCGGTGCTGCCGCCCA
>jcf7180000814326-7398_0
GGGAATTTGGTCTGGGAATGGAAAAGGAGATGGAGACAGAGAGGAAGATGAAAGAGACTCTAGGAGCCCTGGTGCAGGAGAAAGGGAAATGCTGCAGGGGAAGCAAAACAGAAATGTGCA
>jcf7180000814329-41426_0
GTTGTAGTCTGTGACTCTGTTAATGGTCTGGAGCAGTTGATATATGAAGAAAGAGCAAACCAGCTGTATGTGTGTAGTGTAGATTGGCTGAACAATGAGTCAGGATGTGATTTATATACT
>jcf7180000814331-418_0
CATTACCTACAAGCTCATAAGATGCATTACTAAGCATGTTCACAGCTTCATCAGAGCATCGCTGCAAGTTCACAGCTCCAAGGAAATGAGGAGTATTTCAACTGAACTACTGTAATCAGA
>jcf7180000814335-2252_0
AAGAGAGGACTGCCTGTCTTCTGCAGGGAACTGGGACAGTGATGCAAAGGTGATGCCATGGTGCCATCCACACTACAGATTTTTGGCTATGCCTGCCAGTTTCTGTCACAATGCCTGCAT
>jcf7180000814340-819_0
ATCTTTTCCAACTTAAATGATCCTGTGTGTGATTCTGTGTGTGAACTTCTTCACTGAAACGGACATCCAGCATTGGAACAGGCTGCCCAGGATACTGATGGAGTCAATACCCCTGGGGGG
>jcf7180000814344-19901_0
GCAGTTTCCTTATGCCAGCGGTTTTCTTCTCTTCATGGTTTTAAGGCTACGTTTTTGGAAGACTGGGCTGAGATTTTTAAGCGAGACATTTCTATTCTCCCTGGTACACATTATCACTGC
>jcf7180000814344-87690_0
TGCCACTTCATCTAAAATGTATTGAAATCAAGGAGATTATATTAGACATGGCTGTAGTCGATCAAATCCAGTCCTGTGCATAGGCAGAACTCCAAGGGAAAGTAACAGGAGTTTCCATTA
>jcf7180000814349-13452_0
CTTCTCCCTATACATCTGTAAGCATGCTGAAACTGATGGAGTGATGTGGTACTCATACAGCAAGGCATGCACACTTGGTAGTATTGCTCCTCCTTTTAGATATAGGAAATTCCCCATCTC
>jcf7180000814349-29269_0
CCTATAAAGGTCTTGTTCAGACTGTCATAATCCACTTCAAATCTCTACCATCATAATGTTTGTTCCTCTGGTTAACTCTGATCCCCTCACACAGAATCTAATGGAACAAAAGCCCCAGCC
>jcf7180000814352-5171_0
CCTGTGTACCAACAGCAGGAACATGACTGGGAAACTACAGAACTAAAAGTTAAATCCATCATATCTTTTAAGATAAAGACAAATTCTATACTAGAGGACTGTAGCAATCCCCACCAGTAT
>jcf7180000814353-2276_0
ATTTCCTGCTCCCATACTCCTGCTCCTCTCTCCACATGTGAATAACTCAAATTCTCACCAGCTTTGCTCACAGTCTGGGGTTTAGGCCTGCTTTTCAGATATCTTACTCTGCAAAGGAGC
>jcf7180000814360-14078_0
ATTGAAAATTAGATCTGTACTTAAGGACACTTGTGATTTCATCTTTCACATCAGTTTCTCCATAATGTTCCTGAACAAACTTGTCTCATCTGTCATCTCTATGCAAATAGCTTTCTGGCC
>jcf7180000814370-1134_0
CTTTGACTGGAAATCCAGCCTGTGTTAACTGTAGGAGTCAGTGGTTTTTATAACACACTACAGAAAGCTCTAGCCTTATGTAGACTTGAAAGTTTGAAGTACATTGCTCTGAGATTGCAC
>jcf7180000814375-6158_0
TATTTAAGCAATGTGCTCTACCATTTCTGACAGTTACTCCAGCATGACTGAGAGTAGAAGTCAGGTTATTATTGTAGCCTTTGACAGAAAATGTTGTTAAAACGATGCTGTCTTCAGAAT
>jcf7180000814376-4101_0
ACAACACCTTATTTTGGTATGAACTGATTTTTAAAACCTATTTGCATTAAAAGGGTACATGACCAGACATAGGATTTGGTGTTTCATTTTACAAATGTAATTTGATTTCAATAGTTACTA
>jcf7180000814376-14191_0
GAAAGTGAACAAGTCACACAAGTGCTGCTGAAGTTTGAGCTCAAGTAGGCAGAGAATGAATAAACTCCCAGCACTACAAACAGCGGCAGTGCAGTCTCAGAGGAATGGTTTCTGTGCCTC
>jcf7180000814377-987_0
TTTAACTCAAGCTTTTGTGTTGCTTTTGTTAAGATTCTTGTTCAGTTTAAAACTTTAGAGGAAATACAGCCACTTCTGCAAATGATGTTTATCCTAACACTCATTCTTTGTAGTCATATG
>jcf7180000814380-1670_0
ATACACGCTCACTGGTCAAGCTTAGTATAATATTTTATATATAATATATATATACGTAGAATATATATAATATTTATAATAGACCTAGTTTCAGGAACTATGTATGTGTAATACTAAAGA
>jcf7180000814384-10998_0
AGTAGTATATAAAAGGCTGATAGGTCTGGCTCTGTACACTGCAGGTTAAAACTACAGTGTGAAAACAAGGTGAGTTTTGGTCTATGTAAAAATATAAATATATAAAAAATGATCACTGCA
>jcf7180000814384-262_0
CACAGTGGACAGTCTCTGATAAAGCAATGGGAATTACATCACTGGCATCCTTACAGCTGCGCGCAGTGGTGTTTCTGTCACTAGGCTTTCACCTTGAGATGTATGGGAATTAGTTTATTT
>jcf7180000814388-11145_0
CTTTCTGTAAAATCTTAATTTATTATGTTTGCATAGAACCATTTCAGACACAGTGAAGCTGTCAAGTCAGTGGAGTGCTTGTCAAAATATAAAGGCTTATTGCTAGTTGCCCCAAGACAC
>jcf7180000814391-29483_0
TTTATTCAAGTGCTGTTTTATGCCTTTTGGTTCTGCACAGCTATGTGAGAGGAAAAAGGAGGAAAGAGCTTTTTCCTTTGTGCAGGCTGCAGTCCTTCCAGCTTCTCCTTCCTGGTGTCA
>jcf7180000814391-16539_0
CTATGGATAACCACTGTTAACTACAAGTACAAAAGATTGAAGGCTTCCCTCTATCAGTCATAACAGCTACTAGGTTATTGCAGGCATTTAATCATCTGTGCTCTTAACTTGTTTATATGT
>jcf7180000814401-21529_0
TTCTCTGCTGGGCTTACCAGCAGTCAGCCAATGCCACATCTTCAGTGTCAGCAGGTAATAGAATTTTATGTCCCAAAAGTGGGGCAAAGGCATCACCTTGGTATTTCCTATGCAAGGATT
>jcf7180000814408-10676_0
TCTACTTAAACCTAGATATATACTAATTCCTTAGTAAATACCTTAGTGGCCAGCAAAACGAGAAACAGATGATAAAAAAAGAAGTTTTCCTGTGACCCTTGAGACATGGGTATAAAGTTT
>jcf7180000814426-8838_0
CTTTCTAACAGTGGGTTCTGACTGGTGCCAGGAATGAATTTGTGTCGATGACTCTTCCAATACCATAGCTGTCAATATGTCATGGTCTTCAAGTTTCAGCATATGGCAAGTAATCAAATG
>jcf7180000814426-27415_0
GAGCCATTTCTGTAAAGCAAAGTAAATATTTCAGATCAATGCTGCCTTTTTTTTCCTCTGTCAGCAACTTTCAGAAGCTGTAATTTATTTAAAACTCTAGTAAAATTTATTTCTAGCCAA
>jcf7180000814433-14280_0
AATCAGGAGGACAGGAAAAGGAAAAAAACGAGAGAAAGTCTAAAGAAAAAGTTAAATGAGTGAAAACAGAACAGGTGAAAGGAGTAAGTAATGAACAGGCAGAAATGACAGAGGTAAGAG
>jcf7180000814433-583_0
AGTGGGGAGTATCTTCATGCTGCTTTTGCTTCTCAGTTATCAATGAAGTGATAGCCCTGCATGGAATTAGGCAGTATCAGTAGTGTTTTATATACAATTTATATGTTGTTATTGTTCTAT
>jcf7180000814437-5799_0
TGCTTGAAAACTACCTGTATAAAAAGCTTTATAACAGTCTGTGGTTCAGGACCCAAGACTGGGAACAGTCTGGGCACAGGGTTGTTGCTTTAACCGCTGATGTAAAATGCCATGGCGCTT
>jcf7180000814439-4810_0
AGAGGAGGGTTTTTCTTCTTGCAAAATCCACTCTCACAATCCTGCCCTCCCACATGAACTTGCAAGGAGAGTGAGGAAAGAAGATGGACCTGCTGGAGGTCTTGCATGTAGTGTTGAGGC
>jcf7180000814441-22806_0
GGGTGTTCTTGAACATAGACTAAGCCTGAGACCGAGTTAGCTCTCAATCACAAACAATGGCATGTCTGAATTTGAACAGATCTGTGCTTGACTGGCAGTATAAAGTTAACTTACAAAGTG
>jcf7180000814441-12360_0
TGCATATCTGGCCTTCAGTAGGGAGTCTTCTTTTTTCCTTTTTGGAAACAGTTTTGACATAGGGCACAGACTGACTAAACCTCAGTGATGCCTCCAGCCTAGATCAGCATCGCTATTGTC
>jcf7180000814443-11736_0
ATGCCTTCCCTGACAGTCAGCTTTTCGTTTCTAGAATGATCTGCACACAGAATTTGATTCAATCAGCTGTTCAGGGTTACAAATCAACTAAGTAGAAACTCTTGCAGAGTTTTTTTGCAA
>jcf7180000814449-3078_0
CAGCATTTCTTTTTCAGTTACATGACATGACATCACATTTGTTGAGCTGAAACCCAAGATGGGTTTCTGTGTTTTTGTATTGATGCATTCTATATTTGACATATGTAGATGAAATATAGA
>jcf7180000814456-2025_0
TACAGCAGAAACTGCATCTCCCATTCAAATAAATGTTTCCTGTAATCCATTCCCCTGGCATCACTGAAACCTGCTGGCTGCCACACTTGGCACAGCTGCTGTCTCTGCTATGCCAGTGTG
>jcf7180000814457-58825_0
ATAAGAATCTGTAATGTAACAATTTATAGGTCATATAACATGGAGTGAACTTTCCCAGAAACTTCTATTTGGATTAGCACAATACAGTTTACAGGATGCAGCCAGATCCTCAGCAAAGTA
>jcf7180000814458-5747_0
AAAACTTTTTTCCCAGCAATATGCTATACAACAGCAGTTTAATTAACTGAGTACAGCACCGCAGCCCCTTGTTCAGAGAGGTCACAACAGTTGTTTGCTGTTTTCCCAGAAGTGAACCCC
>jcf7180000814461-14004_0
CAGTGGAGACTCGGAGGATGTCACTTCAGAAAGAGAAAAGGACCTTTTTGAGGGTCAGAAAAAAAAGAGAAGAATGTTAATAAAAGAGCCTGACCCTGAGCTTATCCTCTCCCTGGCTGT
>jcf7180000814464-21697_0
TCTGCTTAAGGTCAGTAAATATCAGTCTGATGCCCTGGAAGAGACACATATATCACAGACACCTTTTTTCTTTTTCCTTTTTCCTATTGCTGATCTACAATTCAAGTGTGGACCACTTCC
>jcf7180000814464-4732_0
CAAAGCAATACCATCAGCTTTCCAAGCATGACACCAGACAGCCCCATGATACACTGCCACGACAAAATAATTCCTTCCCTTTGGGAAGCCCTCAGCACAAGCTGTCCAAACATTATTTAC
>jcf7180000814470-10991_0
TCTAAAAAAAATATTTCAAATTGTACTTACAGCTTACACATCCTTTTATGAAAGAACTCGGAAGGTAAGTTATAGCATTAGCAGAAATCAAACCTAGCATATTCGTGCCCATTTTAATTC
>jcf7180000814470-28261_0
TGATGTGCATTATCCAGTTTATTGCACGTATCACAGCAGGTCAAAATACCTTCTGTAAAGGCACTCACTACTCCTTGAATGAGGACAATGAAATCATCAGAGATTTCCATGTAGACACCT
>jcf7180000814472-15708_0
TCCTTTTCAGTGGCAAAAACTAGAATGAAGTGAGACTGTTATGGAATGATATAAACTTATTTGGTTTTTTTACCCAGGATAGCGCTCTGCCATTTCATGCGTCTATGAAAAAAAATGTGG
>jcf7180000814475-23659_0
TCTGAGACAACTTGGAGCACCCTGCCTGGCTGCTGATCCAGGAGGTCACAGGTGATGACTCCATTAGAAATCTCCAGCAGCTCTCATTAAGCTGACTAAATCATGCCCTTGTACTCCAGG
>jcf7180000814475-34066_0
GCACAGGCTGAGCATTTCAATTTGGGGTTACTCTTCTCCTTTGTCCAGGGAACTGAGTGCTGCTTCTCTCCTAGGGTGTATTTTTACTGTATGGAGGATGTCTTTAAGAAGCAAAGCAGG
>jcf7180000814478-3901_0
GTTCTCACAGACCACATCTGCACAGAGGAGGCAGGAAGAGCCCCAGTGAACAGTGTGGGCTTCAGGGTCTGCCTGGCACGAGACAACCCGTGCCAAACCAAATCTGAGGCTGCCTGGGGA
>jcf7180000814483-17751_0
TACAAGGAACTAGTGATGGGAAAAGTGGCTATTTTGACTGACCATATTTGTCTGAGGCTCTGTCAGGTGTCACATCTGTAACGTAGACTTGTTTTTTCCTATGAAAGTGTCTGTGAGACT
>jcf7180000814483-4349_0
AAGATTAATTGAATCTATAATTCTGCATTAGTTTCTTTAGAACTCATTTACCCAAGTTACAAGACTTATCAAAAACATTCTGATGATCTATACCTGAAAACTGAGCTCCAAGTAGTCAAT
>jcf7180000814491-4636_0
ATGATTTGGTCTGCAGCTGTTTTATTTTAGCTAATTCCTAGAATGATTGAACCATGACTCTGTGGGATCTGCTCATAGGTGGTAAGTTGGTTTGGGGCTTTTTGGTAGTATACCAAATAA
>jcf7180000814493-3338_0
AATATCACAAAGCCCTATTTTTGAATAAACATTTTTCTACATTCTCTTCAGAAATATTACACATATAATCTAACACATTTTTCTAGTTGCTTCACTTCCAAAATGATATATCTATTTTGT
>jcf7180000814493-35081_0
TCTTAAGACAGAGTAGGAACAGAAGGGACAAGAAGGAATTAGTCTGAGGAGAAGTATAGAAGTTATTTTGCTATTGTAGTTTACTTATATCTCTTCTCTCATGCCCTTTTTTTATCATTC
>jcf7180000814495-7031_0
ATCTTACACGCTGAATAATTTTAAATGTCTTTGCTAATATTATTCTGTTTAAATCTGTGTTTCTATCTAGTGTGTAGCTTGTACAGCCATTTCAATATCCAGAGTCTCACACTAATGCAA
>jcf7180000814499-2517_0
TGCACCAACTCCAAACAGGGCACGTGTATATCCTCAGAGGCATTCTCTGAAGAGTTTTTGGCAGACAGAGGTTTCAGTGCTTTGCTGAGTAAGGAGGGCTCATGCATAAGTGTTTCATTG
>jcf7180000814507-949_0
GAACAAAGTCAAAGGTTTTTAGTTAAAACCTGACACTCTAGGAAAGCTTATTCAAGAAGGACTAATGAAAATTACAGCTGTTTATCCACCAAAGCTATGAAATGATCCATTATGATTCCC
>jcf7180000814508-3018_0
GTGACTTGTTCCCACTATAGATGCACTATAATTTATGTAATCATAAAGGAAACTAACAACTGTATTATCTTTGCACAGAAATAAAAGATAATATAAATGAAAAAAAATGCCAGCTTCACC
>jcf7180000814511-4017_0
GACTGCAAACTCCTAAGAGAGAAATGCAGGCTCGCTCTTGGTGCTCTGTGACAAGCTTAAGCCTAATTCAAGCTGCTCCTGGTAAGCAGCATCAGTTTGTATGTAAATGGTTTCTCTTGT
>jcf7180000814513-2539_0
AACTTCCTGGGGAAAAACCAGAACTTAAAAACCACCTCCAAACACCAGAGGTGAGGAAGATGCTGTGTCCAGCACAAGTCCAACACAGTCAAATGCAGGCAGAATTGGCCCCTCTGCACT
>jcf7180000814522-3999_0
GACAGGCTCAAACCAAGGAGACCACCACAATATACCCCACCCTGCCAGACAAAAGTCAGCTCATCTTTCCACTCTTCTTGTTTTTAATGCCCTTTTGGATTTATGAAGTCACACATTTAA
>jcf7180000814529-3843_0
GCTGGATTTTCAGTTAAGTCTCCAAACAAGACCATATCTAAATGAGAATATCCTGCTGGAGATATTTCTGTTTTGAAAGAGTAACTTTCCTTTAAGATAAATGTCTAGTTTTTTGTTTAG
>jcf7180000814530-8189_0
GATGGAGTCAGTAGATAAAGGCCTTGCCTGAGCAAGGTGTGATGATGGGATTCTTTTGCGCCTCAGTGCTGCTCCTTTCTGGCTGCCTTAAGAGTCCAATCCATTGGTTTGGGTTTTTTT
>jcf7180000814531-3912_0
CTGAGCCAGTATTTTGTGAGCATGTATTTCTCATACATGGTTGGTTAATGACATAATACGGGTTTTAAGTGTTTGGAGAAATGATACTCATTAATTATATTGGACAATCACCTTCAGCAG
>jcf7180000814532-3778_0
AGGTGTGACACCTCTGAGTCCAAATCCCGCAAGACATCACGAAATGCCGTGCTCAGGCTGTGGGTGAGCAGGCTGGTCATGTCCTCATGCTCACAGAGCTTCCTGCCCATGCTGTCTTTG
>jcf7180000814534-25974_0
ATAATTTACAATTCACCAGAAAAATTGTGAGAGTTGTGCAAACTGCTTTGTATCTCCTCTAATTCCCACTGGCTTGATTAGCAACACATTCACTCTTATATAATCTGAGAAAGTGATAAT
>jcf7180000814534-99033_0
TTTCTGTACAGGTGTCATATACCAAGTCCCTTTTATGCTGTAAATTGTGCAGTAGACAAATAGTGTTTTAAATTAAGAGGGCACATGAAAAGAAAAGCACAGATAAATTAAGAGATTGGG
>jcf7180000814536-8375_0
AGCATAGGCTGCATTGCTGTCTAAAGTTATAACTTTGAGAATAAATCAAGCAATGTCACAGTTGCTCTGCAGCCCTGAAGGAGGCTGATGTGGTCTGTCACTGTCCATACTATAAAACAG
>jcf7180000814536-34442_0
CTTCTTTTGTGACCCTTGTTTGTCTCCAAGAGCAAAAAAAATTTAATGATGGTCAGTTAGCCCTGAGCTTGCCTTGAAGAGAAGGCAAACTTCTGATGAAAATCACGTTTTCGTTCAAAG
>jcf7180000814538-2376_0
AATATCTGAAGTAGTTAGTCCCAAACATGAAGGGTGTTAAGGATCTGAATCACCAACACACACCAAAAGCAGCAGCTACACTGTGTAACAAATCAAGCCTTAAAATTGTATTGATATTTA
>jcf7180000814540-4211_0
CCAGGCAGAGCTATCCCTCCACAGGCTTGAGGCAACCTGCCTGTATTTGCCAGGCTCCTCCACCTCAAAAAACCAAGGGAGGGTCTCCAGCCCCTTCTCTCCAGCAGATCTCAGACAAGG
>jcf7180000814543-354_0
CAAACATTGATGCTCCTACATCTTCAAACCTGGAAAAAGGTTACAAATAATGAAGATAGAGTGATCTCCTTATATAGAAAATTGAATGTACCCCTGGTTTCCTTTAAAGTTCTTTGCCTT
>jcf7180000814544-2473_0
TATAGTTCTACACAGCCACTTCCTGGGTAGGAGGGTGAAGGAGGTCACCTGGTCGTGTGCGTTTGTATAATGCCATCTGAAAGCAGGGGAAAGGGGGGATGAGCAGAAAATGCTTTTTAA
>jcf7180000814545-3172_0
TGCTGTATGGCTGCATTGGTTTGCAATCTCATTAACGACTTGAAACCAAGTGAGGTCTCGACACTCAAGAGGATTTTCTGAGAAAGTCAAAATGACAGAGAAAATGCTACAGATTGGTAC
>jcf7180000814546-3675_0
CTTCTGGAAGGCATTACTGCAGTGCATTGATATGTCAGCAAAAAAAGAGTACAAAAATGGCTGTAGTATAGAAGAGTAAGTAATTTCCCAGAGTTTCCTTTATTAGAGACATTATTTCCA
>jcf7180000814548-10776_0
AATAAAAATTTCATAGGGTACATTCTATGACTTCACAAGGTGAAAACTTGATTTGATTTGCACTCAAAAAGACAAAAGGAAGGTTTGCCAACACTTCAAATACTGAGGTTTGCATCCAAA
>jcf7180000814548-31696_0
GGTCCCTCATCACACATTGACCCTGAGATTCAAACCTACTTCCACCACTCCTTGCTCCTCTACCTGGCTATGCAGGCTGTGTAGAATCCTTGATGCCTGCCCCAGGACCAGGCATACCAC
>jcf7180000814549-5930_0
ATCCATATGGATGGATGAATTTGACATTAAAATGTCTGCAACAACTGTTAATGTCATTACTTTGCCATATTTTATGAATCAAAAGTCTCCAAAAGAAAGTTGCAACTTCTCTCCCACCAC
>jcf7180000814551-6273_0
ATTAAGCAGTCTAAAATCATATCTATTTCCCTAGGGCTCAATGTGTCTTGAAAAGCTAGGAAAACCCAACAGTTTCAAATCCTCTCTCCGCCCATTCACCCCACAGGCAACAACTGTACT
>jcf7180000814556-34496_0
TAAAACCTGCAGATATTGCCACTGTCCGCACACTGGGTCGACCTCCTCACCTCATCATGCGTATCATGGACTGTGTGTTGCTGCTCTTCCAGCGTAAAGTCAACCATGTGAAAATTGATC
>jcf7180000814559-64869_0
TGTGCTTGCTGATCCTTTCGTCTGCCTTCTAGACAAATAATCCAGGCCCTTGCCATGTAACACTTGGTAGACGGGGTAGAAAACAAGTTACCTACACCATCTTCTGAACAATGAAATAGC
>jcf7180000814567-10820_0
TGTCCTTTGTCATGGACTCTCCTTAAACCAAAACTCACCCCTGCAGCCATCAGAGCTTCCGTAGAAACATGCTGTGCCTCGGGGAACACTTGCAAGGCAGCATCTGATCACTGAGGAACC
>jcf7180000814571-235_0
TAATTATTCTTTCCAAAATTAGTTTATCAGAATAATAATCTCCTCCTCCTGATTCTTTTCCTGAAATAATAATTCCATCATTATATGGCCATAAGATACACCAAGAAAGGAGAGTTGTGG
>jcf7180000814572-13474_0
AAACACTATGAGTTTGGAATATTCTATTTCAGATTCTATGCTGGTGCTTCTTTGGACTTCCATACTATTTGCAAAGAAAAAACTGTGCTACAATGTTAATCGGAAAATAGAGATATAATA
>jcf7180000814572-3250_0
GCTCTTTGCTCATGATCCTTCCACTGCAGCTACAGAGAAAATTCCTAAGGAAGGTTTTCCTGTGCATGGAGGAACCTGCTGAATAACAGACCCACAGAGTTTCTGCCAACTCCCTTCACA
>jcf7180000814573-5186_0
GTGAAGTAGCACACCACAATATTTACACCAGTCTAAGATTTTTTCATCCATGGAACAAGGCTACCTATTGGAAATGATCCAAATCAAACAGTATATTCTTATTCATACCCAGAATTTGGT
>jcf7180000814579-43368_0
AAAATGTTCTGTGAATGAAGATTTTGGGGAGGCAAGTTTCTTATTTATCAAGCCTTTTCATATTGTGGGTTGTTCTTTTTTTCCCAATAAGTGCTTCATAATAAAATCCAGATCAAGCCT
>jcf7180000814579-13661_0
AAACTCAACAGGGAGCTCTGGGCAACTGGCAGGATATGAAGGTGGGCGGCAATCCCTCTTGGGGTTGCACGTCTCTGCGAACAGGTCTGTGCAGGCTGCTGGATGTGAAGGCCTTCCAGG
>jcf7180000814580-3416_0
TGGTCTTATTTACACAGAAACACGATTCCACTTGTACTCTGTGGTCAGGCTGCCTTCCCCGGGCAATCCCATTAGCCACAGGGACAACACTGTTGAGAGGGATTTTCCAGCCAGCACCAG
>jcf7180000814581-4602_0
AAATCTTTTAAGGGTTGCTTAGTATGTAGAAACCACATCTAGCTTGGAGAGTCCACAAAGGAGAAGCATCTTTCCTGCTCTATTTTTACTCTTCCTTAGGCAGCCGCTTGGTTTTTGATC
>jcf7180000814581-26125_0
AGGATGCTGATATAACCATTTAACTTCTTTTTAAATTTTTTAAAATTTAATATATCTTACTATTTCTGGTGCTGCAGTGATGAAATTGAGAACTAATATGCTTCATTCACAAGGCTGAGC
>jcf7180000814583-4342_0
CAGTTGTCTAGCTAAATCTGATGCAGGCAGGGTACATGATGTGGTTTGTCATGAAATGTTCTCTTGCATAACATCAGAAGAATCAGAGTTGTAACTGCAGACATGGGAATGGTGCTTTTC
>jcf7180000814583-15090_0
GGCAACCGTGGGCAGCAGGTGGTCAAATAGCTCTTTATGCTTTTGAAATGGAAGTTATGATTCTTCTGCTAAGTGCCTGTATTAGACAGATCTGAATGTAACCTAGGGAAGTGGTTGTGT
>jcf7180000814584-3446_0
ATGGCATGAACGCTGGGGCTGAAATAAAGTTAAATTAATAATATTAATAAAATAAATGAACGATATGTATAATGCAAGCTTCCTCATTGTACTTGTAAAACACCATTTCAGACAATCATT
>jcf7180000814586-4888_0
AAGGATTTTTGACTCATGAGTGCTCTCAGCAATAGACAATAGCCATCGAGTAAAACTTATGATTTTTAAGATGCCTGAGCCTTATTAGCATCCGTTATATCTTATGGATGAGAACGGCTG
>jcf7180000814588-3062_0
CTTTTTTTAACAAAAATTCTGTACTCGAAGGTCAGGGAGTAAAGGGAAAATCAACAAAATTCCATTCCTAGATCTTGGTGCATGGTAGCAAGCTGCAGTCTACTGTAACATTTTTCTTTC
>jcf7180000814589-15024_0
CCAGATTAAAATTCACCTCATTAATATTCTTACCTGTTGTACATGAGGCGTTTGAAGTCCTGAAATAAAGTGTCCTTGTTTTTGTCAATAAATCCAGTGACTGAGTAACTAAAAACCACA
>jcf7180000814590-6059_0
CACAGGGCTTATCCAAGCGTCTTGGATTTGATAAGCCAGGGAATGCACCAGCCACTCCACTGAATTTCTAATGCAAACTGACCAGCCCATTTTCCCTTCTGCAATTATTAAAGGTCAACT
>jcf7180000814590-54389_0
CTGGTGGTTGGCACAAACAGCTGGAGGGAGCAGTTTATTGAGGCCATTACTGTCAGCGCGGGTGAGTTTGGGCCACAGCTCCAGGTGAATTACGATCGCACTCGCTCCTGTCTCGGCTTG
>jcf7180000814591-91700_0
CTGCTGATTAGCTATTAATTGGCAGACTCCTGTGCTTGCCATGGGGCTTGCTTCCCTCATTGTATGTTCGAGTCTAGTGCTCGTTAGTGACTGCTTTTTGCCTCCACTGCATGCTGTCCT
>jcf7180000814591-24720_0
ATGGTTCATAGCTATTGTATCAACAAGTTAGTGTTACCGTGGCAACAAGAGATTGTCTGTACATGCCTTCTTTCAAACAGGAATCCATGAAAGGAGGCATGCAGAATGGATTTTGAGCCT
>jcf7180000814592-11503_0
TTTCCCAAAATTGCTTCAAAGAGAATTCAGCTCTACAAGCAGTTTGCTTCCATCGAGACCATACCTGATTTCCGTCTTCTTTCCCTTGACCGTGAGCGTGATCTCGAATAATGATGCTTT
>jcf7180000814595-8898_0
GCCAGATAATGGAACCAGAGTTCCCCTGTTACCACACCAATTCCCTGCCTACCCCGGGTAGTCAGTCCAGACAGATGTCCAGCCCCAGGTGGGATTGCATTGGGATTCTCACACCAGCAA
>jcf7180000814597-2718_0
CCCCTTTTATTCTCCTCTTGTGACATAGTACAAGTTACTTGAAAAAGTAACCTACCTGTCCTTTTTAAACTGATTTGTCATAGAAGAGATATTATTGTGAAATGCATTCTGAAATTCCTT
>jcf7180000814598-7668_0
GCCAACAAAAAGCTCAACCCCCTTCCTTTTTGTCCTAAAAGCCCTGAAACAAAAAAACCTCACCTGCTTGGGTCAATGATCCTGAATCAACTGTATGGCAGCACCAGCCTGGAAGCAGAA
>jcf7180000814600-5052_0
GTCTGGCTGCTGATTGCATTGATTTGAGGTGACAACAGACCTGTGCCAATGCCGGCTTTTGTTATGCTCATGTAGGAGTGGTGGTGGCTGCAGCACGCAGCATTTGCATCCCCGTTCACC
>jcf7180000814603-4240_0
CTTGGTTGTAAAAAATCTCTTCTACACCTGCTTTCAAACCTCATGTAATGGTATATGAAAAAAGAACAAAACACTTCCACACCCCAGGTTGACATTTACAAAGATGTTCACAATTTTTGC
>jcf7180000814605-2604_0
TTAATTTCTACTTTGTTCAGTATCTGGACAACCAGTAAATACAGATCCTTTTGTGCCCCGCTATGGCACAGTGCTGCCTGGAAAGGCACTGAAGGGTTAGTATGTGATCTTCACACACTG
>jcf7180000814607-1535_0
AACATTCTCATCCAGAAATGGTATGTAAATAAATAAACTCTAATTGGTTTGACAATGCCTCCTTTCCTGGCAATGCCAAGAAAACTAGCATTGTAATTACACAGTTCTGGGCAGACATGT
>jcf7180000814607-22464_0
TATTTTTAAGTGTTGTACTTAGAGTAGGGATGGAGGATGGCCCTGGCTCATAATTCTGGCACTACTAGTTTGAAGGTATTATTAGGAGCCTTTTCACTCCATTTGAGCAGGAGTATTTAC
>jcf7180000814610-5698_0
TGTGGCACCATGGCCGGGGTGTCTGCTTGGGATAACTCCTGAAAATCCCTCTGTGGCACTATGGCCGGGGTGTCTGGGAGGGGCAGTGATCAACTGGCATTTGCTTGAAGCTCTTCTACT
>jcf7180000814611-4203_0
TCATCCAGGTGAGCTTCCCGCAGCCTCTGCAGGTGCTAATCCAGCTCTGCAGTGCTTGCAAAGAACATCTCGAGACCCACCTTCAGATCTTGCTTCGAGCGCAAGGAATGACTTGGGTCT
>jcf7180000814612-4020_0
GAACTCATGCTTTTGAAAAGGTTCCCAGTGGCAGCCCTTAGTACTTCTTTTCTGTTTATGTTCTACCCTCACAGCTGAGGGAGGGAATGAGACATCTTTGTTATTCTCCATCATTGGGAA
>jcf7180000814613-58529_0
GATCAGTGCCTAAAGTAGGACAAAATCCCTGAATACCTGCACGACTTTTAAAACCCAGGTTTTCAGGGGTCATGGCAACACAAATGCTACCTGTGAGTACCATCATGCTAAACCCAAGAA
>jcf7180000814613-38965_0
CGCTGGCCACCAGCGGTGCATTTGCATACAAGCTCCAGCATCCCCTGTCCTGCCCAGAGGCAAATCACCTGGGCTGAGCCCACACTGTCCCCTCACCCCACTAAACTCCTTCCTTACATA
>jcf7180000814614-4066_0
AAGGTGGATTTCACTGTTTTCTGTCCCTCAAACATCTTAATAGGCTGCCTGTGCTTTTACGAAACAGCAGATAACATCTCAAGGATGGCAGTAACTATCAATGGACAGAAAACAGCCCTG
>jcf7180000814615-3466_0
AGGAGAGATCAGAGATCAGGATGGTAGTGTGATAAAAGTATGAAGAGGAAGTAAGCTAACAAAAGGGAAGTGTTGTGATTGGGGGTGCCTAAATTCACACACTACTGAAGGGGGGCAAGT
>jcf7180000814617-1409_0
GCACAAGAAGCGTAGCTGGAATTGCAGGGATACCATCAAGAAACACAACCACCAATGCATCTCCCTATTTTTCACTCCTAATGACAGACTGTGCCCAAACATGTGGGGTGTTGATATCAT
>jcf7180000814618-125136_0
TGATAACCAGCACATCTACAAATTTAAGATTGTTAATATTTAATATCGCTATTCAAAATAAGGGGAGCACCCAAACAATGCCAAGGGAAAAGGGAAAGAAAACCGATCCACAAGTTCCTT
>jcf7180000814618-11000_0
ACGCTAATGCCATGCAGAGTTGTTTGGTATGGTCATGACACAGCAATTGCTTTTGTGAACGTTCAGCACATCAAAGCATCCTGAACATGACCCCCAGCTTTCTTCCTACCTATCCCTCAA
>jcf7180000814622-26702_0
CAAAATACCAAAATGATTCGGCAATTATAAATTCCATTTCCCATTCAAAAGACGTAGTTTCAATCATTTCCTAGGTATCTATGAGTGCTTCCTAAAATTTGCATAAATTATGAGTAGTGC
>jcf7180000814622-12928_0
GTTTATCACTGTCATGGATGAAAACATTATTAATGACAGGGGGGCCGTGCGGGGAGGACAAGAGCCCTTTAAATTCCTTTTCAGCTGACTGGGCTGCAGCCTCTCAGCTGGGCAGGGCTG
>jcf7180000814623-17837_0
TCACCACAGCCACAGTTGCCAAAGTGGAATAGAGGTCCAAAGAATTTATTCAGGAAACTAAAGCTTCCAAAGCTGCAGCTGCTTCCATACGAATTGAGTGATCCATGGCTTCCCAGCAGC
>jcf7180000814625-8313_0
CAAATTCCGTTCTCAAACGGAAAACTATCGCAAAATCACCTAGGTTTTTCTACAACAGGAGCTGGATTTCAGCTCTGGATTTCCACACTCCTACCTCAGAAACAATGACAGATAGAGAGA
>jcf7180000814629-1735_0
TCCCCAGATGTGCAAGGAGAAGGAAAAGGAAAGGAACCAAACCAGAAAGAAAAGAGAAAAGCAAAAAAAGGGATGCTGCTCCAGGACCAGTGAGCGTGGCTAGGACACATTTAACTGCTC
>jcf7180000814630-4235_0
GAGCTAGGATTTTACAGGTGTTTATTTTGGCAGTCTGAATGAAAAACGCCTCTTCCCAAAACTAACACCCAGCCCCGTTTAAATCCATACTTAGCCCAGGGGCAGGGCATATCCCCCCTC
>jcf7180000814632-3220_0
AAAGGAATACATTTATTTATAGAAACAAAGGTGTTAATTGTCCCATCTCCACATCTCCGAGGGAATGGACAGAAAAGGGGATCAGGATCTTATTGGAGAGCTTTTGAGGGGTGCTGAGGG
>jcf7180000814634-4560_0
GCTATTGATCCAGAATCAGATGTAAAACTAGTGAAAAACATTGAACATTTCAATTTTTTCCATTAAGATATTTCAGTATTAATTGGTCTTTGAGAAAATATAGATGAAGCTTATTTGCAT
>jcf7180000814638-5539_0
TGGGCAGCAGATCTAACACCATTTTAGTTGGAAGTGTGCTCCCCTTACACCTTCCCAGCGGCAAAAGCCTGGAAAGCTGCTGTAATTTGGCATCTTCACTACAAAATAATTGCAGCCCCA
>jcf7180000814639-2849_0
GTTTTGTTTGTATAGGGAATTGAAGACGCAGCAAATACAGCCATTTATTGCATTGTTCAATTCTCTGAATCGGAAAAGGCCCCAAATCCTTTAAAGTTTTTGATTTGAGACTTTCACTTT
>jcf7180000814639-22493_0
TATTCTGTACAGTTGCTATCTTCAGTTGTAAGATTAACATTTCAGGATTCCCAGTATTATTAATATTACTTATCTAAATAATGGCCAAGCTTTACTCGTGAGTAGTTTGGTGTAAATTTC
>jcf7180000814645-3079_0
CTGCTGCACTTTTCTTTCTCCGGGATGAATCAGGGTGCTGGTGGCAGGCTCCGTGTGCCTGTTGGTCTGCAGGATTCCTGCTCATCCCAGCCAAAAGGAGCCGATGGACCACGACCTGTG
>jcf7180000814647-1185_0
ACACTTTCCTGCAAGCATACTTTCTCATCCATATCAGTCTTAAACCTGGTAAGAAAAGAACCACCAACCACATCAATCCTCATATTTTGTGAAATGACGTAAAGCATTCAAATTCTGCTC
>jcf7180000814648-3829_0
TTTCCTGTGGTCCTTGCTGGCGCCTGGGGCCCATGGGTGGCTCAGTGTGTGCCCCAGCACGGCTGCTGGCGGCCCCGGTGCTCATGGCCAGACTCGGGGCAAAAAAAAACCCTTTTTGCA
>jcf7180000814650-1791_0
AGCAAAATTCTCAGGCAGCTGAGAACATATCCAGCAATCAGATTAAAATTCTCAACACCCCCTTTGAGCAATTGAATGTATTTTGGTCCCATGCGCCTGCCCAAGTTACCAGTGTCACTA
>jcf7180000814652-1408_0
AGTGCAAGTCAACAGCACATTTTGGGCCCAGCAGTTAATTGAACTCCTTTTTATGGCACATACATAAATACACAGAACCATCATTAACCGATCCCTTCCAGAAACTGAAAATGAAAGAAT
>jcf7180000814656-3008_0
AGCAGCAACTTTACGGGTTACATCAAAACAAAGACTGTGAGTTCAAAATGTAAATTACATGTTCCTTGTGAGATAACCTTCATGTGTAATACTTATTTTTAAATTGCATGCTAATTTAAA
>jcf7180000814663-34121_0
GATGTAGTTGGAATTTTGTTTATTTAAGCCAGACTTCTCCCATGGATGTTTTAAAATAAATTTTTTTTTTAAATTTTGGCTTTTAAAAACTAGGCGTTTGCTACTTTTGCCACCTGTTTT
>jcf7180000814672-17731_0
TCTCAGTATAGTCAAGTATATCTGCTTTAGTGTATCTAGATTTGGCAGTGCTCCAGTTTCTTTGATGTATTTAGTTAGAAAGAGACTTGATAAGTAGGTACCAGTGTTTAGGGATGAGTG
>jcf7180000814678-57427_0
AGAGCCTTGTTCTTCCAGCAGCTTCACAGCTGCATGATCAACCAAATGAATCCAGACCACGCTGGCATTATTCAGAGCCACAGCTCGCAGTCTTCTTAACAGCAGGGCAACAGGGCAGTC
>jcf7180000814678-29815_0
TGGAATTGTTTCAGGGCGATCCGTCTGTTCTCAGGGCTCAGGTCCTGGCCCCAGTGAGCGAAGAGGGAGGAGTCGGTGAATGCTTCGGCAGGGTTGTCTTCCAATTTTGGTGGAGCTTCT
>jcf7180000814679-113168_0
CATTTACATTCATAATAAAGGGCTTTTTCCTTTGGATCGGAGTGCTCCAAGCATATCTACGCTTCCTTGCAAAATTAGAGGGAAGTGCCCTCTCTGATTTTGTCTTTTATCATCCCTCAA
>jcf7180000814679-66125_0
GCATTCAGGCCTTACAATTTAAAAACTAGACCCCCAGTTATTCAGCTCATCAATAGGTCACCCAATTCCAGTTTGCCATTCCAGTATATCTAAAATGTAAATAGTTTAAAAATTAAAAAT
>jcf7180000814687-20915_0
TCTACACTACCATTTCTTTTCCTTCAGTTACTATTCCCACTGGCATTCCAAAATTTCACGGAATACAAGGCAGTAAACACTAAGTCATCACAACTGCTGCTGGCAATTGTCAGTTTGCTT
>jcf7180000814687-35963_0
GATGAAGTTTGCCCATTTGAACCTTCAGTAAATAAATACACCGATGAATTTACAGGAAACATATGCCAAGTGCTTATCTTTGTTTTAAAAATCTCATGGGCAAGTGCTAAATAACTAAGT
>jcf7180000814691-47381_0
AGATGAAACAGAAATAAAGAGTCTTGAATTAATGCCATTAATACTACACCTTGCTTTACACTTAGAACAGTAACACTGAAAAATGAGAAGGGATGTCAGTGGGGATTGGCTTCATTCTGT
>jcf7180000814691-30715_0
CTCCAGGGTTAGTGACAGGAACACTGCCCCTGGGACATGATGGAGCACTGGGCTTGTCCATGTCTGTCACTACCAGCAGTACTGGACAGTTTTGGAGCACTGGGTGTCACCAACTGCGTG
>jcf7180000814698-33717_0
GATGCAGTATCTCTGATGATAACAACACTAATAATCTAAAATAATTCAGAAATCTCAACATGTGTAGTCCAGAAGTGAACAAACTTTATTAAGTCTGATGGTCACATACTCATGTTTTTT
>jcf7180000814701-22658_0
TTGGTTTGGTTGGTTTTTTTGAGTCTGGATTATTTATTTTTACAGTCTCTCATGAAGAGAACTGGGGAATTCTGGAATTCTCTGTGCTTTGATAAACTGTCTATTTTATAATCACTAAAG
>jcf7180000814702-44380_0
ACCTAGTTTCCCCCAGTGTTAACTGAGAATTTAAAATTTCTCCAAGTATTCCAGCTTGTCTCTAAGAGTTAAGAATAACCAAATCAATCTGCTTTAAAAAGAAAAAAGTAATTTATGGGG
>jcf7180000814718-20020_0
AAGCAGCATAAATAGCTCATTCACACCACTGCCTCACTTCACAGAGCCACTGAAATCAGCAACAAGGATGGCAAATTCAGTCCCTGATGCTTTTTAAGAGGATTTCAGTTCTGCAAGATA
>jcf7180000814720-44963_0
TTGGTGCAGCCTAGAAAAGCTTGGGGGGTGAGAGGTTGATATTGCTGCTGTTTTCTGCTACATGATGGGAGACTACAGACAGAACTGGGCCGGGCTCTTCTTGGGATGTGCAGCAAAAAG
>jcf7180000814720-25956_0
TTTCCCATGGGCCTCAGCTGAAGTTGTTTTAAAAGAAGAGACAATTACATCAAAATCAAAACCATTGTGTATAGTTCTTATTTATGTCCATGATAGTTTTGAACTTCATCCAAAGTGCTT
>jcf7180000814737-32630_0
GATACAATATAAGTGCTAATTTTGTTATCATTATTGTTCTTAGGACACCCAAGCCCAGATCAGACACTCACTACATAACAGAGCATATTGTCCATCCAAAATAAAGGGTAAAAAACTGAA
>jcf7180000814741-34911_0
TGGAGAAAACTGAGTACTTGAAAGGAGTACATACATTCTGTTTTGTCCCTGTTATTGGCATGCTGTTATTTTAAAGAACCATGATCATCAACTCCTTGAAGAGTTAACACATCCTATTTT
>jcf7180000814742-44017_0
CATCTTTGGTTTGCAGTAAATCTGATGGCTGCTTTTTACCTCTACAAAGTAAATGAACAGCTAGGTCTTCAATGAAGTTATTTTGCTTTTACTGTGCTTAGTTGCAAACTCAAATCAGAG
>jcf7180000814774-29601_0
CAAAACAAGGTATTGGGCAGCCAGGCACATACATTGCAGCTGTGAGCTAGACCATATCCCGTCTGCTGTGGCATTTGCTGAAGTCCACAGAGGAGCAGAACATCCTGTTTGCTTAGTTTT
>jcf7180000814783-15215_0
GGGAATCATTCTTTTCTTCTGCCAGGACAAAGACAGGGCACATTCTCCTTTCACCAAGAGATGCCAGAAGATACACCACTCTCAGCTGCCTTTTACAAACACACATGCACATACTGCAGC
>jcf7180000814790-19567_0
GAGGGTACAAACAGATCCCAATGCAGCTTTGACAAAAACTCGCTGCAAGACAGCTGGTATGGGCTGGTGATGCCACCACTCCCTGCACTTTTACTGGCCTGGCAGAAACATCTCCTCACT
>jcf7180000814807-7617_0
GGAGGAGGTGCTCTGGCTTCAGCCCATGCTCTGGATTCACAATAGCAAAACAACTTCACCTTGGTTTCCATGAGAGGAATTGAATGAGACGTTCATCCAGAAGCTAAAGAACACTTCACA
>jcf7180000814811-42019_0
CCCAGTTATAACATCTCACCTTATTCCTCATATTAAGTGAAATTTATTTTAGTATTTCTTGCCTTAGTGTTTAGACTATTTTTATATATCTATATTAAAAAATACATGGGTGAAGTAGAC
>jcf7180000814811-57342_0
GCAGCTCTTATGATGTGTGCCCTTGTTCCATCCAGGACAGAGTCAGTTTTTTGCAGTGAGCCGTGACAAGGCAGAGCCTGGAGTCGTGGAGCACGACTAGGAAGTTATTTTAGACCATGT
>jcf7180000814826-32112_0
ACTTTCCTTTTGAACTTTATTTGGGAGTTAGCACCAGTTCCGGGGTTCTCCTGCAGTACAGCTAATGCCGTGATGCCTTAGGATTTTAGCTTCTGTATTTTTCATATATCTGCAATCTTG
>jcf7180000814826-42803_0
ACCCTCTCTGTTGATAAAAAGGCAGAAAAGGCTCTGCTCTGCTCTGAACCTGTTACACTCTTCAATTGCTGAGGGAGCAATAGGAGGAACATTGAGGTGAATGAGGAACCAAGAAAGAGG
>jcf7180000814834-8615_0
AAGTTCACGCACAAGCAATGTATATATCGCCAAACCAGCAAACTAACTCACTTACTTAAAACACTAAACTTCAGGTTCTTTCTATATTATGTGAAATGGCTTGAAACAGGAGGCAGCTGC
>jcf7180000814837-12737_0
AGGAACTCCATTTCCAGAGCTGAGTGTGGCAGTGCTGAGTGTCATGGTACCTGAGTGTGGATCTTGGAAAATCTGGATCTAAACTATGGTACTGTGACTTAGGAACATTAATCTTACAGT
>jcf7180000814848-2949_0
ATTTATGAGCTCAGTTGCAAGCCCTTTTCTTCACCCTGCCCAAGTCCTCAGCTAACAAATTGCAATTAGCAGCCACTTAACAAGCATCAGATTATTACATTCAAGCTCTTTGGGTGACTT
>jcf7180000814849-8502_0
TTCTGGCCCCCATTCTTTAACCATTCTTGTATCTTTGGCACCTGTACCTCTTGTCAAACCCAGTCCTGTGCCTCTGTGCTCTGTGGGCTTCATCAGCTGTTGACAGCCGAAAATTTCTGT
>jcf7180000814895-7980_0
TATGGAACATGTTTCAAAGGTGGCTGTTGTAGCAAAGCAGCCTGAAATCACAGGCCAAAACATCTCCAAACTTGATCTGGTAATCCTATGGCAAACCTAGGAAAGAGCAAAAACTGTGTC
>jcf7180000814895-24205_0
AGTGTGATTTTAAACTTTTCACATATGCACATTTTAAACTTTTCACATACGCACAGACACGTCAGGTTTTTTACTGGGTTTTTTTGTATATATCTTGCATCATTTCCACCTGAAATTCAA
>jcf7180000814896-77_0
GCTGCCGCTCCCCGCATGCTGCCTTCCCTGCCCTGCTTTCCTGCATGCTGCCCTGAGCCACTCCCCGCATGCTGCCTTCCCTGCCCTGCTTTCCTGCATGCTGCTGCCACTCCCGCATGC
>jcf7180000814911-402_0
CATTTGTGGGTTGACACACGTGGATCCACAGCTGCAAGATAAGGTTAGACCTCACTCCACAGAAACCATTAAGGTTGATTTCAAAGGAGTGTTGCAAGAGGCAAAGGTTTGCTTTTCTAA
>jcf7180000814915-19076_0
GGCTGGGGTTAGAAACAAGACCAAATCATATGCTGTAGTGAAATACTAGCTAATGGCAACTCTGGGTAGTCTCAAGATGTTCAAAGGACATTCACTACTATTGATTTGCTGGGCCTAAGA
>jcf7180000814922-18651_0
ATAATCAAACCTTTGAACTCAGTTCAGTGGTATCCCATCCGTCTCACTCCGTTAGGCAAGTTGGAGGCAGCTCTTTCATGTTGTCTTACAACTTGTGCTGTGGAAATGGCGGATGTGTTT
>jcf7180000814926-25235_0
AGGTTGTTGCTCCTGAACTGGTCTGATTTTATTATTAATCTGCTTACTAAGCTGTCACACCCTAGACTGACTTTCAGTTTAGATAGCTACATTCTATTTACAACAGCTAGTCAGGGAAAG
>jcf7180000814926-88_0
GGGTGTATTTCACATGGATAAGGGGTGTATTTCACATGGATAAGGGGTGTATTTCACACAGATAAGGGGTGTATTTCACATGGATAGGGGGTATAATTCACATAGGTAGCAGGATGTATT
>jcf7180000814930-8779_0
TGCAGAGAGAGGAATGGGGTGAGAGCAAGATAATTTGTGTAGTAATTGTGTTTTTTGCATGCAGGAAATTGATTTGTTACAGCACCTTTGAGTAATTGTTCCGTAGGATTTTGCTAATCT
>jcf7180000814933-805_0
GTCATTCTTGTTTCTACAAGGATCTGTCAGTCTGGAGCTGAACTACTTTTTTGTGTTTCTGCTGAAGTTCTACTCATTTGGCACCTTTCTTTCTAGTGGATGGCAAAACTTGGTCAGCGT
>jcf7180000814942-27042_0
CTGCAGAAGCCCAGCAGGCTGCTGTGCTGCCAGGGACACAGCAGCTGCCCTCCCACCTTCAGCTTGTGCAGGGAATTTTCTCTTTACCCCAACTGCAGAAATAACCAGAGACCCAATCCT
>jcf7180000814944-4896_0
AGTTGTCTTGTCAGGTATCACAAACATACAGAATGAATGGGTTTGCACTGACAGCTTCAGTCTCCCTTCCTTGCTTTTCTATACCTCCTTGCCTCTGTGTTTTTAATCATCCCTTCCTTT
>jcf7180000814944-36800_0
TTGATTGAGAGGTTTGTCTGAAATGTGTTGCTGAGGGACATTATCTTGGACTGATAAAGTGCTACTGGACATTTATTACCAGAACAGTTCATCTGCTTAAACAGGGCAGTTTGTACATGG
>jcf7180000814947-1417_0
CTCCATATCCATCAAAGTAAATCCTCGGTAGTTCCACTGAAGGCTTGGAACAATCTTAAATTATGTTGTTGAGGTCACATTGTGACCCTGAAGCTCTGGCAGAGACCCAAACCAAGAAAT
>jcf7180000814953-46306_0
TTGGGATAAATGCTTCGTTCCTTTCTCTTCCTTCTGAGTGTCCAGAAAGGCCAGAGTCCGTTGCCTCCATTAAATCCATAGATTTTATATACTGCTTTCTTAGCATTAGATTCTTCTGGT
>jcf7180000814957-20750_0
AAATAACTTTGCAGTAAGATTCATATAAAAACAAGGGCTGAAATACATGATTGCGTTTGAGCTTTGCAGAAAATAGTTTGTACTGTAAAATCCTGAATATTTTAGAAACTTTTATTTTTC
>jcf7180000814984-37636_0
ACGAACATTCTGCTAATTAATTAATTAATTGCTGCAGTTGGCCGGAGACAATTTTTTGGATTTTTTTTTTTTAAAGTTAAGGTAGTATTTTGGTTTATGCATGTAACCTGAAGAAAGTTT
>jcf7180000814986-34931_0
TAAAGCCAAGAATGTATTGTTAGCATTTCTGAAATCTTGGGACTCTAGTAATTATTAGCGCAGCTGTAATTATTGCATAAAAAGAAAGACTAATAATACATTTCAAATTTCTACCTCTTT
>jcf7180000815000-32732_0
AAAAAAAATTAAAAAAAAAAAAAAGGCACACTTATTTCAGTCAATTTACTGGTTAACTCGTTATTTGCAAGCACAGTGCTGGTATCTAGCACACCATCTGATGCATTTCTTTTTAGCATA
>jcf7180000815002-48803_0
ACTGCAACTAAAGCTGATCCTCCTTTGTGTTGTTAGAGCAAGAAGACAGCATCCTTCAGCGAGCACTCACAGGCTTCTCTGATCACCTTTAAAACAAAAAGGTCCTATTTAGTAGACCTG
>jcf7180000815002-3710_0
CCACAGGGGACTGTACCGCAGGCAGCTCCTGCCAGGGTGCTCTTTGCTGTCGATAGCCCGATACTGCTCTGTTTTGTCCTGCTGTCACACTACCCTTGTGCCCAGCTCTCCCCCACGTCT
>jcf7180000815012-24976_0
AATAATGATTTAATAAACTCTTCTCTCTGAGCTTATATAAGGCTGTAATATTATCTGGTGTTCTAATACCTGAACAAAAGATGGGGTTTACCAGACTAACATCATTTAATGGAGTGATTC
>jcf7180000815012-8298_0
ATCAGGTTGACTTTGGGCAAGCTTTCCATTAATTGCTGTGTTTAAGATGGAATCTCTATGTATTTTTAATGAAGACTGATCATGTTTATGGTTGGAGTTAGCATCACTTACTCTGAATGC
>jcf7180000815013-9532_0
GAATCATCAGGAATTGCGAATCTGCTTGAATCATGGGAAGTTTTCCAAGATTTTTTTTTCCCCCTCTCCAGAAGGCTTTGCATCACAGGTCTTTGCTGTTGCAGCGTGCACAGGGACGAA
>jcf7180000815016-36067_0
CTTTTTCACTAAGGTTCACTGTCTCTGGGGAATGTCATTCAATTTAATGTTGCTCAGAGCGGTCTCCAAACACACTGCTCCAACTGTTTTTTGAGCAGCACAGTTGTGTCTCTTCAACCC
>jcf7180000815020-42897_0
TAATCACACTGAGTTATTGAATGTTGCATGTCAAAAGCTGGAAAAAAATATCCATATGGGTTCAACTTCCAAATATGAAATAAAAACCCCAATTCTTTTCTAACTTTTAAAATGTAACTG
>jcf7180000815020-19870_0
AAACTAGGCTGTTGTTGGTTTCCAAATATATATCACTGTGTTACCACTTTCAAATAAGCTCTGATCTCCCAGTGAAGAGATGAATTCAGCTGATAACATGTTACGAGACCTGTTCCATTA
>jcf7180000815025-12382_0
GCCCTACTGCATTTGGGAGTGTGATGGCAATTCCCACAAGACATAGGGGAAGGCTACAACCTGAGCTTTGCTGGTGATAAGAGGCAAATTCTACAAGGTCAGATGGTGTCTTTTGTCACA
>jcf7180000815026-26448_0
AAATTGTTGGCACTTTTTTTCCTGAGAATCCATCTAGAATGAGCTCTCTGGGCTGGCTGCTAAGAGAATGTTTTTCAACTTTTTTACCGCAGTGCAAAGTGATGGCCCAGAAACATGTTT
>jcf7180000815028-67683_0
TCTCTTGGCATCTTTTTGCTTTGTATGCCATAGAGCAGGAGAAATATTGCTGCTGTGCTTGATATTCTAGGATATTGATATATTTTCAGCGTAAGTTGGAGGGCAATCCTCCTCTGTCCT
>jcf7180000815030-540_0
GTGTACATTATTTTGAACTTGGTTATGTCTTAGGGTTTGTTGCCAGAAGAGCTACAGAGTGAACTTGCCATTCATTAAGGAGCACAAGAGTGTAATACCAAGGAAGCAGAGGCCCAGAAA
>jcf7180000815032-6376_0
ACTTAATTGCTAGCTAATACTCTTTGCTTTTTCCCTGATCAGAATTGTTTTCTTTCCCTGAACAGGTAAATTTACATTATTTCAACATTTACAGCAGGTGATAAGACAGGAACTGAGCGT
>jcf7180000815040-27859_0
AGTAAACAGGGCTCATTCCTGTGCTGCCCACCCAACATCCCTTTGTGCTACCAAAGGTGGCAAAATATTCCAGCAGGGTTTGGGTTTTTTTTTTCTGTAAACACATCCGAAAAGGAAAAA
>jcf7180000815051-14083_0
CAGGGGCAGTGTGGGGTCACAGGAAGCCTCACCTGCTCGAGAGGGCCAACAGCACTCAGCGCTTCCCACAGTCCTGGATTTCTAACCGGGAAACATCGTGGGCAGCATTTCACCCACCTG
>jcf7180000815060-6030_0
TAACTGGTGGCTCAGTTTACAAAGACCTTGGGTTCTGTTGGCTTTGACAGGGGAAGGGGCGAAATGGAAATCGTTCAGGGTGAGGTCTCCAGGTGGAGTCATTTAATGTCTTGTCTGTGC
>jcf7180000815079-20231_0
TAGCATTAACAAGAAAGCTAGTGCCTTGAAAAGTAGGTTTAGGAACAGAAATATAACTTCGTGGTAAGAATGCAATCAGAATTGCTGCCTTTGTTTTGTTTAGGAAAATCTCCAGGGTCT
>jcf7180000815080-1518_0
AAATGGTTTGAAAATATGTGGTTTATTCAGCATTTTTTCTGTAGGCAGATCATCTTTGGCGTCATTGATTAAAACAATATTGAAAATCGCTACAGTTTCACTTAGTCCCAGTTTCCTTGT
>jcf7180000815082-10795_0
ACTGAATTTGCTTAGGAAGCACCTTATTGCATTTGGTATTTCAGAAGGAAATTCTGCTTAACTGGGAGGAGAGCTGGATAAGCCAAGTAGAGGGCAGAAAGGACACTAACATCAAAGGAG
>jcf7180000815082-37146_0
GTGCTTACCTCTCCCCACTGAGTTTAAGAGGTGGCTGCATGGCAACTGGAGCTACATTTCAGAGTTCAAAGTAGGTCACCAGTGCAAGATACATATTGCTTTTTTTGGGCATCTGGAAAT
>jcf7180000815087-4084_0
GTTCCTGGCACAGCAAAGTGTCTCAGGGCAGCCAAGAAGTGCTGGGCGGCATCGGCTGGGGTAGCCCCGCAACAGCCCTTACAGGCAAACTGCAGGCAGAGCATTCGTCCCTCTCCTAAG
>jcf7180000815088-15596_0
TCCTGTGGGGAGAGCTGCTGCTTCCACATTCGTGCTTTTTTACTTGGTTGGCTAATACACCATATTTGATCTCACTTGAAGGATGATTTTCCAGTTTACAGAAGAGCTGATGTGAAATCT
>jcf7180000815098-8441_0
CCTTTCACACGAACTGACAATCATCCCATAGACAAGTTTCCTAAATGAAGTCCATGCACTGTTACTGTTAGAGCAAATTCCAGTAAATTATTTAGGTAGACACCTGAATGCCTAAGGACA
>jcf7180000815102-3683_0
AACATTAAAGGCAGAGAGCAGAAAGTGGAGAAAGAAAATTAAAAGTAGGGACAATTCTCCCCTCCAGAATTCAAATATACCAAAGAAGGAAGGAGGTCTCCTTTGAGAGCTCCAGAGAGG
>jcf7180000815105-1874_0
CCCAGGATCACTGGGACTTCTCTGCAATCCTACTCCTCAAAACCAGTTTATGTAAAAATACCTCATTTCAAATCATTTGCAGAATATCTTTCAAAGGCTTCCCTCCCCATCCTTGTTTGT
>jcf7180000815106-36525_0
GCGTGCACAGCTAGATCAATGTAATCTTGAGCGAATTATTTGATAATAGGTAAATGTCAAGCATCGTTGTATTATCTCACCTCTGGCATTTGACTGGCCATCAAAAGAAAAAGTGGGTGG
>jcf7180000815106-46817_0
CTAAATTTTCTCTCATATGGCTGTGTTGTGCTTCCCTACCTTCTCTGTAGTGCTTGGGAGAGTTCTTGACCTCAAAGCATCGAATGGCTCCATATTTTTCTTTTTTTTCTCCAGCTGATT
>jcf7180000815110-1249_0
ATACTCCTGAAATTACCCTTTCCCAAACTCTTGAAAGGCACCTATCCGTCATGAGAATGATATCAGTTGATGGTCCAGCATTCCAGGTTAAGCAAAAGGAGCAGCCACCGTGGAAATATT
>jcf7180000815111-75313_0
TACAACATATTACTGTTTGCTCATCCTTAGATTAACTAAAGAAACATAGGCTCTGTGTTATACACTCTTTCTCATCCCACCCACTGAAGTCTACTGACATTTATAGTCTCCACCAGAGTC
>jcf7180000815111-43731_0
ATTTGTATTAAAATTGACTAAACATTACAGTAAACTTACAAGCCATCAAATTATATATATCATGTTATACATATCTGATTAAATATATAGGTGAAGGGAAGTAATCATTTTTTGAGAGGA
>jcf7180000815112-8769_0
GATTTTAACTCCTATCTAATGATTAACGCCAAAGCTCTGAAATAATGAAATACGAGTCCATAACTTGAGAAAGAAGCAACAGAAAGCACGATTCACTGCCCCCAAAAAAACCACTGTAGC
>jcf7180000815114-3712_0
CACAGTAATCTTGTGGTTTTTGCAAATGTGTTTAAGTGGACAAGGGATCTCAAGAGGATCCATAGCTCTCACCCCCATCAGAAGGTACATGTCTCCTTCCCACAAAGTGACAGAGCCAAT
>jcf7180000815117-2127_0
TAAACTCTCAAATGTTTTTTAAACTGTTTTTCATTCTCTCTATAAAAGTCTCAAAATTTGAGCACTGGTTGAGTGTTCCTGTGGAATGATAGCTCACAGTAAGACTAGAGTCCTGGTGCT
>jcf7180000815117-47638_0
ACTTCTTTAGAACTGAGAGTATTATTCTGCAGCTTTGAAAGATAATGTCGATAATTGGGGTTTTTTTTTTCCTTTCTCCATTAGCATACAGACTGCAGGAAGAAAAGTCTCTACTAGAGA
>jcf7180000815119-8580_0
GCAGCCTTGATCCATCAGGGGTGGGGAAATCCCACAAAACATAGATTTCAGTGGGTTCAGTATGTTCAGGTGGGAACATCCAGGTACCTGCCCTGGGGGGAGTTTTACACTGTCTGTTCC
>jcf7180000815131-576_0
TGAAAGTCAGAAGAAGATTTGTAAAAGTGAATGTTGAACTTGATGGGTTCAAATTAAAAGTAGTTTTAATATTTGGTCTTTGTTGTTACTTTTTACCAAACACTGGATATTTGCAAGAGT
>jcf7180000815134-4981_0
CTTCCCCCACTCAGCAGCTGCGTTTGTACATCCTTATTTAACAACCAGGAGTACAAAACGGGCACAGCAGGCAGACGGCAGCGCTGACGATTGCTCACCAGAGAGGTTTAGGATATTCCC
>jcf7180000815138-3640_0
TTGTTTCTATTATAGTTTTGTTTCAGAAAAAAGAGGTATCTCAGTCTATTCAGCTCTGTAGTCTATGAACTTTCACTAGTCATATCTGTACTTTTGCAGCTGTTTCATCTCTCCAAGGTG
>jcf7180000815139-5080_0
AAACTGCAAATCTGCTTTAGCTGGTTGCATATGGCTCATGTTTAACCAGGAAATAATTTAATGTAAGGAGCTACACAGTAAACAGTTCTTAAACACTGACAGGACCTGATGTCTTGATAT
>jcf7180000815143-1113_0
GGATTGTTACAGCAGCTCCTGAAATAAATTACACAAAGAGCACAAATTGTATTTGTTGTGCAAAGTGATAGGTTAGAGATGGGGATTTTATTCACAAGTTCCTTGCAGTTTGATTCTCTC
>jcf7180000815146-6025_0
TCAGGATGGCTCCTAAACTTAATACGTATGTCTGAGTGTACAATTAATCTGTCAAAATTTCATCCAGTATCTATTAAAAATTTACTGTATACAAAATAACAAAAAAAAAATCAGTTGTTC
>jcf7180000815147-16571_0
TGTGTTTAAACGCTTCACTGAGCAGAGGTGGACTTAAGGACATACCTTGCTGTAGGCATATGCTTAACTACTTTGTAAAATTAAACTGAAAATAATCAAGTGCTTTTGCTGAATCAGGCC
>jcf7180000815147-30960_0
TTCTCCCATAAATATCTGTGGTAACCATTCAGGAGGTCTAGAGCAATGGCTTGTGTAGTTGAGGATAAAAATAACCCAGGTCTAAGATACCAGCCCCAGATTTTATCCAAAGTTCTGGAG
>jcf7180000815149-5595_0
AGAAAGGCAAGGCTAAGATCAGCCCCAGGCCTGGCCTTGGCTGACTAGTTGTGTTTTAAATAGGTGACTGGAGTTCATCACATCAGATGCTGCTGCAAAGGAGCTGAGTTCCTATTGAGT
>jcf7180000815156-3799_0
AGTAATTAATAAGACAAAGCAGGTGTGATGTCCTCTATACTATAAGGTAACATTGGTTTTGATATTCTCAAAAGAGAAGCAGTTGTTTACATAGGCAATGACAGCATCTTATGAATGATG
>jcf7180000815159-4445_0
AAAGTAACAAGCATCTGTAAATCCAGATATGAATGAATGGTATTTAATAAGATTGTTTTTGTTTAAAAATGAGTATTTATGTGTTGCTGTAGAAAGAGCAGCAATGTATTGCTGTTTATG
>jcf7180000815160-178_0
ATCTGTAGCCCAACATGTAGTATTGAACGATACACTGTGAATTGTACCATCACTACTTCCCCAGCCACTACATCGTCTGAGTGGTCTTCTGTAACAACATCAGTTCCTCTGCCTCCCACT
>jcf7180000815161-20796_0
CAGTATCTGACTGCAGAGCAAGGCAGATAATGACATTATGAATGACTGTTTAATTTTGACCCCAGACTTTTAAACTAAATATGGATAAATAAATAAACAGATCCACGTTCTTAAAAAATA
>jcf7180000815163-3872_0
TTGTCATCATATTAACAATAGTGGAATGAAGTTCTGTTTGTAGAGTTTGTGTGAAAATGATGTTGTCTGTGTACACAATTTTTTTTTATACACTGGGGTGAATGTCTTACAGAAAATCTT
>jcf7180000815164-20108_0
TGAAAAATGTTGTGGTTTTCAATTTTCATCCAAGAGTTGGATTAATTTCTTTTCTAAAACCAGAAAATATGTAATGGGAAGGGATTTCCACTTTCTAGCCAGCCACGGCTTTTAGTGGTA
>jcf7180000815177-5053_0
TGAGGTCTGAGTTTTAGCTGATTTAAGATTATCCTGCAGAGACCCAAACTCTCCATCCCACCCTGTCCTACCAGGGCCCTTTGCCTCAGCCCATCACACAGGTGTTGTTTCTCCAGGCCG
>jcf7180000815183-4022_0
AAATGCAGCGCTGCTGAATGGTGCTGCAACACCTGACACCTCCAAGGAGAACAAGTTCCGTAATTCCTAGGGTGTTAGCAGAGGAATCATTTAAATTTATATCAAATTGTATCATTTAAG
>jcf7180000815187-4035_0
CATCAATGCTTAATTGGTTAATATTTCACAAATTGTTTAGACAAAAATAGTGGAAACTGAATGCCACTAGGAAATTCAATCCATATATGCAATATGACTAATTCTAAACTACTAAACACA
>jcf7180000815189-15207_0
CTGATGAAAGCTTCACAAGTACACTTTCTCCCCCAATTTAATTGTATCTAAATGTAGCTGGAAAGGCTGGATCATATTGCATGGTGAATATCGCCAAATTTAACAGCGTTATTTAAGTAT
>jcf7180000815191-7522_0
GTCCATCAATGTTTCTGGTCAAGCTACATGCTTCTCTCCTGTTTCCAAATGCCAGCCTACGATGTACTGTCAATTCCTTTTTCTTTTCCTGATAGCATTTACTTTCAGGGCCATAAAACC
>jcf7180000815193-16832_0
CCAAACCAAACCAAACCAAATAAAAAAAAACCAAAAAGCAAAAAAACAAACCCAACCAAACAAACAAAAAACAAGCAAAGAAACCCCAAAAATAAAAAACATAACAAAAAACAAACAAAC
>jcf7180000815193-1190_0
ATCTAGGAGAGCACAAATATTAGATTGAAGGATCTATTAATACAGAAATGACTAATGCTGGCATTAAGCAGAATTTATCTGCTGTTTTACCAGGGAATTGGAGTGTAATGCACTTCATCT
>jcf7180000815194-10229_0
TGTGCTAGAGCCTGGGCTGGAGGTGGAGACAGCTACAGCTGTGGTTTGACACGCAGCTTCTGGGAAGGCACTTAACCAAGATGTGAGGATAGGGTGGAGCATTTCAGGCCAGCATTTTTT
>jcf7180000815202-14269_0
CTTTGGTATATTTTCATTTTCAGAGCAGAAGGATATTGAGGAGTATTGAAAAGCTAGATTTTAAAACAGCTTCAGAAAGAAAGGGTCAAGAGAGCAGCTAACAGATCTGTTTAAATTTAG
>jcf7180000815202-2710_0
TTTGTCAGGTTGGCATCCATAAATTTGATTTCCTTCTTCCCCATCAAGAACAGCAGCATGGTTCTTTCTGCAGAGTCATTGAACAGAAGGAAAGTTTCATCCTTCTCTTGACTATGAAAA
>jcf7180000815209-7593_0
TCTTGCAGACAGCAACCATTTTAAGGATTTTTTCCATTAGGGGGCCCCTGAGAACTGGTGCTTAGGGCAGGCCCTGCAGAGTGGTAAGCAAACACAAACACTATCTACTTCTTGGTTTTG
>jcf7180000815210-12257_0
TGCTTAGGCAGTTACTCCCATCTGAAAGATGAAGCATTATTGTCCAGACATGGCAGAATCGGAGCATGACTTTACCGCAGGCTTTCCATACATATAGCTTGAAAGGTGCAGCTGGTATTA
>jcf7180000815210-221_0
ATTTTCTAATAGTTTAGTAAATAATAATTTTCTAATAGTTTAGAGAAAAATGAGAGATGTTGAAATGAGCTCTGTGCTCCTTAAACTTACATAGATCCAAGGAGAGAGGGTAGAGGAGCC
>jcf7180000815215-1940_0
ACAAGGTGCCTGAACAACATCAGACTTTGGCCCAGTGCACTCAGAAGGAGTCTCCAGGTAAAGGAAAGTAGATTCAAGGAGAGCCAAGATTCCTGAATTCATCAGAAGAAAACAGAGAGC
>jcf7180000815216-5060_0
TTCTTTGATATTTTTTGTTGAAAGGAATATAGCTTTTTGGTAGACTTTCAAGTGCTCTTCGCTTGTATTTCTTAAGCATGTTGATATCTGATCATCTGTAATGCCTCAGTGGCATTTGCT
>jcf7180000815221-22172_0
CTGGTGGTTTCAGACTGTGTAACCTAACCTGAGCAATGGCAGTACTGCACAATTTGGAAACTTCTAAGAAAAAAACTTAAAAAAAAAAAAAAATTGTAGTGTCTCTGATGGAGTGAGATG
>jcf7180000815221-11478_0
CTTCACAGGTGCTTTACAGTCCCTCCCCTCCTGTGAGAGAGCTGCTGTGGGCCTCCCGTATGTGGAATCAGCGAGGCCAACCAGGAGTGACCCAAATGCCCAGCTAAGGTCAGTGTCACA
>jcf7180000815223-9743_0
GTGCCCATCCATGGCACACACAGTTCATGCAAAACAGCTTCAGAACACTTCAGAAGCAAAAAAACACAAAAAACTGTAAACTTTTAATCTGAACTGCTCCTCCTCCGTGGATTCACTGCA
>jcf7180000815228-4550_0
AAGTGTTTCTAAGGAAAAAATATACACATGTAGATACCACCAAAGAAAAAGTATAATTACGCAACAAAATATAGCATCTGTAAAAGTATTCTCTAGTATGCATAAGGCCAAATACACCAC
>jcf7180000815235-30592_0
GAAATATGGGGTTAACAGAATATAACCCTTCAATGAACTGTCACTGTTACAGCTGGACTGGATTTATACTGATGTAATCAAGGCCTCAGCATTTCCATATATTGCTTTCAATTCAAATAT
>jcf7180000815235-4435_0
TATGGCAGAAAAGCTTTTAGGGCTGTCACTGGGAGCTCTAAAGGGCTTGGAACAGGGGGGAGCAGAGGCCAGTAGAGGGCTCTGTCTTTTCATGAATACCCTGAAGAGCCAAAAAGATCT
>jcf7180000815240-22878_0
AGCTGGGAGGACAAGTGCTGGGCCACTATAGCCTGTCTGTGAGGCCATTAAAAAACAACTGTGTGTGAAAAGATAAACCTGTAATGCTGCCAAGTTAAGCGAGACTTGTGGCATGATGAA
>jcf7180000815242-1630_0
GACAGGCTCCTCCAGCAGCATTAGTGCTTCAATTTTCATGGCAGCTGTTGTAACTAATACAAACACAGATGCCTAACTAAGGCAAACATAGAAGTACAAGAGTAACAGGAAAAACATGTC
>jcf7180000815244-45292_0
ATCTGTTATGCAGCATCCTACAAAGCTGCCCTGGTAATCACCTCTAATGGTTTCTACAGTGGTTCTTTGGACCACAAAGACCTCTCCTTTCCAAAATGAACTGTTTGCAGATAACACACC
>jcf7180000815244-14466_0
CTATTAAAGCAAAGTTTTAGTGTCAAAAGACAAACCCACAAAGTTTCCAAGGAATAATCACTGGCAGCAGCTTGCACTTCACCTGACTGCTTTAGGCTGTTTAGAACAGCAGCTGCCAAA
>jcf7180000815249-60973_0
ACAGCTCCAAGCTTTTCTTGTAGCCTATGATGCTTAATCAAAAAGTTTGCAATACATCCCAGTACTGTAAGTGGTAAATCTAAAAATATTGCTCTCTTCAGAGCATAAACAACTGCAACA
>jcf7180000815252-16175_0
CTGACCACCCCAGGGCCTTGATAGTGAAACCACCAGTTGAAAAGTGTAAGTTATTCCCTGCATTCAAAGAGCACCGACATCAACCAATGTTGTCCCAGAGGGAAGGTGGGTCCATTTTAA
>jcf7180000815252-3080_0
GTCATTACTTGGGAAGGGATAGAGAACTACAGGACAATGCCAGTTAAGAAATCACAGAGCATACAAGTCTTTTGCTCTCTGAGCTTTACTCCTTGTCAAAGATATAGCAGAATTAGAAAA
>jcf7180000815255-4569_0
CACTTCCAGGGGTGGTGACCCCCCTGCCTCCCTGGGGAGCCCCTTCCAGTGCCTGGCCATCCTTTCAGAGGAGAATCTCTCCTTTCTGCCTCCTGCCTGTTCCGTGTGCTGCCCATCACC
>jcf7180000815255-47105_0
AAATCAAAATAAATTCAAAGTGCGTTGTCTTAAAAAAACCCAAATCCTCCCAGCTCTCTCCAGGCCTCAGACCCACAGGCTGGGGGAACTGCAGGCACTTCAGGCCCTGGATCATCTTCC
>jcf7180000815256-61632_0
GTCTAGATTATGGTCACTTGCTGTTTACCCATGACACTTGCTTCAGAAGCTTCTGAGGTGCTTCAAATGATGCAGATTAAATCAAATAAGTTTTGAGCAATTCCATGGAATTGTCATAAC
>jcf7180000815257-11664_0
TGATGTTTTTGCTGTGGTTCAAAAGGCAAGGGCATTTCTGCGGATTCGGGCCGTGGGTTTTAATTGCTGGTTGTTTTGATCATCTCCCTACTAAACTGCTCTGGATGTGCCTACGGGCAA
>jcf7180000815261-6546_0
AAACATGATTGCTAGTCCAGAACATTTGAGTGTTTTATATCTAGCTCAGACACTTCCCGGCACATGCATTTCAGAATTTCACTGTGTGATTTTTAACCTTTGTTCAGCTTTTACTGCCAG
>jcf7180000815270-895_0
ATGCTGATCTGCTGAAGAGTGCAACATTTCTAGCTGCAAATGACAGAGCTCAGCAGACACCAAGGGACTGTTTCTATCAGGCAGTGACCTGCACCCCAGCACAAGGAGCCACCAACCTAG
>jcf7180000815274-779_0
CTCCACCATCCCACAGCTACCCACTGCCCGTGTCCATAATCTATCCCAAATATTCTGCTCTCCTAACCACAGGAACCAGCTGTCTTCTCCTAAACTGTTACAGAAACATCACTATCCTAA
>jcf7180000815279-65409_0
AAATACGAGATTTCACTGACCTCTGTGTATCTCTCTGTGCAGGCTGATTTCTGCACCCCAATTAAATCATGCCTGGGCGAGGAGAGGGGCAATACCTGCGCTCGCCATTGGGCTGGGGCA
>jcf7180000815279-46547_0
GATATGCATGTTAAGTCTGCTGCTATTAATATTAATGAAGTAGGATCCTTGTGTAAGATCATTTAAGTGAGAGAGGAAGAACTTTAGAATGCATGGGCCAAAAATAGCCTTCATTAGCCT
>jcf7180000815286-2383_0
GGAGAGGAAAGAGCAGCTGCAGGTGGCGAAGAGGCCAGAGCATCCTCTCCAGCAGCAAGACTGATTTACACTGGGGCTTTGTGCTCCTCTGTCACAGCATGTTAGACAGAACTACCTCAG
>jcf7180000815286-21257_0
TCCCAGGGTCCTGTGTGGGTCCTGTCTCCACAATGTAATGCTGGACTCACTTTAGCACACCCAATATCAGGTTTTATAGAACACTGAACTGTTTGGTAAGAACCAGTTTGGAAAATTGCT
>jcf7180000815292-3433_0
CCATAACGAAGCGATCCAGGTCATCAGGGTTGCTCTGGGGCTTCCTGAGCACCAAAGCCCCCAGGGACCAGCTGCAGTTGTTGAGAGCTTCCCTTGTTTCTGTCAATATTTTGTAGGAGT
>jcf7180000815293-4144_0
ACGTGCTTCAGTGTTTGTGGAGCTGCAACATCACCTTTCTGACTTCCAGCTTTGTTATACTTCTGGAATATATTTTTGGGCTACTTGGTTCAAGAGTTGGGTGGCATTTTGGGAGTAGTT
>jcf7180000815298-10106_0
GATATCCATATCTGTTATCACATCCGGTATCTCTGAAATCCATACCTGTTATCACATCCGCCATCTCTGATATCCATATCCGTTATCACATCCCCTATCTCTGATATCCATACCCGTTAT
>jcf7180000815300-9406_0
CCATAGCTGTAAAAGGAAGGATACCTGCACTTCTGCATGGGCACATAGCACAGAATGGATCATGCCACGTCTCTGGCTGAGTTTCTTAATGCTGTGGAGTAAGAAGCTGTGTCAGAGTGC
>jcf7180000815309-3017_0
GACCCTGCAGGGACACGGGCTCTGCTCTCTGGGGTTGCTGGGGCTGGTGCACAGGTCATGCAGAAGCCTCTCTTGGCTGTGTCAGGGTCTCAAATCCTGAGGTAGAAGTGATCAACAAGA
>jcf7180000815310-15470_0
CTAGCACATGGTTGCAAAGCAAGGCAGGAGAGCAGGAGGAGAGGAGCTGGAGTGATTCCTGGGGGTACGTTGGGATTCACAGGCTGGGGCTTTCTCCCACACAGGGTTTCTCTGGGCAGT
>jcf7180000815314-21047_0
CTGAACAAAATCAGGTGTCTTTCCTGGGTCTGCAGGCCCACGGTTAGCTGTACTCGCTCGTCCAGGATGAAGGTGGAGCCTGGGCTGCTGAACACCCCACTTGGCAGCCCATTGTCTGAA
>jcf7180000815314-1685_0
GTGTCTCACAATAGCATCTGTCCTTCCTTTTACCTAACTGGATACTCTGTGTGCTGTCCTTGCCTGCAACTTGGCTGCCTTGGGGCCCGTGTAACTGGCAGCAACAGCCAAAGCAAGGTT
>jcf7180000815319-31018_0
CATCCATATGTGAACAGCCCCCACACACCCTGAGGAGAAAGGATGCATTAGAAAATCATCCACATCTTCCAGAAATTGAGTTATTGCACCTTAGCCTCTGAGGTATTGTGCTTGGATTTT
>jcf7180000815319-2665_0
ACGTACCACAAGCTATTTTCCCTTATACTCAGGTGTACCTGGATAACGTATTATGCCACTGGGCAAAACCTCCAAATTCAAATTTGTCAGATTTATTAGTCTTTCTATGGCATGGCATGG
>jcf7180000815320-18092_0
TTGGAAGAAAACACTAGAAATCAGAAAAGTATATCAGTACTAGTAGTCACAAGATTAGACGGTTATCAGTTAGGAATGAGAAATCCATCCAGGAGTCAGAGAGACTTGGTGCTTTTTTTT
>jcf7180000815320-33107_0
ACTTACAGTAAGGTTACACTAAAACCACATTTAGAGAAATATTGTTTTTGTACAATGACAGGATTTTGACATCCATAATCAAAATCATGGGGGTTTGCTTAAGAAAATTCGTATCTAATG
>jcf7180000815321-10810_0
GGAAATACGCTCTGCTGAATGACTGCTGTTAACAAGCTCATTCTTCCACGGCTTCAGCCGCTCAATTTGTTTGCTTCCATGTCTCTTGCTGAGGCTCCCTGGCTCCCAGAACCAAGCCAC
>jcf7180000815322-22502_0
TACTCAGTTAAAATAAATGCCTGCTTTTCATTAGATTTGATGAAATCACTAATGATTTCCTTAGACTAAAAAATTACAATCCTTTTATCTGAGGAAAATGGTCATAGATTGGTGGGTATT
>jcf7180000815322-50858_0
TGTCCATGACCATGTGTGGGGAAAACATATATATCATTTTAATCAGAATTTTTTTTCAGTCTTTTAAATTTTTTTTAAAATAAATCTTTTTCTTTACAGTGAAACCTGTATTTTTCCTTA
>jcf7180000815323-24806_0
TTTGGAAAAACTAGAAATGATGAGTATGGGGTTATCTGATGATTTGTATTGTTTAAAACTGAGTAAATGCTAAGGCAGAAAAAAAATAGATCAAAAGGAGTTTTGCACTTACAAGATTGA
>jcf7180000815323-3588_0
TGTGTGTATTATCTCCTCTGGTGTCCCCCAATTTCCAGGCTTTCCAGGTACAAAAGGTACCTGAATAGGTACCCATTGCTATCTTCAGTTCCTTCTGAGAACACACTCAGGTATTTTTAA
>jcf7180000815324-13089_0
CCTGTGCACTAGAGCCTTACACTCCTGTGGGCCTGACGTGCCAGACCACAGGATCCATATATTCCTGAAAACTCAGCATATGACAATGGCATGATCTGGACAAGTTTCTGCTGCACGGGT
>jcf7180000815333-1605_0
AGGCCCAAAAATCCAGCTGGGATTATTAAAAAGCTGAAGGAACAGCCCAGCATCTCTCCTTGCTTGGAAAATCACCCCTCGTGCCACCACGGGGCTTGGGGTGGCCCAAGGCAGCAGCAG
>jcf7180000815334-1016_0
CCCGTTAAAAATGAAAGAGGGAGCTAATTATACCTTTAGGCTTTTTATTCTTTTACCTCATCATCTCCCTGTCCCTCCAAAAAGGCTCCTCACTCGAATGTGTCATCACCTGAACAGTGG
>jcf7180000815344-3740_0
AACTCAGCAGGATCAAATGTAGGCTTTTAAATCTGCATTTGAGCTCCTCCATACACTTTTGGGGCTGTGAGCTTCCCACGTCATTTCCAGTGAGAGATAAAAAAGAAAACCTCTGAGTCT
>jcf7180000815344-26093_0
TTTTGAGGCCCTAATGTCTCCTGCTGCTTCCGCTGGGATGCTGCACCTTAAGCTGTGCAGTTTCATCTTACCCACACTTGACTAGGAGAAGGGTTGTTATCTCACAGGTACAATGAGGTA
>jcf7180000815352-1613_0
AATTCCCAGCTCCTGCTGTCTCTCAGTGTCCATTCCTCTGACTGATGTCACCCACCTTCATGCCCTTTGTCATTCCAAAGGTTGGCAGTTCACAACCAGCTCCCACACAGAGCTCAATCT
>jcf7180000815356-4054_0
ATTTCCTCACAGAGTTTGCACAATATTTCAGTAGGTTAACTGCATTTAAACACATAGTCAAAAAATATTTGCAATTAATAAACTTCAGAAGCACTTTAAAACATTACATTAGAATGAAAT
>jcf7180000815360-15476_0
AAAAAACAAAAACAAAAGCAAAAAAACAAACAAACAAACAAAAAAAAAACCCACCAAAACCCACATCAAAACCTAACTAAAACAAAAAAAGAAACACACCAGGAAAGAAAAGCTTTATCT
>jcf7180000815361-4566_0
TGCAGACCTTTGGTTTGACACATTTTATCTCCTTTCAAGTTATTATCCCCAAGTCTGGAGGTGGTCAGAAAGAAACTGTATATTTATGCAAAAATTTGCCCTCTAAGAAAAGTCTTTTAC
>jcf7180000815363-466_0
ATATTTCCTGGGAAGTCAGTCACATACTGTCTGACATATTCTGCTCACACTGCAAGTTCGTCTTTCTTTCTCTAGATAGACTACCAAGGACTGAAAGCTGTTGAAGGAAAATGTATATGC
>jcf7180000815364-794_0
GGGAAGGTTTCTAACATGATCACACACTGCAAAGGATGGGGAACTGCTTCCTCCCAATCGCTTGGATGTTAGCTCAGTAGCTGAGATCTACGACTCTGTACAGGTCTGTATGATTCGGGT
>jcf7180000815370-55840_0
AGCACCATGAGCAAAACAGTTGATTATCATGAATAAGCTGACATTTCTCTTCAGTTTGCCATCTTTAAGCCTATACATCACACAGGCCACTTTAAAAACTGTTTGTAGAAACAAAAATTT
>jcf7180000815374-10379_0
TGACTGTTTTTCCTGAGCCCCTGCACAGGAATACAGCCCAAAATTCCAGCAGACCCATAGCTGAATGTGTCTGTAACCAGGCTGGATGGGGCTTGGAACAACCTGGCCTATGGAAGGTGT
>jcf7180000815376-7221_0
ACACACAAGGATAACGCACAGAGCACACACTCACAAGGATCACACATATGCACATGGATAACACACGGAGCACACACACTCACAAGGATCTCACACACACTCACAAGGATCACACACACT
>jcf7180000815377-2310_0
TTGGATGAATTTTTACAGGAAACAGCACCTGAAAAGGTGAAAATATAAAAAAAAAAAAAACACCTGAAAATGCATTCTTCTACTTTTGCCTGCTTTTCTACTCTGGAAATGCTGGTCCTC
>jcf7180000815378-1072_0
GAAAGATCAGACATTGCTACAGCTGAAAAGTGCATCCCCAAAATCAGGGAGAATCCCAAGGAGCTCATCCACTGACTTTAAAACCCAAGCAAACCCACCCTAAACCAGGAACTAGCTCAC
>jcf7180000815379-6746_0
CTCTATTAGTCAATACTCCTCCATTTTGTCATCACAGGCAAGTTTCCAGCAGTTCCTTTTATCTATCAAGGCCACCTTAAGTAAGCCTTCTGCAAGAAGGCTACCTAAGTCTTCTTGGAA
>jcf7180000815382-4636_0
ACATGACCAGGTGTGAACCAGAATAGCGGACATCATCTCACTCCTCCGGCAGAAATCACATCTTTTTATCTAGCAGCTAGACAGGCCAGTCCAGGTCATCCTCCTGTTGCCATTCCAGTG
>jcf7180000815388-1337_0
TTAATATTTCACTGCTTTTATCTTTGTTAGTTATTTACATCCTGATCTTGCAGCTGATTCTCTTTGGAGGAAGTGGCCTGTTTGTATAGGAAGGTGATTTTACATCTATGGAAAGGAGGG
>jcf7180000815391-2453_0
GTTCAGCTCCTGAGACCAGCTCGCTGCCAGCTCTGCCCAACCTCAGCCTGCTCCCAGGGAAGGGAAAAATCCCAGGAGAATGGGCTGAAGGAGGTGAGCAGTGAGGATGGCAGCTCTTGG
>jcf7180000815392-64344_0
TGGCCACAGATTCCTAGTATCTGTAGATTCACCGTGGCGTGGGGAAGCATCAGAAGCCTAAGTCCCCAGTGCTACAAACCATCACTGCCTCGGTCCTTATTACACAGCCCTTATTGGCCA
>jcf7180000815392-14625_0
CTCTGAAATGTAATCTTGGGAAGGCAGATTTCAGTGTATAACCTGTATTATAGTTTATAGAGACTTCTATTTAGGTGCCTAGGTGATCATTCTCAAATATACTTTCTTTTAAACAAAACC
>jcf7180000815398-4447_0
TTCTTGGAAGATTTTCGTTCATTGCAGGGGATTCTTTTTGCTTGCAAAGGAATTATACAAAACTGTGACAAAAGAACAGTAGACCACTGGATCATGGGCTGGCTATGACATTTCAGCTCC
>jcf7180000815400-3039_0
AACAAAGCAGGAAATGAGACTGAAATATAAAATAAGGTGCTAATTTTCTGCAGTTTTTTTAATGAAATTACAGGAATCAAACAGAAACAAGCAGTAATATTTCCTTTTCACCTAAACTAG
>jcf7180000815402-3124_0
GAGCCCTTCTGGACGCACACACAGGCCCAAAGTCACCCTGAGCTCTTCACTACCCAGCACCAGGGGGGTTTATGGGGTGCCCAAGACCATCTGGCTGAGCTGGAGGCTCCAACCCAGGTG
>jcf7180000815404-698_0
CTGACACCTTACAGAGCAGCAGCTGACCTGGCAGTAACTCTGGTGACAGTCTAGTCTACGGACTAGAATTATTTTCTTGAAGCATCCATTACTGTTATTGTTGCTTTTATATCCATTAAG
>jcf7180000815408-2903_0
TTCATTTATTTATTTGTTTTGTACTCAGTTCAGAGCACCAAAAGAGGAAAAAAAAAAAAGGATGTTGCATAGGGAGTGAAAGATCTCCTGTTTTTCAGCTGACTTTGTTTTCCTGAGGGA
>jcf7180000815409-1621_0
AACACTTTGTTTATACAATTATGCTTATTTTAATAACTTGTTCTGCTATTTTAGACCTGCTCAGTAAAAAATCAGACTTGTAAAATACAGATTTTTTTTTTAAAGCTCAATAACAGAAAA
>jcf7180000815410-4210_0
AATGGATGCTGAAAACCGCACTGTTTACTGTCTGCATTATCATGTCACTAAATTAGTATTTGTTCACTCTGACACTTGGCAGCATAACACTTGCATAAATAAATGCGTATTGAAAAGATT
>jcf7180000815414-7374_0
TCGTTCTCCAGGAGGAATCCTAGAAGGAAAGGCCCCAGCTACACGTCACGGTGAACTCAGGAGCCAAGGGCCAGAGAGCCCCAGGGCACTGCTGAGATGTTCTTGCTGCAGGGAACCAGT
>jcf7180000815420-4704_0
TGCTGGCAGGTGGCTGGGGCCGGCACTGCTCCATCCCAGCGCTGGTGCTGCTCCTTCCCCGTTCAGCACTGCTCCTTCCCAGTCCCAACACCTCTCTCCCAGTTCAGCACTGCTCCTTCC
>jcf7180000815430-772_0
GTCCTTTTACCCATGCCCCAATCAGAGCATATGTTTAATTAAAACCAGTGCAAATAATGAAGACAGAAGAGAAAAATCTCCTTCCCACAAATTAGTGAGGAGAATATCATTAAGAAGGTG
>jcf7180000815431-1189_0
CCTGCTGCCCACACACCCCCCCAGAAGGTGCCGGTGGCCACGGGCAGATGTTCCCCAGCTCTTTCCACAGCACAAGTGGAAAAGGGACATAATTAAAGGGCTGAGGATGCACAAAGCAGG
>jcf7180000815439-99_0
TTGCCCTCACAGTGAAGCAACTCTGGCAGCTGTGTTTTGTTCCCTATTCCTTGGTCTTATACGACTGCTGCCAGGATTCACCAGACATTCCCTGTGGACAGAAGGAAGTGGTACATGATT
>jcf7180000815454-30323_0
TACACAGAACAGCCTCTAATCAGCCAATGTCGCCTTCCACCAAACCGCCTTCAGTGAAGTGGTGAGGCAATTCACAAGTGCCTCACTGCTTCAATCTGGCACTTCAGAATCCAAAACCCC
>jcf7180000815460-23146_0
AAACACTGAAGGCCCTGAGAGATCATCTTTAATTTACAGGTCTGGGGGATAGTGGCAGGGGGACTTCCCCCATCTTCACCAAGATTAAAATGCCAGAACTAATGTGAAAATTATCTTGCA
>jcf7180000815465-17662_0
AATATAAAGTTAAGAACACAATTAATCTGGGTAAATATCAATATCTGTATATTTGGTTACCTTTGTCATATTTCTACATACATGGTTATTATCATTGTCATATAAAAACCATTGTAAGTG
>jcf7180000815481-27317_0
ATAGCAGCTGGCTTCTGGTGTCTACGTACAACTATACACAAATTTTACTTGCCAGTTTCAGCCTTACATTGGCTTACATCCATTATTTTGAATTATATCCTCCTGACATTTATTAAAGAC
>jcf7180000815500-38205_0
GGCTCTCCAGCCCACCCAGAATGCCAAGCCACTGCTATCAAACTGTGCAGGAGATAAATCCTGTCAGCTAAGCACAGAAATAAATGACATATCAGAACTGTTAAGCTCCACAGCTGTGAG
>jcf7180000815500-54629_0
TTCCTGGAGAAACTCATCTCTCCCCAGTAACTCCTCCAGAAAGCCTGGCAAAAGCAGGTGTAAGTTTAATGTGCTGACTGTAGGAGGAAGATGGCATTTCTTGTCAGGACCAGAGGCGCT
>jcf7180000815505-29290_0
TTTGGGGTCTGGGAGGGCAGGTGCAGGGAGGAGAAGAGACCAGGAGAGAAGTGTACTGGCGCATGTCCTCCCAACAGCGTGCTGTCTTTCAAGGGCTACAATCAAGCCTGTGTCTCGAGT
>jcf7180000815505-11666_0
TGTTGCACCACTGTCTGAATCTATCACATAGAAACTGCTGCATGCCATTTGGCTCCCCCGTCTTGGAGATAGCACTAAAGGAGGTGCAGAGAATGGCAGCAAGCACAGGCAAAGGCATTA
>jcf7180000815535-76795_0
CTGGTTTCCTTAGTCAACTTTCTAAGGAAACTATGCAAAATTACTTTGTTATTTTGGATACGTAGATGAGTCTGCATAAGAATTCTTTTTATAATGAACAAAGAAGATTCTTTTTTGTTT
>jcf7180000815555-30473_0
ATGGCTTTAGTGTGAAGTGGGGTAAGCCAGTTCAGATTGCTGTAGCAGAGCTTTTTGGGCTCGTAAGAAAGTCAGATAAAACCGTGTAAATACGTGTTAGAACTTAGATTGTTCATGCTG
>jcf7180000815560-7351_0
CCCAAGGAAGGCGTGATGAGGCCGCTGACTGAGGAAGTCAATGAATCTTTGTTTTAGTTTTTTGTTCATACCTGATGTAATGGAAAGCTTTTACAGGGCAAAGTTTGTGGGACAGAACGG
>jcf7180000815570-22619_0
GCTAGGGAGATGCTTTCTACTTTTCTGAGCAACAGTAATCAGTTGTGTGCATTTGTCAGTAGTGCTGTAGTGAAGGAGCAGGTGCTGCATTCTGAATGTGTTTCAGGGCAAATTGTGGCT
>jcf7180000815572-41182_0
GTTTCCAGTTTTACTTCATGGAATACAATGAGAAACAAGACATGCAGAAATGGTTGTTTCCCTTTGTCACTCAAATCCTAACTTACTGGGAGGCTATGTCTCTATTGTTTCTGAGCTCCT
>jcf7180000815578-42523_0
TTTTACCTTCACTAGTCTGTCTCACATAGCTTATTTCTATCCTCTGAAAAGGTTCACTGAAGCTCTTATAATGGAATACACATGCTATCTGTAATGTATTTCAAAATTAATTGTAATTAA
>jcf7180000815588-53959_0
TTCACACATTGTGTTCTCGTGTGTGTTCCTACACAGTGCCTTAACTCACATAGCAATGTTTGCCTGTACTGTTCCTCCAAAACTTTTGGGAAGCTGGAGTTAACTAGTCCCCAATAAGCA
>jcf7180000815594-21455_0
AATCACAAGCAGGCAGAGCATTCCCCACTGACTAGTGCATTTATGAAGTCTTTTGTGGTATTATTACAGAAAGCATATGAAATACAATGTACATGAAACTACGAATAGGGAAATAAATAC
>jcf7180000815598-10282_0
CTATTTTTCAAAACTGTATTAAGAGATTCCTGATGGCCTTTGCCTTGTGGCTCTTGGCTTTGAGAGGTTCATAGGAGGCAAAGTTCAGTATTCACAACATGGCTGCATGTACCCCCAGCT
>jcf7180000815599-18124_0
CACGACTAAGATCAGTCACTCATGAAAGTCTAACGAATTGAATAGACTTGTAGCTGAAGTGTGTAAACTTTACCTTCTGATTTAAGGGTGATATTGTGTCTGTTGCAGAATCAATGGGGA
>jcf7180000815606-23751_0
GCACACAGAGCTCCACCAAAAAAAGGAATTTTATAAAATTCCTCGTACTTCTTCACATTCGTAACTCTTTAGTTTACCCAGCTTAATGCCATTAAAGTAATGTAAGTTTATAAGTCTGAG
>jcf7180000815610-629_0
AGAGAGTGAGCTGAGAAATGTTACTGATTATTCAAATTTAGCCAAAGGAATAAAGAGAGGCTTGGCTGTAACAGCAGCTGAAGGAGGTCGTGGGTCTGAGTGACAGGAAAATAAAAAATG
>jcf7180000815610-28143_0
GTTTGTTTTTGTTTTGTCTTGGTTTGGTTTTATTTTGCTTTATTTACCTTTCTAACTCCTCATCTACAGCACTGCACAGAATTTGATATGGCACAATAAACTCCTCCATGTAACTCAAAT
>jcf7180000815639-10355_0
CCATTTCCACATGCTGCATCTCTGAAGTGTCAAGACTTATTGAGATTTAACATTCAGGACTGGAAAAGAATGTCTGAGCTAATGAGAAGTGGATTTTTTTTTTTTCTCTTTTTATTTCTG
>jcf7180000815660-48841_0
CTGGATCCTGGAGATAATAAAAATTCAGCGCAGCACAAGTTCAGGAATGAGATTAAGGGGCAGACATGTACTGTAGGGAGGGAGCAAGACAATCATTCCAAACCCACTTCCAAAAAGGTC
>jcf7180000815666-22852_0
CAATCTCAAATGAGTCTTGCTTCATCCAGGTCTTGGACAACTCCTACAGCCTGCTCAGAGCTGTTTCTGACTTCATTTGTGGGTGTAAGCAAATTTGTTCTGGGTAACACTACGGTTTCT
>jcf7180000815667-24735_0
TTTGTGGATAAGATTTATATCAATTAGTGATGTACTTTTAATTGAGCAGTGTGTGTGATGTAATTTATTCAAATTTTGATGAACTGCATGTCCTAAATGTTTGGCAACACTTTGTCAAAA
>jcf7180000815702-21183_0
TTAAGGAAGTGTTTCTTAAAACAAGAATTGACTAAGGAAAAACTCATTAGCAGTATCTGCCTTAGGAAGTCAGCTGTGAACGCTGGATCCTAAAGACTCATTTCCAGAGGTGTGAGCATC
>jcf7180000815707-32641_0
CACACTAGATGAGTCAATTTGGTGACTGATCTAGTTACGCACAAAATACCTATTCAAAAACTCCACATGGACCTAGCACAATTTTAAATTCCCTTTATGGGCTAAGACTACCATTGATTA
>jcf7180000815709-8146_0
TCTCCTCATTTAATTTGGAACTCCAACTGTGTAGCTTCACTGAATTTAGCAGACTTATGGTACCTGTCAAAGGAAAAACATTCAAGACCAGGTTTTTTTTGTGTGATGCATGCAAATAAT
>jcf7180000815712-30107_0
GTGATAATATGTAATGGGTAGTAAACCATAACTACTGCACACACATGGTCATAAACTTACATTATCCAATCTATTTCTTCAGAAAAAACTATGTGTGTGAATATATGCAGTTACTACATA
>jcf7180000815723-15403_0
TGCTGCGTGCCAGTGTCAGGCTGAGATTAGAGCTCAGGTGTCCTCATTTCCTGCTCTTGTTAATTGCCAGCAGCTCCCTGGTGTTGTGCAGTGATGAATGAACAATAAGAATTCAAGAAA
>jcf7180000815730-14866_0
AAACCTAATGATACTTATCAGCAAGAACTGCAGCTTAATTGGGATGGTAATTTGCTTAACTGGGATGCCTGTAGGTTATTTACTGTAATCAGATAAGGACATCTGATCCTTATTTTCCCA
>jcf7180000815730-27018_0
CCTATGAGAACTCTATTCCATAACTAATGAAATAAAAGCAAGAAGCAGGAAGAATGTTCATAACACTTATTTGTGGGAACCTATTGTATATGCAAAAATTGCTCAGCCCCTTTTGCAATT
>jcf7180000815738-7404_0
GCATGTCAGGTTCCATTTTGATTTGCATGACAAATCCAGCATGCAGTGTTCTGGTGGGTCGGGCTGGGCTTGCCTGCCACTCACGGCATTTGTCACTTTGGTATGAGCACTTTTGACAGT
>jcf7180000815746-29070_0
CTGGGGACCTTCTCCTGGCTGCCCCATGCATGGAATAGCACAGCACGGCATGGCAGCCCACCTGCCACTGTGAGCCTGGCCTGAGTTGACTGTGCTCTTGACAAGCCTTGGACAGGCTTG
>jcf7180000815750-86314_0
TGCAGTTACTTGGAAATACGTTGTAAATTTACCTGCTGAATTTATCAGTGATACAAATTCATATAGATATCCCTAATTACTCTGACATCACCTGAAACCAAACTCTGGAACTCGAAGCTT
>jcf7180000815766-61_0
TGCAAGCACCAAACCCTTCTCTCCCTCCCAGCTCTTGCAACCCTCCATCCTGCCAAAAAAAAGGGATACTGCAAGCACCAAACCCTTCTCATCCTGCCAAAAAAGGGGATACTGCGAGCA
>jcf7180000815770-76600_0
CAGATCGTTCAGAGTGGGTGAACCACCGCCACGGATGCTCTTGACTTCACCGAAGGCAGCGCATCCTTCCAGGAAAGCAGGATCCTCTTCTCATACAAGTGCCCTTACAAATATAGAAAC
>jcf7180000815807-47778_0
GAATCTCACATTTCAATGTCAAACCTTTAGGGGTTTTAGGTTTGGTCGTTTTTTTTGGGTTTTTTTTTGCGCTACATTCAAACAGTAACAAAATAATACCTGTTCTATTTAGAAACGTAA
>jcf7180000815807-33511_0
ACAAGCATCAATGTTAGAACTGCCTCCCTTAAATCAAAATAACTAAATGAAGGGTAAAAAAAGTTTATAGTAAGTAAAACAAAGTATCTCAGTATTTCCTAAATCACCAAAGCACTTTTT
>jcf7180000815810-50319_0
AAAAGCAGTTAGGTAGCTATTTATAACAGGTTACTGTATGAGGCAGCCTATTACACATGTCAGATATATGAACAGGCTTTTACGGCCTGTCAGGTAGGATCTTTTAAATGCTACACAGTG
>jcf7180000815817-15701_0
GCTTTACAGCTTTTGGTTAAGCCAAGAGAAACGTGAGACTTGCTGTTTCCTTCTGAGTCAAGGACTATCTGCCAGCCTGTCCCAGGGACCTACTCCTGCAGATGAGCATTGTGAAACTTC
>jcf7180000815828-6846_0
AACTTTTATCTCTTCTTGTAAAGTTGTAGCTTTTATTCCCCTGGTTTCTGCACAGGGGAAAAAGGTTTCTACACAGGTTTCTATTCTTTGCATTGGAAGACAGGCCTGAGTTGTCCTCTG
>jcf7180000815829-6522_0
GCACAGCAGGAATCTGAACATTGAAAGGCAACTAATAATCAGCTTGAATTAAGTACAGCTAATCACTGAATCACAGACAGGCTGAGAGATGGGAGCTGTGGAGGGCATCCCACCCAAGCC
>jcf7180000815839-768_0
ATAAGAAGTGTAGGCACAAAGTGCAACTGTAGCATAGTGTTACACTCCCACATTGCTTTTCATTTAATGTGTTTCAACTACCACCTGGCCAAACAGAGATGAAAATATAGTGAAACATGT
>jcf7180000815858-12484_0
CTTATGGCATAGATAAAATTTAAGGAAGAAGTTAAAATAAACCAACCAAATAAAAAAAAACAAAAAGCCCAGATAGTCATTTGTAAGCAGATGATAGAGTAAGATAGTAATTTGCTCTTT
>jcf7180000815870-120396_0
ACACCTAAGGAGAAGAAAAAAGAGTGACAAATATGGTCTCATGTTGAAATCAACCCAACGAACCTCTCATGTGAGTTAGGTCTGAGCAAGCTCTATTGCACTGATTTTGTTTCTATCATG
>jcf7180000815871-7441_0
TCTACTAACAAATGGATCCCTAATAAAATAGCATAAACAATTAACTTTACAACATGAAAGCTGTAGGCAAATTACAGGACAGGGACACTGATTAGAACTTGCATATTTTGTTTTCATTTT
>jcf7180000815882-18911_0
CTTTCTACAATGACAAAGAGCAGCAGGGTTGGAGGGAGTGGGATCAGGCCCTGGGTGTGCTCCAGTGTGGAGTGACAGTGTCTTGAAGATGGATTGCAAAGCTGATGAGAGTGGAGTGCT
>jcf7180000815891-33894_0
AACAGGTGGTCCCCAGGTACTTTGATAGCTCATAATGAAGTTTGTATCATACTAGTAACATTCCACATTGTCCGCTGAATTGAAATTATTATGCTATTAATATTAAATAGCTTATATAAT
>jcf7180000815891-10920_0
ATGTGAACAACATTGATTACCACCTGATGCTTAATGTCTGGAATTTGCTGACCTTTGAACGGTCAGCCTTCATATGGTTGACCTTCAGGGCTGAAGAGCAGAGGTTTTTTGCATTTAGTT
>jcf7180000815892-6337_0
CTTTGCTCATGCTCGAGCAGGTAGCAGTAAACGGCGAGGTGAAGGTAGAGGAGTAGGTCTGGTTGTATTGAATGAAAGGCACTTCCCTCCTGCCAGTTAATGAAAACAACCTGGGACCCT
>jcf7180000815895-31983_0
ATAGACATCTTGAGCTGCTTGCTGAAGCAGTCTATCTTACTCAATTGTCAGGAAATCTCAGAAGACCTTTGGCTAGATGCTTAACCTAACTGCCCAAAACTAAATCCCACGTAAAGCTTA
>jcf7180000815896-33828_0
TAAACTTGTCTAGTGTGGGTCATTTCTTGTAATTTTTACATCCACACACTGTCAGGGTAGATTGAGAGCTCTGGTTTAGTCAAGGGAACAAGAAAAAGATAAATGAGAGAACTGTGCAGA
>jcf7180000815899-6290_0
GCCGAATTTCTGACTCTTGTTATATTTACATCCTTTCTTAACTGACTATTGATTCTGAAAGAATCCTGAGATGTATCTTGATGTTTTAGACTTTGTAATTTCTTAGGACTGCCAGAAGTA
>jcf7180000815905-9394_0
TCATAATTTCCTTAAAGCCTATTTTAGCAGAAAATACTAATTTCCCAATGATTTTTTGTCTCTGGTTACAGTTGCCTTTATTTTTATAGTTGCCAGTCCTTTCTATAAGTACTTGTATTG
>jcf7180000815920-8139_0
GTCCTACTTACCTTATTTTCCTGATTCTCTCCCTCTCACACTGTGGGGAGTGAGTGCAGTGTTCAGCTGCCTGCAGGGTTAAACCACAAGAGCACTGCTTCTTTTCCCTCAGCATTCTGC
>jcf7180000815922-9954_0
GGATTAGTAACATATACATTTCTAATCTTAATTCTGGTTATATGACTATAATAGATCCTGAACATATTTCTGAATTGGTGTTGAACATGTCTTATTTAGACTAAGGTAATGTTTATTGGC
>jcf7180000815928-6263_0
GGGGATGTGTTCCGGGGATGGATTCTGGGATGCGTTCCCGGGATGGATTCTGGGGTTGCATTCCCTGTATGGATGCGGTTCCCGGGATGGATTCTGGGGATGTGTTCCGGGGATGGATTC
>jcf7180000815931-16585_0
CATTCAAATACCAGGTGCTCCAGCTTGAACTTGGAGAGGGAGAACTTGGTTATGAACATTATTTTTGCACCATCACTCTGTCCCTGTTATGCCTTGTGCCTCCCCTGCATCACGAGGCAG
>jcf7180000815931-6502_0
TGTTCCTTTAAAATGTCTCAAATCCATCAGGAACAGAGAGGGATATTTTATATATATTTTTTTTTTTTTTAAAACATTTTTTTTTATGACAAGAACTTTTGGTTTTCAATGGAATTCACT
>jcf7180000815939-198278_0
TGAAATGCACTTAAATCAATGAATTATGACTGTTATTCCAGTGCATCAGAAAAAAAAAAACAGATTATTTCCCTAATTTCTTATCCTTTTCTGTGATTTAGAACATGCATAATTGAAGTG
>jcf7180000815939-64477_0
GCTGGGCACATCTGAAGGGTTTGGAATATCCTACTGGAAAAAAAAAAGTTAGAAACAGAAATTAGCCTGGACATCAGTGGTTTCCCAAGATGCAAATTTCATTTCAAAGGGCAGCCTGCA
>jcf7180000815940-7995_0
GAACAGACAGTCAGGGACTTGGCAGCAATTCTACACTCTCAGGTCTAGGCTATCAAAGTAACAGAGGCAATTACCTGGGTCACTCAGAGACTCTACTTACCCTGAGCAATTACATCTTCA
>jcf7180000815944-21403_0
GACACTGTGCTTGTATTCTTTTCCCCTGAAGAACCTCTGCAGCCAGCATGTTACAGTTAGATCTGAGAAAAAAGGGAAGATATTTACACCTCTGGCAGTGAAAGAGAAGATGCTTTTTGC
>jcf7180000815944-36600_0
AAGTTTATCACTCTTTGCATAATGCTGAGCTTTCTCTCAGCAGATACATTTCTCTGCTGTTGTTTACTGATATAGGAGTCTGGAGTAAGTTATGGTAAAAACGTCCTATCTTCTCACAGC
>jcf7180000815950-97397_0
TGTTTAATACACATCCCTTTCCCTTCATTTCTTTGTGTTCTGGAGTCTAAGCTCCCAGCGGAGGCCGTGTGTGCAGTGCCCTGTGCAATGGGTCCATTGGCTCACCTTGCTGGAGTTGCT
>jcf7180000815958-458_0
ATTACTATTTCAGTAAATGTCTCTTTTGTTCTCTTCATCAGTGTTGTCCAAAATACCTCTTCTCACGATGATATATTGTTGGGAGGTGTCATGTTTTGATTAGTTTTGTTGTATTTTGAT
>jcf7180000815961-23410_0
AAAAAGATGTGGAAAGCACTCTCTTTTCTTGAGGAAAAAAAAGGCTTTAGTGGAGGAGTTAATGCTGAAGACTTTTCAGCATCTATCTGAAGTTTGGGAGGTTTTGGGAATCTGTAATTA
>jcf7180000815961-1458_0
AGTGCATTTCTCCAGGCAGTAAGGGCATTTTGACTAGTGGAACAGCAGGCACTATGGGACACACTTTTCTTACCTTAAGTTTTTCAAGCCCGTGAAAAACAGCCTGTGCTTTTAAAGCCC
>jcf7180000815968-2448_0
AATTGTGTAAGGCTCTTGTATGTAATTTAAATAGATAGTTTTAAACATGGTGATTTCCTCTGCCGAACTAGCAAGCTTCCACATTCTGTAAGGATCCAGTATGTATGGAAAACAGAAATA
>jcf7180000815975-7582_0
TGAGCCTGGACCAATGCAAAACAACCTGCTGTAGAAAGCAAAAGAGTGTGTTCTCCATCAAAATAACAGCTTGTGGAGCTATTACTGTAATAATACTGCCTCGCAAATACTCATTTCAAT
>jcf7180000815992-7495_0
GCAGCCTGGAAGCTGAAAAATGTTCAGTTCATAGCCAAGAATTGTGTTCTGTACTCAGCGTCAAAACCAGTTTGAAATGGATCCCTAACCATTTTTAGGACTTTATTTTTATGCAGAATG
>jcf7180000815993-6506_0
TTTGTGGGTGACAGCTGCATTTTGCATTAGAGATAGGCAGCTGAAGCCTACCGTTCCTGCTGGGAATTTTTGAAGAAGGACTTGTCCTAATTTCAGGCATTGTAGGGCCTGTTCTATTGG
>jcf7180000815999-23266_0
GGGGAGTAATTTTTACAGCTGTGCTCCTGGAGCTTGGCATCCAAAACTGGCATTACCAATACAGCTTCTAATGCAAGCTGATGAGCCCAAGCAGCAATTCTGCCCTCGGTGGTGGGAGGC
>jcf7180000816010-2005_0
TGGCTTCTTTCTGGATGTTCTGTTTGATCCGTGCATGACTGAATGGCCCGTGGATGAAAACTGCATCTATTCCTCTGAGGCTGTTTCTAAATCACTGGCCTGAACCCTTGGACCAAAACT
>jcf7180000816014-1053_0
GAAAGCTCAATAAAAAGCAAACACACAAAAAGAAACACAAATCCCAATGGCCACAGCATATTTCTGCCCCAGGACATCTGCTGCTCATGAACCCTCTCTCTCCTCCGCACGACTTCTGTG
>jcf7180000816015-8942_0
TGAGCAGGTTTGGTGCCACCAACCCGGGTGGCCCCATGGGACAATTCCTCCAGGAGCGCTGTGCCCGGCAGCTTCCCCGGCACCAGCGGGTCTGGGCAGGTTTGGATCATCCAGTGCACA
>jcf7180000816017-59605_0
CCTATGTCCATAAACACATCCAGCTCCCTGTACGGTGTGACAAATTACCACACCAACCATTTGTTTCAGCAGTTGGTGGAATCAAAGGTTTTAAACCACTCAAAATGCAAACAGACAGTG
>jcf7180000816017-114055_0
TAGGGTCTGTCTGTTTAGGTGCTTATTCTAAACACTTCATGAGTTTAAGGCATAAAATGCTTTCTATAATTCCTCTAGATTTTTTTAAAATGAGATTTAATATTTGCATTCTTTCTGGCT
>jcf7180000816025-11707_0
ATCTCTAGCTCCAGGGAGTGATTAGGCCGGGCTTGGAGGGGGCAGAGCAGTACCACAGGCTGCCTCAGGCATCTGGGTTTGGATTGGGATCTTAGTGCCTGGAAGTCTCCCTCCTTTCCA
>jcf7180000816028-824_0
CTCATTTGAATGAGAAAGATGCTGAATGGTTGTAATTTGAGGTTGACTGTAAATGAGCAGTAATGTTCTTGTACCTCACTTGACATATTTTGTTTACAGTGTTCCTTTTAAAAATGCTGA
>jcf7180000816030-2656_0
TTCTAGAATCATCTTACTTTTATCCAAAGCAATCTAAAATTAAAATAAGAACCAACAGTCAGAAGAAACAATATGCAAAATCCTGGCACACAATTCCTCAGTTGTATTTAAACTGTGATA
>jcf7180000816031-5151_0
AGAAGAAAACTCCTTTACCAACCAGAGTATCAAATTAATTCACACTGAAGTTGCTAAAAGAAACCCAGCGCAATAATTAAAGATCTCAGTCACCAACCTGAGTAATTAAATTAGTAATAA
>jcf7180000816043-536_0
AGAAAAATTGCATCCACCATCTTCCCTTCATCCACTGAGCAGGTGACCTTATCATAGGAGGGTGTCAGATGAGTTAAATGAGACTTTCCTTTGTGAACCCCTGTTAATTGTGCCTGATTT
>jcf7180000816052-39864_0
ATAGGACGGGACATTTTGGAAATTTTGCACATGTTAGCAAATACTTCAAGAGCCCTATGTAAACCCATGGGATGGGAATATTTTGGGGGAAGTGTGGAATGATCCCAAGTGGAAAACTCC
>jcf7180000816052-54963_0
CAACCATGGGAATATGGCACCTAACTAAGCTTTTCCAGACTTGGGAATATTTAAGTACTAGGCAATAGAAAGTTACTTATTAAAAAAGATTTATAGAAACCTTAAAACCTCAACAGGATG
>jcf7180000816056-20748_0
AACAAATTTTGAGGTTAGCATGGTTTGGGAGGACTGAAGATTTTATTTACTACAGCAGTTTAGTTTACCTCACAACTTTCATCACACCCCACTTAGAGCAGAGAGCACTTTAAAGCTCCA
>jcf7180000816063-11914_0
AGCTTTGCATCTTACCTATGATGGATAATGGACATAAATGTATTATTACCCCCAAAATAATTTTTTTCCTGTTTGAGACTGGGTGCTAACATTCCTGTGCATCCTTTTTCTTAAGAGGCT
>jcf7180000816078-13032_0
CCTACTTAAAGTGTTCCTTTTATTGAGGGATGGAAGTAATGAGTATGTTTTAAAGGATAACCTCAACTAACCCCTTAAGTAATGAACATGTTTTGAAAGATAGCCTCAACTAACCCCTGT
>jcf7180000816079-15641_0
ACACTTAGTGCATGCAGGTATTTTGCATTTTCCTCTGATTCTAACTCCAAGAATGCTTTCAATGTCGGAGCGCATCTCCCCCCCGCCAGCAATACGATGCACTCAGCTCTCAGCCTGGAA
>jcf7180000816080-43527_0
CGCCTCAGGAAAACACGGGCAAGCCACGACTCCAGCAGCCACAAATCAAACTGGCACCAGTCTGGGATGCTGCTGATCTCGGGTGAGTGGCTCCCTGCTCACATTAGAGTGAGTCAGCTC
>jcf7180000816080-55522_0
TGATTTCCTTTTTTTTTTCAGGCATTTAATTCAACCATTTTGTTCCCCCACAAAACAGTACATTTTGAAACATCACTTTGGAAAGAGAAAAAGAAATAAATCAAAACTCCTTTCCATTCA
>jcf7180000816097-4643_0
ATCCTTGTGAAACAGAGAGTTCTGGTCATCTTCCAAAAGGTAGAATTAAAGTACAATCTTAGCTTTCCTAGACCCTCTAATAATTTAGTACAGATACTGGCATGTTATGATTTCTGAAAG
>jcf7180000816099-67411_0
CAGTAAAAGCATCACACTAGTGAAACATGGATGAGTGGTAGGGTACTAACATCCTGTCACGGCACTTAAAAATGATGAAAAGCTGTGTGCTCTGCTAGACATGGGATGTGAATCAGCAGG
>jcf7180000816102-37379_0
GTACTGACTACTGCTCCTTGTAGAGCCCTGGGAATCAAGTGTGGTAGGGAAGAATCCTTTCACCATCACAGGAGTCATGGAATGGGCCACTAGTCTTTCCCATGCCACTGCACAGCAAAG
>jcf7180000816102-68547_0
AGCAACTGTACTCTGTTTAGACTAAGATTTCTCACTGCTGTCTCTCCCTGTTTTAAAAAACATGGAAGGATGGAGAGGGGAGCTGGAGGGTTTCATTACTATAAACACCAGAATGCAGGC
>jcf7180000816107-7353_0
GGTGGCTTCAGGTTTTTTAAATCCAGATTTTACATTATTGAAGATAATAGCAGATACTGTTTTTTTTGCTTTTTTGTACTGTAAAACACTGACTTCTGTTGTAGGAATGCAATAATATCA
>jcf7180000816121-14129_0
CTTTCTAGTGATGACAGCCAGGCTGTGGCAGCTGTCCAGGCTGAGCCAGTGGCACCAGCTGCTCGTGGCTCATTCCGGCTGGAGTCTGAGAAGATTGGATTGCGCAGCTGTCCGTGTGCC
>jcf7180000816123-39520_0
TCTGCACTTATGATATGTGCTAGCAAGCAGGAATGATAACTTTCTCTTCTCTCTGATCCTATGCCTGCCTTTTACATCAGCGGTTTACAACAATTTAGCATAGTTAAGCACACGCCTAAC
>jcf7180000816123-1402_0
CTTTCAGTCAGATGGAAATACAGTGTATGAAACTAAAAACACTATCAGAAGAACTCTGATTTTTAAAACTTTACTTTTCCTATTAAGCTAAATTAATAGCAAATATAGAAGGCAACATTG
>jcf7180000816126-704_0
CCAGCACAAGAACGTAAGAACATAGCAATAACTAAGAGCAAAGTAGTTGACATGGCAACGGCAAATACCCAGGAGATCTTGTTCAGTCTCTCAAGATGGAAAAGTTTGATTTTCCTCAGT
>jcf7180000816129-3621_0
ATATGAAACATTCGAAGTGGAGGCAATAATTTGTAAATGACATGAGAAAAAGAAATCACGGTATATTTTCTTTTCAAAATATTTAGTGTCTACAATTCATCTGTGAACCAAGTAAATCAC
>jcf7180000816129-93798_0
GTGTGTCTAATATTGAGTCAGACCTCCCAACTGCTTTAAACCAACACAGGCATTTTTTCATGTCAAATTAACAGCTGAACATTGAGAACAGATATATTGATAATAGGAAATAACTTTTAA
>jcf7180000816132-16262_0
CCCCATTACCTCCTGGCTGCTGACACCTTTCAAATACAGAAATCTCCCATCAACACAGTACTTGTGGAGACAAATAGTTCCGTTTCAGTGACAATGTCAGTCAGGTAATTAAGGTACCTT
>jcf7180000816134-3962_0
CAGTTACTCTCCTTTAAGAACTGAAGCTATGCCAAAGAAGAAGGTACATCAAAAAAAATAATGTCTCTACTATAGGTAATTCAAAAGTAGTATCATTAAAGGTACCCTTTTACAGAGATC
>jcf7180000816134-15058_0
AGGTCCAAAGAAGAGACTGCTGTTCAAATTTGGAAAGTCTGTGACACCCTTCTGCAAAAACCAAGCAGAAGTAGTCAAAGCTGCATTAACTCAAGGCTTCTTTTACAGAAAATTAAGTCT
>jcf7180000816136-9992_0
TGGTTATTGGAGAACATAGATTGTGCATTTGCACTGTGGCACTGGTATTTATTTTCCTTACCAACATCTTAGTCCCTTCATGAAAGAAAGGGACATTTTAGTCCAGTATGTTTTTAAATG
>jcf7180000816143-5829_0
TGCCTGGCTGTGGAGAGCTGCTCCAGGCTGTCCCAGGGCTGGGAGACAAGCAGAAGCTGCTGGGATACAAAGAGTTTTGCTGTACCTGGTATATCCAGGAATAGGGCTCAAAGAAAAGAA
>jcf7180000816150-8398_0
TCTGCGTGTTGGGACATCCAGCTGGAGATGGTTTTCATGGAGCTGATTTTCAGTCTGGATTTTTTTGTTCCTCTGCAAGAGCATGGAACTGTTGGTGTGGAATGTGGAAACTTGCTCACA
>jcf7180000816152-4514_0
GTAACATCTACAGTTGTTAATCTATTCTTATTTTTTCCACATAATCTCATGCATCTAGTTCTCTGTGGTTTTTGTGTGCTTAAGTTTTAAACACCCAGCCAACTCAGATTAGTTGCCAAT
>jcf7180000816158-6904_0
GTGTAAAGCAACAGAAAATATATTGTGCTGTGAAATGGGTGTAAAGGTGCCAAAATATAACTTCAACAAAATGACTGCTGAATAGCTGATAATTCTACTGTGTGCTGCTGAACATTATAG
>jcf7180000816160-17498_0
CACTGCTATAAAATAGATGGTGCAGTATAAAAAATGCTAAGTGCATTACAGAAAACAGGCACTTTATTTCTCAAGCTCTACATCTGTAAGTGGTACACACTTTTAAGTTTAATGTACCTT
>jcf7180000816160-1428_0
TGGTATCTCTGTTACTGACATTGTGATTTTCTGACACTGAGGACATTTCAAACTGGATGCATGCACAGTTTATCCATCTCAGTGTTATTTTAGATACAACTATTTCCACAGTGTCTCTTT
>jcf7180000816163-3026_0
CCAGAGTGCAACAGAATATCCAGAGTCAGGTACCTCGTCCTGCTATTAATAGTCTAGAGAGAGACACTTCCCAAGGGCAAGTGGAAACTCCCACCTGCCGAGCAGAAACCAGGGAGAAGG
>jcf7180000816166-4443_0
GTTTGGTGTTGCTGATGTCACTGATGACCTCACAGCTCACGAAAGTCAGAATCTTTGATATTTTAACTGAGTTAGAAGCCAGAGACTGACTCAGAAGCTGGTGAGCAGACAATCCTACTG
>jcf7180000816168-8337_0
AGTGACAGCTTGCAAAGTTCTGACCATTCCGTAGGGAAGAGAACTGACTTCTTGGGAAGGGCTTTGTGCACATAAGCTCTCCTTTCCCCTTTTCACTCCTCTAGTCCTCCCAATAATAGG
>jcf7180000816175-25941_0
TCTTCTTCCCTTTACAATTTTTAAAGTCTTTATTGCTGTATCATACAGGCACTGGGTAACAAAGTTTAATACCCACCATGTTGCCTGCAACGTAGCAACTAAAGCGTAGTTGGACTTATG
>jcf7180000816175-2111_0
TGAAAATCAGAGCATGCCTTGGGGTGAAAGTGTTGACAGAGTCCTGTCTTCCTTTTCTCATGAGCCTGGACAACAGTCTGGTAGCTGCTGACTGAGGAATATACAACTGGGCCAGTTGCT
>jcf7180000816178-1037_0
CATCTGCCTCTTCTTCGTAGTTAAGTGGTCTATCACACTTTCACCAGGATATCTGCCCTGTTGGTCTTGTCCCTGATTTTTACCAGCAAATACCACCATCAAGCTTCAGATAATTAGATG
>jcf7180000816182-7972_0
TTTTAATTTACTTATCTGAGTCTTAGTGATTGTAACTCGTAACATTGCTGATGGAATGCATTCAATATCCTCGACCTCATTGACAATCTGGTTTGTTCTTATTTAGAAATTGAATAAAAG
>jcf7180000816191-637_0
CTGAGGCCGGCACAGTCAGACTCAGGATCCAGCTCCTCCTGCCAAAAGCTTTCCCTCTGCCAGAAATTGTATTTAGCTATTAATTTTCCTGGTAATGTTGTTTTTCTGTCGTTCTGGTGA
>jcf7180000816196-3031_0
GCACCAAAGCACAGCAGCAGGCAGTTGCTTGTTGCTGTTTTTGGGAATGCTAAAACTGTCCCAGCCATAACTTTTGCTCCTTCTTCCAGGCCATTTTCTTTGGTGGGATTGATATTTCCA
>jcf7180000816199-107_0
CATACGGCTCCAGCCTACTCCGCGTTCTCCCTGGGGACGCAACCGGTGGAACCAGTACTAGTTCTGACCCATCCCGGGGAAGGGAGGGAGTGGAGGCCATCCCGGTTCTGCCAGGTCACA
>jcf7180000816207-30839_0
CCTCCCAGCATGCTTGCAGCTCAGACAACACTTCTGCACTCCCAGGGAGCTGGATTTGAGTCCCCAGCCCAAAAAAATCCCTTCAGAGGGGTGTAATAGAGCATCCCCCCAGGCACAGCA
>jcf7180000816212-106113_0
AAAAATTTTACATTTAAATTTTTAGCACATTGTTTTCCCTAATTACCAAGGAAAATGTTATCTTCATCATGGCTAGTAAGGCATAAAAACTGATGCTAGTGACATCTATGTGCTTCCCTG
>jcf7180000816212-3399_0
CAAGGACAGAGAAATAAAACAGAAAAGGCACAGGAAAACTATATGTGAGAAAGGAGGAAGAGTGAACTAACTGTGGTGTGTAAAACAAAAGAAAAAAGATCAGAATGTACCAGACTCAAT
>jcf7180000816215-5552_0
TCCCGTCTTTTTTAATATATTAGTAGGAATTCTCTAAATGCAGAACAGATGTTATGACCCTACAGGAGACTGAGGTCTAAAGCAGCTGTGACAGAGCTGCCAGTGGTAGCTTATTCTCGT
>jcf7180000816225-359_0
ATAATATATAATGCATGGAGCTACAACAAAAAATGCCATGTTATAATAATCATTAATGCACTTCAAAAGTAGACGCAAAAAATTTCTGAGGCACATAACATCCCTTTTAACGAAGATTCA
>jcf7180000816229-6324_0
ATCCTGTTACAACATACGCTGGGCATCATCTGCGTTCAGCTCCGCGCCGCTTCCAGCAGCGGGTTGGGTTGTGGTCAGAGCGGACACGGCCTGTCTGTCTGTCCGGGCTGAGCACAGGGC
>jcf7180000816234-293_0
GTGTGTGTTTCTCTATAAATCCCTGTTCAGCCGAGTTTCTAAGTGTGTGTTTCTCTATAAATCCCTGTTTAACTGGGTTTATAAATGAAATTTCAGGGCACTTTGGCCCTGTTTGAAAGC
>jcf7180000816238-25091_0
TGTCTGATTCAGAGGACAGAGAAGTGGTTGAAATGTATTGTGGGACTATAATTAGTTTATATGTTGCCTGTGATTTGGAGCACAGGTGGCTTACCTGTTTTTAAACAGCAACTGTCCTCA
>jcf7180000816242-8646_0
AGATAAATTTCCAAAGATAATGTCAAAGCATGGAATAAATCACAAAACTATTGAAGCAACCATGCAGCCCAAGAGGTTTCCCTCCCTCTCTACCAGCCCCAGTGAATCCTTTTCCGACCA
>jcf7180000816244-1053_0
CCTCTTACATATTTTGACTTTGGTGAAATCAAGGTTCCTTGGGAGCATCAAAACCAGGTTGTAGCTGACATCTGGATACGAAGTAGGTCAGGTCACTGTAATCTCCAGGAGGCTGATGCA
>jcf7180000816246-1071_0
TTTGGGTGCTACTCTCTGCTTATTTTTGGCTCTCTTGGGTTTCCTTCCATTTCCTGCATCGCTCAAAATTCTTTCCATCTCCAGATGGAAAAAAGTGTGTGTGAATACACCCATGCAGAA
>jcf7180000816252-523_0
CTGGATCTTTACAGTGATGCTTGCTGGTATTATCTTGAAAAGTTTAAGTTGCTTCTAGCAGAAGTCAGACCCTTTTCTCTGAAAGACACAAAATGAGAAGGTAGTCACTTATAATTACTC
>jcf7180000816256-3101_0
GTTCTCAGCTTTTCTCTCCTGTTGCTGATGTTCATCTCTCCAGCTGCTATTAAAGTCTGTATTTGTATAGCAAGCTTAGGAAGAGAATCATTAAATAAAATTATTAAGTGTGAGTGTAAC
>jcf7180000816257-19533_0
TCAGAAGGGAACCATGGAAGCGACATACGGGAGGGTGGAGTGTATATACATTTTGTTTGGTTGGTTGGTTTTATGTAACCATGGCAACATGTGGTGGATTTGGGGGCGTGGCAGGAATCA
>jcf7180000816257-7131_0
AGGATCCCATGCTTCCACATCAACTGCTTAGAAAAGTTTCAGTTCCACTTTTTTTTTTGATCTTAGAAACAATTCAGACATTTAACTGTGCCATCAGATGAGGCAGGAGTCATTTATAGA
>jcf7180000816258-6418_0
GATACACACTTGTTTTACGGCCATTTCTGTGGTTTTGGCTAGGGAAGGGAAGAATTTTGCACAAGTAGGGAAGATAATATGAAATCATGCAGTCAATATTCAGTTTTAACCTCGCTGACC
>jcf7180000816265-1851_0
TACCTTGGTGTTGTACATGAGAAAACAAGAGGTGCTTAAGGCCAGAAGGAGGTGAAACAACTCTTGGGCAGATGCACAGCCCACTGGCACTCCTGGAAGGAGCTCCCACGCTCTGACTGC
>jcf7180000816266-4685_0
GGTTAGAATGAATATGAAAGCAGCAAAGCATCTAATCTTTTGGCTTAATAATGCTCCTGCGTAGGCAGCTGCGAATTGGACAGACTTCCTTATTGATATAAGAGCAGAGAGCAGTGAGTG
>jcf7180000816269-227_0
GTACGACCCCGCAGCCTGGTACGTGCTGGGACACCGGGGTGGGACAGAGGGGACACTGCTGCACCTGGGCACGCTCAGAGCCTGTTTTAATGGGAACATCTCCAGGATCTGAGATTATAT
>jcf7180000816271-1394_0
CTGCTCTTCCTAAATGAAGCAGAATAGGAGAAAGGGAGCAATTACTTTAAGCAGCAAGAAAGAAGTGTACCTTTTTTAATCAAATTGGAAAGAATGAGGCCCTTTGAATATTATTTTTTT
>jcf7180000816274-1171_0
GTGAGGATAAAAGTGCCAATCCCCTTGAATCTTCCAGAGATCCTGTTCTCTGTGCAGGGTTTGCAGTCACTGCCACCCTACTTGGCAAAATGCACAAACACATCAGCTCAAAGTTGTGAG
>jcf7180000816275-62590_0
ACGTAGGCTGCGACTACAGAGATGCTCATCACGACCAGAAATGATATTTTTTATAAAAACGATTACAATTATTACACCTATCTGAGGCTAACATAGAATGTTCCACTTCAACTCACAGAA
>jcf7180000816276-4063_0
GCTGAGCTCCCTTTCTCCCAGCAGGCCATGTCTCCCACGCTTGCCTTCATCCTGGCCCTATTAGCCACCCACACTGGGCTGAAGGTGCAGGTTCAGGTCGATGAAGATGCAGTCAGGCGG
>jcf7180000816277-27890_0
TTACTCCATTACACTCCCCTTGAGGAGTGCTCTCCCCTGTGTCAATTGAGGGATTTAACGTTCCAGAACAGATCTTTTCTAAAAATAATGGGCCTGTGTGCTAAAATCAGAACTTTTTTA
>jcf7180000816280-3378_0
CTCAGTCTCTTCTCCAAGGGGACTGAACACCCACCTGGCTGCAGAGCACCCTCCAGCCCAGCTTCTGGTGCAAGAGCAAGAGGCTGAGGTGTAAAAACAGGTTGCCCATGGAAAAGGTTG
>jcf7180000816280-14858_0
CCCTGCCCACACCTCCAGCACTGGTGGGACCATGGAGGAGTCCCCACTCCAGGCCTGGTGAGGAACACTGCCATCACTGTGGGGTGTGATGAGAGTAGGAGCCACATGGCTCCTTTCCAA
>jcf7180000816282-5359_0
GCTGCATTCCCAGCTGATGACACAGCCGATGCAGAGAGCACAGCTCTGCCTCTTATAGTCGATGCTCATGAGTCATAAAAAATATGGAGAGCTCTATAAATTCTGGTTATGCCTCTCCCT
>jcf7180000816286-3330_0
TACAATGTCACCTACAATAAGACTCCCCAGTGAAAATAACAGACATTCTCAGGAGACTAATTCTATTACTCCTGCTTCCATAAGGCTTCACTGAGACCAACAAAAACATGGATAATAATT
>jcf7180000816286-16883_0
GATGAATTGGACCCATAGTGAGTTTTCTCCTAATTAATGATTAAAGGAACATAAAATGACGCCCAGATGCTTCATATGTCGAACATGGGATGGATCCTTTACCCTCTATGACATTATTTG
>jcf7180000816287-489_0
TGACAGGAAAGCAGTTCACCGTAGGGCAGAGCTATGCTGCAACTACTGGGTCCATCAGCAACCTTGGAGAGGGCTGGGAGTAAAGTTGGTGCTTTTGTAAGAGCAGCCTTTGCTCTTGGG
>jcf7180000816288-23373_0
AGAGAAGTCTGATGTTCTGCTCTGAAGGACAATCTATTATTCTAAATGTCTTTCTAGCGCGAACCCTCTGGACAATGAATGTTCAAGATCCATTGCTGCAGTCATTCACTGTAGCCCTTC
>jcf7180000816288-5249_0
GGTGTCCCTGCCTGAGTCTCCACAGTGCAGCTGCAACAACCCCAGAGTCCCATCCAACTCGGCAGTGAGTCAGCAAGCAGTCAGACTAAGGATGGAGGTGTGCCTAAGGACCTCAGGAAG
>jcf7180000816292-8327_0
TAGCACCTTCTTCTGGCTCTTCAGACCTGCTGTGCCTCAGGACAGAGGGTCCCTGGGGGCCTTTCCTGCTCTTTTGGAGGTGGTGGCATTCCCAGCTCAGCTCCTGAGGCGTGGCAGGGA
>jcf7180000816293-4068_0
TCCTGAATAATTAGGAAAACAATTCACATTTCGCTAGGAGATGATATGAAGTGTTATTAATGTGATAATTACCAAGCTGCAGTTCAGTTTCCCTGGCTCCCACCAGGTCAGCAGGGCACA
>jcf7180000816295-11644_0
CATTTCTTTATCACAGTCCACATCTATTTGCTTCGGAAGAAGGTCACTGTATGTTTTTCTGCCTCTCCTCTTTTCTGTGAAAGATACATTAATGCAGAAATTTTTTTTGCTCTTTAACTT
>jcf7180000816297-32866_0
ATTAGGAGATTTTTAAACAAAATAAAACATAAGTATTAAAGCATCTAATTTACAAGATCTGTTCCAGCAAGTTTACTTTAAAATTAGAATGGAAATGTCTTTGAAAAAGACAACTCTCTG
>jcf7180000816301-1479_0
AGTGAAAATGACAATATAAAAAATAAAAACCTGAGGCAATGTTGTCATGAGAAAAGTGCACCACATGGTGTGGGAAAGGAGGATAGAACAGCAATTAGACATAATTCTAGGTCATTAAAT
>jcf7180000816302-15838_0
CCAGCCTATGGCCGCACCGCCACAGTTCCCACATCCATACCCAGAATTTCTAGTTCCCTGCACTTTTTTCCAAGCTTTTTTTCTGTTTGCCTTTGGGAATTTTGTGCCTGTAGCAATTTA
>jcf7180000816302-3118_0
CTGCTTCCAAACATGTAACACCACCACCCTGAACTTCAAAGCAAGATAATGTTACCAATCGTTGCTGTCCAGCAGGTGTTCAAAGCAGGCACCACATCTTGGTCGTGTTTCTGCTCTTGT
>jcf7180000816303-3361_0
AACTGGACATATGTAATAAAATATACTGAAATATATATTTATTGTCAGGGCAAATAGGAACCTTTGCAATGGAACCACTTGATCTTGAGAATGAGAGGCCAGTCATGGTAGATCATGAGC
>jcf7180000816304-5779_0
TCTCTCTTTAAATAGAAGTTCTAAATTCAGTATGTAACATAGCTTGATGTGGAAAAAAAAATTTTTCACACATTTTCTGTTCTCTTTAATTCTTTGTTGCCTGGTTAAGACATCCTGTGT
>jcf7180000816305-5899_0
AGAGCAGCCCATGGCTTACAAGCATGACAAACATATCTTCCTTATGAGTAATAAATAACAAAAAAATACCCATCTTGGGCAAAGGAGAGAGGTGATTCAGCAAATGCTTCAGCAATGGCC
>jcf7180000816312-15634_0
GAAAAATAGTAATTGAAAAAGCCCTAGACATTCCTATACAAAACCTTTCCAGAAAAAAAACCCCCAAAAAAACCCTCAAACAAAAAAAAACCCCAACACTCAAAACATCGCTGGTGTGTG
>jcf7180000816312-3037_0
TGAGCCTGTCCCAGAAAAACACTTACCTATGTGGTAAATTTAAGCACATGATTAACCAAGTACTTTGCTGCATTGGAGAGGATCCTGCATTCCTGCAGGGAATCTGCCAGACTCAGTTAC
>jcf7180000816314-3482_0
TTTCTTCATTTTTTCTTTTCCTCTTATGCCAGTACTTCTTCTGTCCATGACTATGCCTTCTCCTTTTCTGAGTTGGACTTTTCCTCCTGGTACCAGTGCTGTTAACAACATTATTCTGAG
>jcf7180000816317-6433_0
GCTCCTGCTGCCGCTGACTCTTCTCAAGCTCCACGATGCTGATCTTTAAATGAAGAGGAAAACAAAAGGTAAAGATTACAGTTAACAACTCTATCCCATTATGGAGTTTTGCTTCCAAAT
>jcf7180000816333-19634_0
CAGGTGCCTAGAGAAAGGCCCTAAACTATGAAATCACTTACTGCAGTAAAAATAGGTGACGATTAAATACAGTTGCTTACTAAATTCAGCTGAGTCTAAATGCAGCTGGAATGTGGATGA
>jcf7180000816333-1859_0
CCTTCTTGATAAATCTGCTCAGTCTCTCTGCTAAATCTCTTCTTTTTCTGCCTTCACAGGCATCCTGATTTTCCCTCCAACAGCGTTATGCCATTCTCTCTCAGGCCTCCTCCATCTTTT
>jcf7180000816335-32185_0
GGTCAGTGGGTGACTGCGGGTCCCCAGGAAGCTTTGAAGCTCTGCCTAAATACTGCTCCGAGCCAGTAGCTACCAGCTTTGTTTTCACCATGAATGGAGCAGTGGGGACATGTTCTCCTC
>jcf7180000816335-93474_0
CTCTTGTGTCCCTGGGGGATAAACAGACGTGAGTGGCCAGCTTCTGCCTAGCAGCGTGCCGGGGATTTGCGCTGCCTCTCCGTGCTGTGCTTTCCATATTGACCCAATGCTCTGGTGCTG
>jcf7180000816338-26543_0
ATTCAATAAATTAACCTAGGGACACTTCCCAATTAACAGCTCTATGACACATCATGTGACATTTCTATCTGTGTGTTAGAGAAACCACAGATACGTGACATCCCTCCAAAAACCAAATTT
>jcf7180000816342-2900_0
CTGGGTGCGGTTCTGGTCCCCACAAGGGAGGAATCGCAGCCCCTGCCTCAGAGCCAGTCTGAAACCCAACCAAGCGAGACCAGAGGGAGGGGACCCTTCCCATCTCTCTTGGGCACGGCT
>jcf7180000816344-13812_0
TTATTATTTTGTGAAGTACATGCAGCAGGGGAAGCTACAGAGGATAAATCTCAAAATATCATTTTTAATCTGTGACTTTGTGCTGCTAGATGTCCCCATTTTTTTTCTTCATGCAAAGCC
>jcf7180000816344-27183_0
GTCTTTGCAGCAGATGTGGGAAGGGGGGTTGGGAGGGAGCCGTGTCAATTTTCTCACAAGTTCTCACTCTGTCCCTGCAGTAATTTGCAGACCTGTGCATGTCTGTGGGACACGACTCTC
>jcf7180000816345-4991_0
TTCTGATCATATCACACTGAAGTATAGGAACTGTGCTTTGCTTGGGGAGTTTTATTATCCTTCCTACAGATTTAGTCATCTCCAGCCTTCTTGGAGCCACTCAGAACAGGAGAGGGATGT
>jcf7180000816348-1682_0
TAGATGTTGAAATCCTGTTTCTGCACATAGTATTAGTGCAAGTTTCACCAGATCCACAGCATTTACACTTTATTTGTCATCTGAGGAGACTGCTGTGGGTCAGACATCCCAGGCCTTTGC
>jcf7180000816349-2816_0
TATCTCACTTTCTGCTGCTCCAGGCATTATTCAGTCCTCATCCACCTGGGACACGGACCGCCTGTCAAGTTCCCATGCTGGAAAAACAAAGGGATGCACACACAGTTGAAATAAAAGTCA
>jcf7180000816350-5644_0
TTATTCCCTAGATCTGGGAACAAAGTGTATCTGTTAAACGAGGGAGCTTAGGCCTGGCTCGGAGTTCAGTGGGAGTACAAAGCTTGCTCAGGGGAAAAAAAACATGTGAGGTACAATTTG
>jcf7180000816351-37368_0
AACTAATGGCTGCATAGAAATCATATTTAATGGATACCTAAAAAATCTTTTCTGGAGCATTTCTGCAACCAATGATACCTGTGAAAATGTATTTTACACTTGCTTATATGTTATTTACTA
>jcf7180000816351-1012_0
CATTTAAAATGCAATTTATTTTTTTTTAACTCTGAGATGAGTTTCTGAAAATTTCATTCGGCAGTGTAGTTATTCATGGAGTGTTGTTTCATTTAAAGGCTGAGGCTAGCAGGTGGTAAC
>jcf7180000816354-2593_0
ACTGATGGGGATGAAGTTTTGGATGAAGTGTGAACGGTCCTAAATTCTGTGCAGATTTAGGATAAAGGGGAAAACCTTTGAAAGTCATAAATTCCCACTGTTACTAATCAAGCTCCGTAG
>jcf7180000816356-7456_0
CTAATACTAATTTGTCAGCACAGGAAAGATCTGTCACAGCACTGCACACAGACTGGGGCACGTCCTGCGCTCCGAGGGGGTTTTCCTAAATGGCCATAGGTAGTGCCCGTGAGCACTTCC
>jcf7180000816358-2878_0
GGTGAGAAGACTAATGAGTGTAGTAAGAGGTATTTGGTATGAAATTTTGAAGCAAATAATGAATTCCTGGTCAGATGACGTGAAGAATTTGGAGGGATATACTGGACTTAGCTCCACACT
>jcf7180000816363-4401_0
ATTTGGTCATTCTCATTAACAGTGTACAAAGAAGGTCATTAGTTTATATATATATATTTATATATATATATATATATACTTTATAAAGTCTGGAAGATCAATATAAATACTGCTCCAGAA
>jcf7180000816374-3100_0
CATTGCAGTCCTGTCAAATCACAAGATTACAAAATTGTGGATGGAAAGTTGTAAAGCTGGAAAAAGTCATCGGCAGCTGACAGTCCACAGATTGTTTTGTAAGATGAGATACATTTGCAA
>jcf7180000816387-3471_0
TCCTTCTTTGCAACCAGACTCCTACCCAGCAGCCTTTTCTGCAAGACCAAGAATGTAGACACTAATCACTATCTATGTATGATTACTTCTGCATAAAATGATGTTAGCATCACATTTTTT
>jcf7180000816388-5013_0
AAGGAAAACATTACTTACAATACAAAGGCAAATTCCAGCTAAAAACCATACATTAAAAAATCATAGTAAATCTGAAGTACATGATAAGGATTTGGGATTTTTTTACTGGGAAAGTTCTAG
>jcf7180000816391-5332_0
CACCTTGTGGGGTCCACGGAGCCCGGCTCTAAAACCCCTTTGCCTTAGGTGGGGATACAGTTGCTGTGGAAATACCAATTTCGCAGAGTTGTAAGACTGCTGTGGCACAACATTAAAGCA
>jcf7180000816393-27706_0
ATTTGTAATAAATGATCTGGAGCCACATGTTTGTTGGACAGCACCTGACAGAAATTTAAGGTTTAAAAATAAGGATGGCACATCCAGAACAGATGAATCTACAGGTATATCAGATTTTTT
>jcf7180000816393-4025_0
ACCTCTTCCAAAGTCACAGAGACACTCGCTCCTAATTCTTCAGGCTGATCAACTGAAGAAGGCAAATTGGGGAAGAAGTGAAAACAAGATGAATTGTTGAGCACTCACACTTATTACATA
>jcf7180000816396-810_0
ATCAGAGGAAATGGCACAACTTAGGTTCAACTGATAGAGCCATGCCACAGCCTCACTGGAGGCACCGGAGGTGAGCCTGGAGGTGCTCGACCATGAGTTAGCCAGGGAGTGTGATATCAC
>jcf7180000816397-2646_0
TCATATGTGCCACTAGCAAAGATCAGAGCAACCATGGTCAGTTTGACCATGGATGTGAGTGCAATTCACATCAGCCAGATCCCTAAGAGGAATTCACTGCTTGTCAGGGAAGTACTGGTC
>jcf7180000816398-18393_0
CAGGACAGACCTGAGTCTCTCTTTGCAGCAGGACCCAGCACCACAGACACCATTTCTACCACATCCACCCCCTCACTGCAGCACCAGCACTTCTCAGGTTCCTGGTGCTGCTCAGCATCA
>jcf7180000816398-2900_0
TGATTTGAACTAGCCACCAACGCCAAGTATTGTGGCAGGTAAATAAGCAACAATCACTGGTGAAGTTCAGTGGCAAATAATATAGAAGCTGCTGAGACTGATATAGGGACAGCTAGCCCT
>jcf7180000816402-22397_0
TGATTGTTGGTCTTTAGTTTAACATTGTTGATTCACTTCTCTGGGGACTCAGAAAACAAGCTATCACGGATCCTGCAGTATTTGATTTGAAGTTTTTTGGACTTGTGGCAAGCCTACATG
>jcf7180000816402-8999_0
GTCTAGAAACAGTCTCTGCTCATCTAATACAAACACTGCAAGTCTTCCATAGAGCTCCAAGAGTTGGAGGGAGAAGGGCTCTCCAAGATACAGCTTCTAACGATATTGCTAGCCAGGCCA
>jcf7180000816407-3812_0
GTTGGTGTGAGGTGTGGAGGAGTGGATGGTTGCACACCGGACACTGCTGGAGGAATGTGAGAGGTCCTGCAGGTTGCCAAGTGTGGGAGTTGCTCGGGGCAGCTCCACAGGACAGGGAAG
>jcf7180000816408-18533_0
AGCTACATTCTTGCAGTTACTCAGTTTTTTCTCCTTATCTGGCTTGCTAGCTGTCCTAACCAGCTATAGAACAGGGCTTATGTGGGGAAGGGAGAAGAGGGCTGCTACAAAGGCCAGGTT
>jcf7180000816408-5239_0
CCTTGACCATACAGAAATACAAATTTTAAAACTGCATATATCATGGAAATGGCATTGTGGTTTTTTTTTAAAAGCTCTTAAACAGCATCTCATGAGGAAATCCTGGGCCAGAATTGTGAC
>jcf7180000816409-3699_0
AAAAGCCTTCTATTGACTTGTGAGAGCTCCCACAGGCACTACCATTCATAAGATGCAACAGGAAAGGTGCAGCCACGAGCTGTGCCTGGCATTGCAATTCCGACCCTGAAACGTGGCATA
>jcf7180000816410-444_0
CAACCAAGAGCACCATATTGGTCTATATCTAGAACAATAGAATTTAAGCAACATGGTGACCTGTCTGAATGAATCTGTTTCAGGTAAACTTATCCATAGGATAAGTTAATTCATGCAGTG
>jcf7180000816413-4358_0
TAAGATATGAGAGTGAACTGAAAATGATACCTGGGTGTTTGGCATGGTCCTGGCTATTGAGTTTCTTGTGGTCTCTGAGTTTTAATTCTACCACTCCCCCAGCCCCACTGAAAAAAGTAG
>jcf7180000816413-35493_0
CTTTTCTCTACTTTGTTGATGGTCCCACTCAGCAGTATTAGATAGTGTGTTGTGTCATCACATGAAAACTTGTTTTTTGCAATTTGAAATTTTGTTAATCTGCTTATATTTTCCTGTGCT
>jcf7180000816415-3618_0
TCTATATTCAAGCTGCTCGAGAGCATCCTGACCACGGAATAATTGGTGTAGCCACTTCCACGTGCTGCTAAGATTTCTTGGAGTGCACATGTGGGATTTTTTTGGAAAGCACTGGAGAAC
>jcf7180000816416-1059_0
CAGTCAGTGTTGCCTCCACTTCCCACATGATGCTACCTGAGATTTGTTCTTTCCCTCACCTCCCACCTGCTTAAATCTGTTCTAAAATTGGAAAAGAATCCTTGAGTAGAAATGAAAAAT
>jcf7180000816417-5238_0
GTAAAAACCCAACAGGACGAAAATACTGGGAGCTGATCCTTGTGGAGCTGTGAGGGAGCCGATCCTTGTGGGGCTGTGAGGGAGCTGATCCTTGTGGGGCCGTGAGGGAGCTGATCCTTG
>jcf7180000816421-1682_0
AAGATCCTCCTCCCGAGCCTCCCCCCCCGCAGTAATAAACCCCAAAGACCAGTGGGTGGAAGAGTAACACTCTAATGACTTTTGCTCAAATTGTTTCCATCTTGATCGCATTCTCATAAT
>jcf7180000816425-2095_0
TCCTGCCCCTCACGCTGCCTGCAGCACACATTTTCGGGGAGTGGCCATCAGCCCACTGCCGAGGATAGCTTTCAGCCAGAGCAGGGCCGGTGTGAGCCGTGTGTTATCCATCCATCCATC
>jcf7180000816426-2174_0
TCGGACTGGGGCTGCTCTTACATCGAGTCTGCCTGCCAGCTCCCAGTCCCCTCCCCTCACGGCCCGCCTCCTTATCTTTGCCCGGTAATCCTTAGTATCTGAGTTATCACTCTCTCCCTC
>jcf7180000816433-329_0
AGCCATCCCCAAGAACTGGAGTGCGTTAAGGTGCAAGGAAAGCCTGGAAATCAAACCAGCTGGGGCCCCTGCCGTGTTTTCCTGGCACGGAGAGCCAGGATATCCCAGGATTTCACCTCC
>jcf7180000816435-9194_0
CAAGTGCAGCTCTTTGCTTTGCAGCTCCCCGTTCCCAGCTGGGGCTGGATGCAGGAGGGGAGGAGAGGGAAAACTCCGGGGGAATGAGGGAAAGGCTCTGCCCTCAGGGGCAGCATCTCA
>jcf7180000816438-20753_0
GCACATTCATAAAAGAGGCCTTCCATCACTGATCACAAAGATTAAAGAAAAAAAAAGGGATGTTCCAGGCTTTGCAATCTCAGTCTTAAGGCAAGCAAACCCCAGTTGCATCCCAGCATT
>jcf7180000816442-2833_0
CTCCTCCAGCTTCCGGTGGATGAAGTTCTGGATGGGGAGAGGTGAGATATTGATCCCCACGCAAAGGGAGGAGACCCTGGCTGCAGTCTGAGGCTGAGCTGCTCCACAAGACAAAGTGTG
>jcf7180000816447-884_0
CTGTTTTACAATCTATAAAAGACGCATGAATTATCACAGAGGCAGAAGTCTCTTACGCAGTCCCAGAGAATGTGTGAGACGACTTCTGCTGAAGCTTGAACGCATCTTTGTTGTTACTTT
>jcf7180000816461-1536_0
CCTGGGCCCCCAGGCCTGGGCAGATGCAGGCAGGGAGGGTGGATGTGCATCCCACTGGGGCACAGTCTGGGATCATCATCCATGCAAAATCATCGGGGATTCCCTGGCAGGTACAAAAGC
>jcf7180000816463-3062_0
ACTTCATTATTGGCTAGCACAGAAGTTGAATTGCTGTGAACAGAGCTGACTTTCCCGTTTCACCCCAGGGTCAAGTCTGAGGGGCAGCTTGATAGGCTACCAACATGTTAAGGGGTTATC
>jcf7180000816466-300_0
TTTTAAACCCAGACCAGGGTAACTCCAGAGCCACTGGAATATTTCACTTTTAAACCTCACTGTTTTTAAACTCAGACCTGGTTTTTAAACTCAGACCAGGTTTTTAAACTCAGACCAGGG
>jcf7180000816467-1440_0
TCTGAAATCACCAGTTAGGGAACGGAGACTAATTGTCACAGCATCGCCTGTAGCCTCAAGTACCTCAATGTTCAGTGTATTCAGGAAAGTCTTAAGACCTGTCTTCCCTCTCCAACTCAT
>jcf7180000816474-2535_0
ACTGTGAACTATTTAGACAGGTGAGTGGTTGTGGTTTTATCCCATGAATGTTGGTTCACGTACTCAAGCATGCGAGGTTAAAAACCCACTTGGGTTGATATGCGGGAAAGACTCCACTAC
>jcf7180000816484-1912_0
GACACCAGTGCCTGGTGCAGCTGAACAGCTGGGATGCTGTTTGCACAGCAGGGATGCACTCAGACCCTCGCTGACTCCCAAGCCTGAGCATGGACAGAGGTCAAGGCACGGGATCAGGTT
>jcf7180000816494-49261_0
AACAAATCTCCTATATTGTGCATATTAGGCTACACCATACAGCCGGGATAAAATAAGGGTTATTTGTTCTTTCTCATTACTTTAAAGCATGTAAGTACATGTGTGTGTCTATATATGCAT
>jcf7180000816512-23221_0
CAAGCAGTATCTGACCTTTAGGAGCCAGAACTTATGATCAGAAGACCCAGTCTTCCAAACCTTTAGGAGTTAAGAGTTATCATCTCCCACAAAAAATACCTCAGTAAATGAAGTGCTACA
>jcf7180000816516-9956_0
GTTTACTTCAAGCTTACATGGAAGTAAAATAAACAACAGAAGTCCATGAATCTGAAAGACTGCACACAGGTTTGTTTTCCTTCCTAGAAGCATCCTACAGAGTTAAAAGTGTGGCAGCCT
>jcf7180000816516-24295_0
TCGAGTCAAATATGGAAGTTATATTGGTTGGGATATATTTATTTATTTATTATCTGAGAACAGCCTGTACTCCAGAATGCAAGAGGTCTGAATCTGTATTGAGAAATGCCTTCTTACCTT
>jcf7180000816522-29325_0
ACTGCAGGTCAAGTTCACTTTCTATCAGGCAATGACCAAGTTTTCTTCTTCCTCGAGCCCAATCAAATGTTAGCACCTCACAAAGCCGGTTCTGCTAAAGCAAGCTGTGCCTTGATTTTA
>jcf7180000816522-8281_0
AGGCTTTCTCCAAATTGCATATTAGATGCCAGTAATTCAGAAAGGTATAATGCAAGTTACCCGTGAAATAAAGAAACTTAAACAAACAAACAAAAAGCAATGTTTGCTGTATCAAGTAGC
>jcf7180000816529-3427_0
AGTAAAAAGTAGAAGTACAATAAATCTTAAGCTATTACTATCAGAACAAAATGCACATCGCTTACAGCAGCTGATTGTTTAAAAAATAGATGCATATGCTATTTGATTTTCTGTTCACTA
>jcf7180000816529-28243_0
AGATGTTAGCTTGAAATAAAGTCTAAATATAACTGAAGGTTGAAGTACAACTGCCCTTCAATTTTCCAGTTCCTTATTCAATAAGATACTTTCCTTGTAGAACATGTTAAGTTCCAGAGC
>jcf7180000816574-16841_0
CTTTAAATGTGTACCTGGGGCACAGGCAGGAAGACAGGAGAGAAAGAAGAAAAATGACAGGAGTGGGTGGGACTCTCTGATTGGCATCTGTTAAACACAGAGCTGTATCTTGAATTTGCT
>jcf7180000816603-44605_0
CACTTTTTAATCCTCTCAGGAATAGAAAAAAAATGTTGTTCTGCTTTGCTCAGTTCTCTGGGCTTTTTCTGAAAAGCTAGATGCATAATGCAGTTTTTACTGGTTTCTCTAAGATATCCT
>jcf7180000816627-14743_0
TTGAACAACTGTGAAGGGAAGTCTTATGGGAAATGCAGAGATGGTTTAAAAGTTTTGTTGGAAGTACAGATGCCCCAGAAATGTGAACACAGTGGGCTGTAAGAGGACAGCATGTTGACA
>jcf7180000816633-10118_0
GCACATCTAAACGTCAAACTCCTTACATGCATTGCAACTCAACTGGGTCATGTTAATGAGATCTTCAGAAGTGTGTCTTTAGGTATTCTCCCAGCCAAACCAGCTTAATCAAAGTCTTTC
>jcf7180000816643-57863_0
ACCAACCAAATCCAACATTTAAAATGAGCAAGAGGTGAATACTTTAATCAATTCCATCCACCAGCCACTATGGAGCTCTGACAGTTTCTTAAAGGAGGATATGGTCCATGTCTAGCAAAA
>jcf7180000816650-21450_0
CTTTAAAAAAACCCCCTATTTTTCTTGAATAAACACGCGGTCTGAAAACAGAATTTCAAAATTTGCTTTTTGTGCAACAGCCTGTCAGCTTTTTGCTCACTTGTACTATTTATTAACTAT
>jcf7180000816677-42302_0
TGAATTTAGGAAATATCCTTTCCTCTACTCTTCCAGAGAAAGTCCGGGTAAGAAGTGCAGGGATGGAGTAGGGAAGTACAGAGAAGAGTTCTGTGTGAGAGCCACACAGTCCAGTAAAGG
>jcf7180000816687-60793_0
AGTCCTGTTCTAGTTCTTGTTCACAATGTTAAAACAGGGCTCGAACATTGACTGCGAAATCTACAAGCCCCCTCTGGAGACTCTACTTGAGTCCATAGATAATTTAAATGTACATGAAAG
>jcf7180000816708-11973_0
GAGGAGTCGGATCAAAACCTGGTGCTCACAGCAGCAATGCCTGCATGATATATTGTCATCTATTGATAATATTTTTTAGCATGGCACCTAAACAAGGGCAACGCCTTACAGAAGGTTGCA
>jcf7180000816715-23914_0
TTATTTTGTTTTTTATAGATCAATATCAAACCTTTAAAATCCATGCAGAAATCTCCAGGGAGCTAGTGCAAAGCACAACATTGTCCTGTTATGTATTCCCACTGAGAAATCAATTCAGTA
[truncated: 2,524,828 more chars]
